# Supplementary material for: The ubiquitin ligase RNF5 determines acute myeloid leukemia growth and susceptibility to histone deacetylase inhibitors
Source: Nat Commun. 2021 Sep 13;12:5397. doi: 10.1038/s41467-021-25664-7 (PMC8437979; doi:10.1038/s41467-021-25664-7)
Supplement: Supplementary file 4 — Supplementary Data 1 [file 41467_2021_25664_MOESM4_ESM.xlsx]

## Sheet: Up-regulated genes
		Cell line
		MOLM-13		U937		HL-60
ID	Name	log2Fold	p.adj	log2Fold	p.adj	log2Fold	p.adj
		Change		Change		Change
ENSG00000102996.4	MMP15	2.516	0.000235	1.201	0.0425	0.912	0.0117
ENSG00000165178.8	NCF1C	1.729	0.000379	2.599	0.000421	1.901	0.000308
ENSG00000196878.8	LAMB3	1.676	0.000108	1.687	0.0202	2.877	1.09e-13
ENSG00000078246.11	TULP3	1.613	3.51e-05	1.073	0.0631	0.87	0.00492
ENSG00000159388.5	BTG2	1.473	1.28e-05	1.257	0.0245	1.842	2.35e-06
ENSG00000185585.15	OLFML2A	1.414	0.00126	2.136	6.75e-05	3.116	1.37e-05
ENSG00000182487.8	NCF1B	1.401	0.00163	3.021	0.0118	1.679	0.000888
ENSG00000124762.9	CDKN1A	1.297	4.63e-06	2.513	3.88e-08	1.892	0.000174
ENSG00000158517.9	NCF1	1.286	0.0274	2.636	6.99e-05	1.74	9.42e-07
ENSG00000135046.9	ANXA1	1.128	1.61e-05	2.133	2.16e-08	0.406	0.0369
ENSG00000129355.6	CDKN2D	1.103	0.00447	0.93	0.0313	1.849	1.86e-10
ENSG00000009335.13	UBE3C	1.067	3.15e-06	1.619	1.25e-05	0.515	0.0186
ENSG00000174007.7	CEP19	1.055	0.0812	1.542	0.0349	1.24	7.78e-05
ENSG00000107957.12	SH3PXD2A	0.955	2.82e-05	1.306	0.01	0.478	0.0129
ENSG00000151239.9	TWF1	0.926	0.000108	1.248	0.0122	1.01	0.000134
ENSG00000084112.10	SSH1	0.838	0.00201	1.173	0.00776	0.561	0.00369
ENSG00000115216.9	NRBP1	0.823	0.000287	0.807	0.0457	1.108	4.35e-07
ENSG00000139278.5	GLIPR1	0.822	0.00704	3.01	3.25e-09	0.722	0.000474
ENSG00000106683.10	LIMK1	0.806	0.00755	1.069	0.00377	1.271	9.14e-09
ENSG00000085491.11	SLC25A24	0.791	0.00357	1.029	0.00705	1.35	8.75e-11
ENSG00000167996.11	FTH1	0.783	0.0562	1.343	0.000218	1.848	8.53e-15
ENSG00000115738.5	ID2	0.769	0.0309	1.495	3.07e-05	0.949	4.69e-05
ENSG00000161638.6	ITGA5	0.735	0.00605	1.002	0.00849	0.686	0.000361
ENSG00000163297.12	ANTXR2	0.721	0.0368	0.898	0.0156	1.014	1.93e-05
ENSG00000100345.16	MYH9	0.719	0.00367	0.812	0.0504	0.458	0.0156
ENSG00000150093.14	ITGB1	0.712	0.00889	1.189	0.00987	0.501	0.0224
ENSG00000141526.10	SLC16A3	0.696	0.00386	1.426	3.67e-05	0.535	0.0166
ENSG00000141526.10	SLC16A3	0.696	0.00386	1.426	3.67e-05	0.535	0.0166
ENSG00000124145.5	SDC4	0.688	0.0972	1.3	0.00226	1.356	0.00071
ENSG00000127507.13	EMR2	0.656	0.00669	1.933	5.13e-07	0.898	1.49e-07
ENSG00000165410.10	CFL2	0.61	0.0753	0.952	0.0586	1.18	6.67e-06
ENSG00000069956.7	MAPK6	0.605	0.0159	1.225	0.000389	0.544	0.00608
ENSG00000172830.8	SSH3	0.584	0.0482	1.869	0.015	1.243	0.000342
ENSG00000102007.6	PLP2	0.576	0.0433	1.137	0.00181	0.587	0.00557
ENSG00000117500.8	TMED5	0.539	0.0679	0.87	0.028	0.705	0.000201
ENSG00000152104.7	PTPN14	0.524	0.0803	1.818	6.64e-05	0.78	0.00493

## Sheet: Down-regulated genes
		Cell line
		MOLM-13		U937		HL-60
ID	Name	log2Fold	p.adj	log2Fold	p.adj	log2Fold	p.adj
		Change		Change		Change
ENSG00000146433.8	TMEM181	-0.481	0.0874	-0.934	0.0147	-0.973	9.99e-05
ENSG00000257093.2	KIAA1147	-0.625	0.0368	-1.362	0.000144	-1.105	3.96e-07
ENSG00000124766.4	SOX4	-0.639	0.0136	-1.063	0.00392	-0.468	0.032
ENSG00000123562.12	MORF4L2	-0.655	0.0081	-0.982	0.011	-0.431	0.0391
ENSG00000109929.5	SC5D	-0.675	0.0183	-0.805	0.0538	-0.609	0.00235
ENSG00000112972.10	HMGCS1	-0.695	0.0154	-2.068	3.59e-08	-1.023	9.78e-08
ENSG00000198689.5	SLC9A6	-0.801	0.00661	-0.894	0.0404	-0.564	0.0202
ENSG00000180354.11	MTURN	-0.863	0.0327	-0.903	0.0353	-1.716	1.82e-13
ENSG00000160767.16	FAM189B	-0.894	0.00438	-1.461	0.00854	-1.246	0.000124
ENSG00000176390.10	CRLF3	-0.971	0.00512	-1.213	0.00531	-0.642	0.0154
ENSG00000260196.1	RP1-239B22.5	-1.045	0.00734	-1.159	0.011	-0.627	0.00619
ENSG00000165389.6	SPTSSA	-1.098	3.02e-06	-1.062	0.0117	-0.967	2.47e-06
ENSG00000150459.8	SAP18	-1.239	4.98e-09	-1.02	0.00639	-0.917	2.72e-05
ENSG00000171867.12	PRNP	-1.255	2.93e-07	-0.902	0.0135	-1.254	1.72e-09
ENSG00000182557.3	SPNS3	-1.296	5.85e-06	-1.577	0.00318	-1.085	5.98e-05
ENSG00000070669.12	ASNS	-1.325	0.0145	-1.161	0.0114	-0.644	0.000477
ENSG00000121848.9	RNF115	-1.388	3.81e-09	-1.644	1.51e-05	-1.341	6.49e-11
ENSG00000119414.7	PPP6C	-1.392	8.66e-10	-0.963	0.0103	-1.164	1.7e-06
ENSG00000113048.12	MRPS27	-1.398	2.07e-09	-1.003	0.0094	-1.64	5.78e-15
ENSG00000140379.7	BCL2A1	-1.45	0.0227	-1.124	0.0271	-1.351	0.0051
ENSG00000197223.7	C1D	-1.515	1.27e-05	-1.133	0.0173	-0.545	0.0305
ENSG00000134049.3	IER3IP1	-1.517	6.06e-08	-0.848	0.0383	-1.068	5.21e-09
ENSG00000011028.9	MRC2	-1.551	6.19e-13	-1.693	0.0013	-1.135	0.000253
ENSG00000204308.6	RNF5	-3.798	5.26e-45	-3.647	1.51e-15	-3.04	6.51e-14
