# Supplementary material for: The ubiquitin ligase RNF5 determines acute myeloid leukemia growth and susceptibility to histone deacetylase inhibitors
Source: Nat Commun. 2021 Sep 13;12:5397. doi: 10.1038/s41467-021-25664-7 (PMC8437979; doi:10.1038/s41467-021-25664-7)
Supplement: Supplementary file 5 — Supplementary Data 2 [file 41467_2021_25664_MOESM5_ESM.xlsx]

## Sheet: HL60_comps_table
Analysis Name	Project	case.cellline	case.diseasestate	case.targetgene	case.tissue	case.treatment	comparisoncategory	comparisoncontrast	comparisonid	weblink	CP (z-score)	UR (z-score)	CN (z-score)	DE (z-score)	z-score overall score
25015- breast adenocarcinoma [breast] BEZ235 16686	LINCS	SKBR3	breast adenocarcinoma	PI3K;mTOR	breast	BEZ235	Treatment vs. Control	Treatment => BEZ235 vs DMSO	GSE70138.GPL20573.LINCS.test25015	https://www.ncbi.nlm.nih.gov/geo/query/acc.cgi?acc=GSE70138	63.25	37.42	20	41.17	40.46
14265- normal control [breast] HG-5-88-01 4741	LINCS	HME1	normal control	EGFR;ADCK4	breast	HG-5-88-01	Treatment vs. Control	Treatment => HG-5-88-01 vs DMSO	GSE70138.GPL20573.LINCS.test14265	https://www.ncbi.nlm.nih.gov/geo/query/acc.cgi?acc=GSE70138	63.25	40	22.36	29.11	38.68
11112- breast ductal carcinoma [breast] linifanib 1239	LINCS	HS578T	breast ductal carcinoma	RTK;VEGF;PDGF	breast	linifanib	Treatment vs. Control	Treatment => linifanib vs DMSO	GSE70138.GPL20573.LINCS.test11112	https://www.ncbi.nlm.nih.gov/geo/query/acc.cgi?acc=GSE70138	63.25	28.87		48.71	35.21
896- breast ductal carcinoma [breast] GSK1059615 27079	LINCS	BT20	breast ductal carcinoma	PI3K;mTOR	breast	GSK1059615	Treatment vs. Control	Treatment => GSK1059615 vs DMSO	GSE70138.GPL20573.LINCS.test896	https://www.ncbi.nlm.nih.gov/geo/query/acc.cgi?acc=GSE70138	63.25	45.83	28.28		34.34
14418- normal control [breast] AZD5438 4911	LINCS	HME1	normal control	CDK	breast	AZD5438	Treatment vs. Control	Treatment => AZD5438 vs DMSO	GSE70138.GPL20573.LINCS.test14418	https://www.ncbi.nlm.nih.gov/geo/query/acc.cgi?acc=GSE70138	63.25	36.06		36.82	34.03
10148- normal control [skeletal muscle] CGK733 167	LINCS	SKL	normal control	ATM/ATR	skeletal muscle	CGK733	Treatment vs. Control	Treatment => CGK733 vs DMSO	GSE70138.GPL20573.LINCS.test10148	https://www.ncbi.nlm.nih.gov/geo/query/acc.cgi?acc=GSE70138	70.71	26.73	34.64		33.02
11185- breast ductal carcinoma [breast] omipalisib 1319	LINCS	HS578T	breast ductal carcinoma	PI3K	breast	omipalisib	Treatment vs. Control	Treatment => omipalisib vs DMSO	GSE70138.GPL20573.LINCS.test11185	https://www.ncbi.nlm.nih.gov/geo/query/acc.cgi?acc=GSE70138	63.25	27.14		39.06	32.36
24938- breast adenocarcinoma [breast] torin 2 16599	LINCS	SKBR3	breast adenocarcinoma	mTOR	breast	torin 2	Treatment vs. Control	Treatment => torin 2 vs DMSO	GSE70138.GPL20573.LINCS.test24938	https://www.ncbi.nlm.nih.gov/geo/query/acc.cgi?acc=GSE70138	63.25	37.42	26.46		31.78
4133- normal control [fetal brain] mocetinostat 21718	LINCS	NPC	normal control	HDAC1	fetal brain	mocetinostat	Treatment vs. Control	Treatment => mocetinostat vs DMSO	GSE70138.GPL20573.LINCS.test4133	https://www.ncbi.nlm.nih.gov/geo/query/acc.cgi?acc=GSE70138	63.25	37.42	24.49		31.29
26537- normal control [adipose tissue] TAE226 18376	LINCS	ASC	normal control	FAK	adipose tissue	TAE226	Treatment vs. Control	Treatment => TAE226 vs DMSO	GSE70138.GPL20573.LINCS.test26537	https://www.ncbi.nlm.nih.gov/geo/query/acc.cgi?acc=GSE70138	63.25	28.4	-3.33	36.82	31.28
14085- prostate adenocarcinoma (PRAD) [prostate] QL47 4541	LINCS	LNCAP	prostate adenocarcinoma (PRAD)	BTK	prostate	QL47	Treatment vs. Control	Treatment => QL47 vs DMSO	GSE70138.GPL20573.LINCS.test14085	https://www.ncbi.nlm.nih.gov/geo/query/acc.cgi?acc=GSE70138	63.25	38.73	22.36		31.08
14341- normal control [breast] PHA793887 4826	LINCS	HME1	normal control	CDK2;CDK5;CDK7	breast	PHA793887	Treatment vs. Control	Treatment => PHA793887 vs DMSO	GSE70138.GPL20573.LINCS.test14341	https://www.ncbi.nlm.nih.gov/geo/query/acc.cgi?acc=GSE70138	63.25	34.64		26.04	30.98
15056- normal control [breast] ibrutinib 5620	LINCS	HME1	normal control	BTK	breast	ibrutinib	Treatment vs. Control	Treatment => ibrutinib vs DMSO	GSE70138.GPL20573.LINCS.test15056	https://www.ncbi.nlm.nih.gov/geo/query/acc.cgi?acc=GSE70138	63.25	33	26.46		30.68
3349- T-cell childhood acute lymphocytic leukemia [peripheral blood] evero 20846	LINCS	JURKAT	T-cell childhood acute lymphocytic leukemia	mTOR	peripheral blood	everolimus	Treatment vs. Control	Treatment => everolimus vs DMSO	GSE70138.GPL20573.LINCS.test3349	https://www.ncbi.nlm.nih.gov/geo/query/acc.cgi?acc=GSE70138	63.25	32.07	26.46		30.44
13791- colorectal adenocarcinoma [large intestine] mitoxantrone 4214	LINCS	HT29	colorectal adenocarcinoma	topoisomerase	large intestine	mitoxantrone	Treatment vs. Control	Treatment => mitoxantrone vs DMSO	GSE70138.GPL20573.LINCS.test13791	https://www.ncbi.nlm.nih.gov/geo/query/acc.cgi?acc=GSE70138	63.25	37.71	20		30.24
1291- breast ductal carcinoma [breast] torin 1 3235	LINCS	BT20	breast ductal carcinoma	mTOR	breast	torin 1	Treatment vs. Control	Treatment => torin 1 vs DMSO	GSE70138.GPL20573.LINCS.test1291	https://www.ncbi.nlm.nih.gov/geo/query/acc.cgi?acc=GSE70138	63.25	35	22.36		30.15
25618- breast adenocarcinoma [breast] WYE125132 17355	LINCS	SKBR3	breast adenocarcinoma	mTOR	breast	WYE125132	Treatment vs. Control	Treatment => WYE125132 vs DMSO	GSE70138.GPL20573.LINCS.test25618	https://www.ncbi.nlm.nih.gov/geo/query/acc.cgi?acc=GSE70138	63.25	36.38	20		29.91
22108- normal control [kidney] torin 2 13456	LINCS	HA1E	normal control	mTOR	kidney	torin 2	Treatment vs. Control	Treatment => torin 2 vs DMSO	GSE70138.GPL20573.LINCS.test22108	https://www.ncbi.nlm.nih.gov/geo/query/acc.cgi?acc=GSE70138	63.25	36.06	20		29.83
1113- breast ductal carcinoma [breast] QL-X-138 1258	LINCS	BT20	breast ductal carcinoma	BTK;MNK	breast	QL-X-138	Treatment vs. Control	Treatment => QL-X-138 vs DMSO	GSE70138.GPL20573.LINCS.test1113	https://www.ncbi.nlm.nih.gov/geo/query/acc.cgi?acc=GSE70138	63.25	36.06	20		29.83
26536- normal control [adipose tissue] TAE226 18375	LINCS	ASC	normal control	FAK	adipose tissue	TAE226	Treatment vs. Control	Treatment => TAE226 vs DMSO	GSE70138.GPL20573.LINCS.test26536	https://www.ncbi.nlm.nih.gov/geo/query/acc.cgi?acc=GSE70138	63.25	26.73		29.11	29.77
15170- normal control [breast] TAE226 5747	LINCS	HME1	normal control	FAK	breast	TAE226	Treatment vs. Control	Treatment => TAE226 vs DMSO	GSE70138.GPL20573.LINCS.test15170	https://www.ncbi.nlm.nih.gov/geo/query/acc.cgi?acc=GSE70138	63.25	26.73	28.28		29.56
17746- breast adenocarcinoma [breast] BKM120 8608	LINCS	MCF7	breast adenocarcinoma	PI3K	breast	BKM120	Treatment vs. Control	Treatment => BKM120 vs DMSO	GSE70138.GPL20573.LINCS.test17746	https://www.ncbi.nlm.nih.gov/geo/query/acc.cgi?acc=GSE70138	63.25	34.64	20		29.47
12809- colorectal adenocarcinoma [large intestine] QL47 3123	LINCS	HT29	colorectal adenocarcinoma	BTK	large intestine	QL47	Treatment vs. Control	Treatment => QL47 vs DMSO	GSE70138.GPL20573.LINCS.test12809	https://www.ncbi.nlm.nih.gov/geo/query/acc.cgi?acc=GSE70138	63.25	28.28	24.49		29.01
10054- normal control [skeletal muscle] GSK1059615 63	LINCS	SKL	normal control	PI3K;mTOR	skeletal muscle	GSK1059615	Treatment vs. Control	Treatment => GSK1059615 vs DMSO	GSE70138.GPL20573.LINCS.test10054	https://www.ncbi.nlm.nih.gov/geo/query/acc.cgi?acc=GSE70138	63.25	31.62	20		28.72
18496- breast adenocarcinoma [breast] omipalisib 9441	LINCS	MCF7	breast adenocarcinoma	PI3K	breast	omipalisib	Treatment vs. Control	Treatment => omipalisib vs DMSO	GSE70138.GPL20573.LINCS.test18496	https://www.ncbi.nlm.nih.gov/geo/query/acc.cgi?acc=GSE70138	63.25	28.87	22.36		28.62
17611- fibrocystic breast disease [breast] geldanamycin 8459	LINCS	MCF10A	fibrocystic breast disease	HSP90	breast	geldanamycin	Treatment vs. Control	Treatment => geldanamycin vs DMSO	GSE70138.GPL20573.LINCS.test17611	https://www.ncbi.nlm.nih.gov/geo/query/acc.cgi?acc=GSE70138		42.43	26.46	45.1	28.5
17810- breast adenocarcinoma [breast] PIK93 8680	LINCS	MCF7	breast adenocarcinoma	PI4K	breast	PIK93	Treatment vs. Control	Treatment => PIK93 vs DMSO	GSE70138.GPL20573.LINCS.test17810	https://www.ncbi.nlm.nih.gov/geo/query/acc.cgi?acc=GSE70138	63.25	30.51	20		28.44
24837- breast adenocarcinoma [breast] GSK1059615 16487	LINCS	SKBR3	breast adenocarcinoma	PI3K;mTOR	breast	GSK1059615	Treatment vs. Control	Treatment => GSK1059615 vs DMSO	GSE70138.GPL20573.LINCS.test24837	https://www.ncbi.nlm.nih.gov/geo/query/acc.cgi?acc=GSE70138	63.25	30.51	20		28.44
4056- normal control [fetal brain] active JQ1 21632	LINCS	NPC	normal control	BET bromodomain	fetal brain	active JQ1	Treatment vs. Control	Treatment => active JQ1 vs DMSO	GSE70138.GPL20573.LINCS.test4056	https://www.ncbi.nlm.nih.gov/geo/query/acc.cgi?acc=GSE70138	63.25	28.87	20		28.03
23205- hepatocellular carcinoma (LIHC) [liver] AZD8055 14675	LINCS	HEPG2	hepatocellular carcinoma (LIHC)	mTOR	liver	AZD8055	Treatment vs. Control	Treatment => AZD8055 vs DMSO	GSE70138.GPL20573.LINCS.test23205	https://www.ncbi.nlm.nih.gov/geo/query/acc.cgi?acc=GSE70138		36.06	22.36	53.68	28.02
21478- normal control [kidney] PI103 12755	LINCS	HA1E	normal control	PI3K	kidney	PI103	Treatment vs. Control	Treatment => PI103 vs DMSO	GSE70138.GPL20573.LINCS.test21478	https://www.ncbi.nlm.nih.gov/geo/query/acc.cgi?acc=GSE70138	63.25	16.67		31.89	27.95
17213- fibrocystic breast disease [breast] omipalisib 8017	LINCS	MCF10A	fibrocystic breast disease	PI3K	breast	omipalisib	Treatment vs. Control	Treatment => omipalisib vs DMSO	GSE70138.GPL20573.LINCS.test17213	https://www.ncbi.nlm.nih.gov/geo/query/acc.cgi?acc=GSE70138		43.59	26.46	39.06	27.28
1328- breast ductal carcinoma [breast] apitolisib 3646	LINCS	BT20	breast ductal carcinoma	PI3K;mTOR	breast	apitolisib	Treatment vs. Control	Treatment => apitolisib vs DMSO	GSE70138.GPL20573.LINCS.test1328	https://www.ncbi.nlm.nih.gov/geo/query/acc.cgi?acc=GSE70138	63.25	23.33	22.36		27.23
27810- normal control [bone marrow] I-BET151 19791	LINCS	CD34	normal control	BRD2;BRD3;BRD4	bone marrow	I-BET151	Treatment vs. Control	Treatment => I-BET151 vs DMSO	GSE70138.GPL20573.LINCS.test27810	https://www.ncbi.nlm.nih.gov/geo/query/acc.cgi?acc=GSE70138	63.25	25.3	20		27.14
17160- fibrocystic breast disease [breast] TAE684 7958	LINCS	MCF10A	fibrocystic breast disease	ALK	breast	TAE684	Treatment vs. Control	Treatment => TAE684 vs DMSO	GSE70138.GPL20573.LINCS.test17160	https://www.ncbi.nlm.nih.gov/geo/query/acc.cgi?acc=GSE70138		38.73	22.36	46.94	27.01
14128- prostate adenocarcinoma (PRAD) [prostate] SNS032 4589	LINCS	LNCAP	prostate adenocarcinoma (PRAD)	CDK2	prostate	SNS032	Treatment vs. Control	Treatment => SNS032 vs DMSO	GSE70138.GPL20573.LINCS.test14128	https://www.ncbi.nlm.nih.gov/geo/query/acc.cgi?acc=GSE70138		44.72	20	43.18	26.98
25536- breast adenocarcinoma [breast] afatinib 17264	LINCS	SKBR3	breast adenocarcinoma	EGFR;HER2	breast	afatinib	Treatment vs. Control	Treatment => afatinib vs DMSO	GSE70138.GPL20573.LINCS.test25536	https://www.ncbi.nlm.nih.gov/geo/query/acc.cgi?acc=GSE70138		37.42	30	39.06	26.62
3662- normal control [fetal brain] tivantinib 21194	LINCS	NPC	normal control	c-MET	fetal brain	tivantinib	Treatment vs. Control	Treatment => tivantinib vs DMSO	GSE70138.GPL20573.LINCS.test3662	https://www.ncbi.nlm.nih.gov/geo/query/acc.cgi?acc=GSE70138		36.06	20	50.42	26.62
27500- normal control [bone marrow] sapanisertib 19447	LINCS	CD34	normal control	mTOR	bone marrow	sapanisertib	Treatment vs. Control	Treatment => sapanisertib vs DMSO	GSE70138.GPL20573.LINCS.test27500	https://www.ncbi.nlm.nih.gov/geo/query/acc.cgi?acc=GSE70138	31.62	31.62		43.18	26.61
19932- non-small cell lung carcinoma [lung] TWS119 11037	LINCS	HCC515	non-small cell lung carcinoma	GSK3beta	lung	TWS119	Treatment vs. Control	Treatment => TWS119 vs DMSO	GSE70138.GPL20573.LINCS.test19932	https://www.ncbi.nlm.nih.gov/geo/query/acc.cgi?acc=GSE70138		37.42	20	48.71	26.53
20537- hepatocellular carcinoma (LIHC) [liver] pracinostat 11710	LINCS	HEPG2	hepatocellular carcinoma (LIHC)	HDACs	liver	pracinostat	Treatment vs. Control	Treatment => pracinostat vs DMSO	GSE70138.GPL20573.LINCS.test20537	https://www.ncbi.nlm.nih.gov/geo/query/acc.cgi?acc=GSE70138		44.72	22.36	39.06	26.53
25567- breast adenocarcinoma [breast] PI103 17298	LINCS	SKBR3	breast adenocarcinoma	PI3K	breast	PI103	Treatment vs. Control	Treatment => PI103 vs DMSO	GSE70138.GPL20573.LINCS.test25567	https://www.ncbi.nlm.nih.gov/geo/query/acc.cgi?acc=GSE70138	63.25	18.97	22.36		26.14
15191- normal control [breast] BGT226 5770	LINCS	HME1	normal control	PI3K;mTOR	breast	BGT226	Treatment vs. Control	Treatment => BGT226 vs DMSO	GSE70138.GPL20573.LINCS.test15191	https://www.ncbi.nlm.nih.gov/geo/query/acc.cgi?acc=GSE70138	63.25	18.9	22.36		26.13
14355- normal control [breast] QL-X-138 4841	LINCS	HME1	normal control	BTK;MNK	breast	QL-X-138	Treatment vs. Control	Treatment => QL-X-138 vs DMSO	GSE70138.GPL20573.LINCS.test14355	https://www.ncbi.nlm.nih.gov/geo/query/acc.cgi?acc=GSE70138	63.25	30	10		25.81
14544- normal control [breast] HG-5-88-01 5051	LINCS	HME1	normal control	EGFR;ADCK4	breast	HG-5-88-01	Treatment vs. Control	Treatment => HG-5-88-01 vs DMSO	GSE70138.GPL20573.LINCS.test14544	https://www.ncbi.nlm.nih.gov/geo/query/acc.cgi?acc=GSE70138	63.25	40			25.81
14332- normal control [breast] OSI027 4816	LINCS	HME1	normal control	mTOR	breast	OSI027	Treatment vs. Control	Treatment => OSI027 vs DMSO	GSE70138.GPL20573.LINCS.test14332	https://www.ncbi.nlm.nih.gov/geo/query/acc.cgi?acc=GSE70138	31.62	32.07		39.06	25.69
24279- prostate adenocarcinoma (PRAD) [prostate] entinostat 15867	LINCS	PC3	prostate adenocarcinoma (PRAD)	HDAC1;HDAC3	prostate	entinostat	Treatment vs. Control	Treatment => entinostat vs DMSO	GSE70138.GPL20573.LINCS.test24279	https://www.ncbi.nlm.nih.gov/geo/query/acc.cgi?acc=GSE70138		37.42	28.28	36.82	25.63
7648- breast adenocarcinoma [breast] rocilinostat 25622	LINCS	MCF7	breast adenocarcinoma	HDAC6	breast	rocilinostat	Treatment vs. Control	Treatment => rocilinostat vs DMSO	GSE70138.GPL20573.LINCS.test7648	https://www.ncbi.nlm.nih.gov/geo/query/acc.cgi?acc=GSE70138		39	22.36	41.17	25.63
25519- breast adenocarcinoma [breast] QL-X-138 17245	LINCS	SKBR3	breast adenocarcinoma	BTK;MNK	breast	QL-X-138	Treatment vs. Control	Treatment => QL-X-138 vs DMSO	GSE70138.GPL20573.LINCS.test25519	https://www.ncbi.nlm.nih.gov/geo/query/acc.cgi?acc=GSE70138	63.25	18.97	20		25.55
16809- fibrocystic breast disease [breast] torin 2 7567	LINCS	MCF10A	fibrocystic breast disease	mTOR	breast	torin 2	Treatment vs. Control	Treatment => torin 2 vs DMSO	GSE70138.GPL20573.LINCS.test16809	https://www.ncbi.nlm.nih.gov/geo/query/acc.cgi?acc=GSE70138	63.25	18.97	20		25.55
24838- breast adenocarcinoma [breast] GSK1059615 16488	LINCS	SKBR3	breast adenocarcinoma	PI3K;mTOR	breast	GSK1059615	Treatment vs. Control	Treatment => GSK1059615 vs DMSO	GSE70138.GPL20573.LINCS.test24838	https://www.ncbi.nlm.nih.gov/geo/query/acc.cgi?acc=GSE70138	63.25	18.9	20		25.54
1290- breast ductal carcinoma [breast] torin 1 3224	LINCS	BT20	breast ductal carcinoma	mTOR	breast	torin 1	Treatment vs. Control	Treatment => torin 1 vs DMSO	GSE70138.GPL20573.LINCS.test1290	https://www.ncbi.nlm.nih.gov/geo/query/acc.cgi?acc=GSE70138	63.25	38.73			25.49
17161- fibrocystic breast disease [breast] JNK-9L 7959	LINCS	MCF10A	fibrocystic breast disease	JNKs	breast	JNK-9L	Treatment vs. Control	Treatment => JNK-9L vs DMSO	GSE70138.GPL20573.LINCS.test17161	https://www.ncbi.nlm.nih.gov/geo/query/acc.cgi?acc=GSE70138		38.73	20	43.18	25.48
20732- hepatocellular carcinoma (LIHC) [liver] WZ3105 11927	LINCS	HEPG2	hepatocellular carcinoma (LIHC)	multiple targets	liver	WZ3105	Treatment vs. Control	Treatment => WZ3105 vs DMSO	GSE70138.GPL20573.LINCS.test20732	https://www.ncbi.nlm.nih.gov/geo/query/acc.cgi?acc=GSE70138		36.06	24.49	41.17	25.43
13936- prostate adenocarcinoma (PRAD) [prostate] nintedanib 4375	LINCS	LNCAP	prostate adenocarcinoma (PRAD)	VEGFR;FGFR;PDGFR	prostate	nintedanib	Treatment vs. Control	Treatment => nintedanib vs DMSO	GSE70138.GPL20573.LINCS.test13936	https://www.ncbi.nlm.nih.gov/geo/query/acc.cgi?acc=GSE70138		33	22.36	45.1	25.11
16478- fibrocystic breast disease [breast] CP466722 7199	LINCS	MCF10A	fibrocystic breast disease	ATM	breast	CP466722	Treatment vs. Control	Treatment => CP466722 vs DMSO	GSE70138.GPL20573.LINCS.test16478	https://www.ncbi.nlm.nih.gov/geo/query/acc.cgi?acc=GSE70138		41.23	24.49	34.44	25.04
14072- prostate adenocarcinoma (PRAD) [prostate] AS605240 4527	LINCS	LNCAP	prostate adenocarcinoma (PRAD)	PI3K gamma	prostate	AS605240	Treatment vs. Control	Treatment => AS605240 vs DMSO	GSE70138.GPL20573.LINCS.test14072	https://www.ncbi.nlm.nih.gov/geo/query/acc.cgi?acc=GSE70138		30.51	22.36	46.94	24.95
16989- fibrocystic breast disease [breast] HG-5-88-01 7766	LINCS	MCF10A	fibrocystic breast disease	EGFR;ADCK4	breast	HG-5-88-01	Treatment vs. Control	Treatment => HG-5-88-01 vs DMSO	GSE70138.GPL20573.LINCS.test16989	https://www.ncbi.nlm.nih.gov/geo/query/acc.cgi?acc=GSE70138		41.23	26.46	31.89	24.89
14342- normal control [breast] PHA793887 4827	LINCS	HME1	normal control	CDK2;CDK5;CDK7	breast	PHA793887	Treatment vs. Control	Treatment => PHA793887 vs DMSO	GSE70138.GPL20573.LINCS.test14342	https://www.ncbi.nlm.nih.gov/geo/query/acc.cgi?acc=GSE70138		37.42	10	52.08	24.87
16465- fibrocystic breast disease [breast] luminespib 7185	LINCS	MCF10A	fibrocystic breast disease	HSP90	breast	luminespib	Treatment vs. Control	Treatment => luminespib vs DMSO	GSE70138.GPL20573.LINCS.test16465	https://www.ncbi.nlm.nih.gov/geo/query/acc.cgi?acc=GSE70138		45.83	24.49	29.11	24.86
16395- fibrocystic breast disease [breast] GSK1059615 7107	LINCS	MCF10A	fibrocystic breast disease	PI3K;mTOR	breast	GSK1059615	Treatment vs. Control	Treatment => GSK1059615 vs DMSO	GSE70138.GPL20573.LINCS.test16395	https://www.ncbi.nlm.nih.gov/geo/query/acc.cgi?acc=GSE70138		42.43	20	36.82	24.81
12541- colorectal adenocarcinoma [large intestine] trametinib 2826	LINCS	HT29	colorectal adenocarcinoma	MEK1;MEK2	large intestine	trametinib	Treatment vs. Control	Treatment => trametinib vs DMSO	GSE70138.GPL20573.LINCS.test12541	https://www.ncbi.nlm.nih.gov/geo/query/acc.cgi?acc=GSE70138		43.59	26.46	29.11	24.79
25423- breast adenocarcinoma [breast] AZD8055 17139	LINCS	SKBR3	breast adenocarcinoma	mTOR	breast	AZD8055	Treatment vs. Control	Treatment => AZD8055 vs DMSO	GSE70138.GPL20573.LINCS.test25423	https://www.ncbi.nlm.nih.gov/geo/query/acc.cgi?acc=GSE70138		40	24.49	34.44	24.73
17789- breast adenocarcinoma [breast] torin 2 8655	LINCS	MCF7	breast adenocarcinoma	mTOR	breast	torin 2	Treatment vs. Control	Treatment => torin 2 vs DMSO	GSE70138.GPL20573.LINCS.test17789	https://www.ncbi.nlm.nih.gov/geo/query/acc.cgi?acc=GSE70138	31.62	42.43	24.49		24.64
23601- prostate adenocarcinoma (PRAD) [prostate] QL-X-138 15115	LINCS	PC3	prostate adenocarcinoma (PRAD)	BTK;MNK	prostate	QL-X-138	Treatment vs. Control	Treatment => QL-X-138 vs DMSO	GSE70138.GPL20573.LINCS.test23601	https://www.ncbi.nlm.nih.gov/geo/query/acc.cgi?acc=GSE70138	63.25	16.33	18.9		24.62
27983- normal control [bone marrow] PF3758309 19982	LINCS	CD34	normal control	PAK4	bone marrow	PF3758309	Treatment vs. Control	Treatment => PF3758309 vs DMSO	GSE70138.GPL20573.LINCS.test27983	https://www.ncbi.nlm.nih.gov/geo/query/acc.cgi?acc=GSE70138		28.87	22.36	46.94	24.54
2380- normal control [umbilical cord vein] PD0325901 15335	LINCS	HUVEC	normal control	MEK	umbilical cord vein	PD0325901	Treatment vs. Control	Treatment => PD0325901 vs DMSO	GSE70138.GPL20573.LINCS.test2380	https://www.ncbi.nlm.nih.gov/geo/query/acc.cgi?acc=GSE70138		42.43	26.46	29.11	24.5
24294- prostate adenocarcinoma (PRAD) [prostate] mocetinostat 15884	LINCS	PC3	prostate adenocarcinoma (PRAD)	HDAC1	prostate	mocetinostat	Treatment vs. Control	Treatment => mocetinostat vs DMSO	GSE70138.GPL20573.LINCS.test24294	https://www.ncbi.nlm.nih.gov/geo/query/acc.cgi?acc=GSE70138		43.59	28.28	26.04	24.48
15765- normal control [breast] RAF265 6407	LINCS	HME1	normal control	C-RAF;B-RAF;B-RAFV600E	breast	RAF265	Treatment vs. Control	Treatment => RAF265 vs DMSO	GSE70138.GPL20573.LINCS.test15765	https://www.ncbi.nlm.nih.gov/geo/query/acc.cgi?acc=GSE70138	63.25	34.64			24.47
16462- fibrocystic breast disease [breast] luminespib 7182	LINCS	MCF10A	fibrocystic breast disease	HSP90	breast	luminespib	Treatment vs. Control	Treatment => luminespib vs DMSO	GSE70138.GPL20573.LINCS.test16462	https://www.ncbi.nlm.nih.gov/geo/query/acc.cgi?acc=GSE70138		43.59	22.36	31.89	24.46
5835- melanoma [skin] pracinostat 23608	LINCS	A375	melanoma	HDACs	skin	pracinostat	Treatment vs. Control	Treatment => pracinostat vs DMSO	GSE70138.GPL20573.LINCS.test5835	https://www.ncbi.nlm.nih.gov/geo/query/acc.cgi?acc=GSE70138		27.14	20	50.42	24.39
14507- normal control [breast] AS605240 5010	LINCS	HME1	normal control	PI3K gamma	breast	AS605240	Treatment vs. Control	Treatment => AS605240 vs DMSO	GSE70138.GPL20573.LINCS.test14507	https://www.ncbi.nlm.nih.gov/geo/query/acc.cgi?acc=GSE70138		44.72	20	31.89	24.15
23745- prostate adenocarcinoma (PRAD) [prostate] omipalisib 15274	LINCS	PC3	prostate adenocarcinoma (PRAD)	PI3K	prostate	omipalisib	Treatment vs. Control	Treatment => omipalisib vs DMSO	GSE70138.GPL20573.LINCS.test23745	https://www.ncbi.nlm.nih.gov/geo/query/acc.cgi?acc=GSE70138		44.72	20	31.89	24.15
21431- normal control [kidney] celastrol 12704	LINCS	HA1E	normal control	multiple targets	kidney	celastrol	Treatment vs. Control	Treatment => celastrol vs DMSO	GSE70138.GPL20573.LINCS.test21431	https://www.ncbi.nlm.nih.gov/geo/query/acc.cgi?acc=GSE70138		33.17	28.28	34.44	23.97
16487- fibrocystic breast disease [breast] pelitinib 7209	LINCS	MCF10A	fibrocystic breast disease	EGFR	breast	pelitinib	Treatment vs. Control	Treatment => pelitinib vs DMSO	GSE70138.GPL20573.LINCS.test16487	https://www.ncbi.nlm.nih.gov/geo/query/acc.cgi?acc=GSE70138		41.23	20	34.44	23.92
14410- normal control [breast] PI103 4903	LINCS	HME1	normal control	PI3K	breast	PI103	Treatment vs. Control	Treatment => PI103 vs DMSO	GSE70138.GPL20573.LINCS.test14410	https://www.ncbi.nlm.nih.gov/geo/query/acc.cgi?acc=GSE70138		38.73	20	36.82	23.89
10943- breast ductal carcinoma [breast] alvocidib 1050	LINCS	HS578T	breast ductal carcinoma	CDK9	breast	alvocidib	Treatment vs. Control	Treatment => alvocidib vs DMSO	GSE70138.GPL20573.LINCS.test10943	https://www.ncbi.nlm.nih.gov/geo/query/acc.cgi?acc=GSE70138		38.73	20	36.82	23.89
6122- melanoma [skin] GDC0879 23928	LINCS	A375	melanoma	B-RAF	skin	GDC0879	Treatment vs. Control	Treatment => GDC0879 vs DMSO	GSE70138.GPL20573.LINCS.test6122	https://www.ncbi.nlm.nih.gov/geo/query/acc.cgi?acc=GSE70138		38.73	22.36	34.44	23.88
11137- breast ductal carcinoma [breast] JNK-9L 1266	LINCS	HS578T	breast ductal carcinoma	JNKs	breast	JNK-9L	Treatment vs. Control	Treatment => JNK-9L vs DMSO	GSE70138.GPL20573.LINCS.test11137	https://www.ncbi.nlm.nih.gov/geo/query/acc.cgi?acc=GSE70138		40		55.23	23.81
14546- normal control [breast] sorafenib 5053	LINCS	HME1	normal control	VEGFR;PDGFR;RAF	breast	sorafenib	Treatment vs. Control	Treatment => sorafenib vs DMSO	GSE70138.GPL20573.LINCS.test14546	https://www.ncbi.nlm.nih.gov/geo/query/acc.cgi?acc=GSE70138		43.59	22.36	29.11	23.77
11142- breast ductal carcinoma [breast] AZD7762 1272	LINCS	HS578T	breast ductal carcinoma	CHK	breast	AZD7762	Treatment vs. Control	Treatment => AZD7762 vs DMSO	GSE70138.GPL20573.LINCS.test11142	https://www.ncbi.nlm.nih.gov/geo/query/acc.cgi?acc=GSE70138		40	10	45.1	23.77
17610- fibrocystic breast disease [breast] geldanamycin 8458	LINCS	MCF10A	fibrocystic breast disease	HSP90	breast	geldanamycin	Treatment vs. Control	Treatment => geldanamycin vs DMSO	GSE70138.GPL20573.LINCS.test17610	https://www.ncbi.nlm.nih.gov/geo/query/acc.cgi?acc=GSE70138		43.59	22.36	29.11	23.77
21129- hepatocellular carcinoma (LIHC) [liver] pelitinib 12368	LINCS	HEPG2	hepatocellular carcinoma (LIHC)	EGFR	liver	pelitinib	Treatment vs. Control	Treatment => pelitinib vs DMSO	GSE70138.GPL20573.LINCS.test21129	https://www.ncbi.nlm.nih.gov/geo/query/acc.cgi?acc=GSE70138	63.25	31.62			23.72
17230- fibrocystic breast disease [breast] AS605240 8036	LINCS	MCF10A	fibrocystic breast disease	PI3K gamma	breast	AS605240	Treatment vs. Control	Treatment => AS605240 vs DMSO	GSE70138.GPL20573.LINCS.test17230	https://www.ncbi.nlm.nih.gov/geo/query/acc.cgi?acc=GSE70138		36.38	13.42	45.1	23.72
3812- normal control [fetal brain] rebastinib 21361	LINCS	NPC	normal control	BCR-ABL	fetal brain	rebastinib	Treatment vs. Control	Treatment => rebastinib vs DMSO	GSE70138.GPL20573.LINCS.test3812	https://www.ncbi.nlm.nih.gov/geo/query/acc.cgi?acc=GSE70138		42.43		52.08	23.63
2192- normal control [umbilical cord vein] AZD4547 13246	LINCS	HUVEC	normal control	FGFR	umbilical cord vein	AZD4547	Treatment vs. Control	Treatment => AZD4547 vs DMSO	GSE70138.GPL20573.LINCS.test2192	https://www.ncbi.nlm.nih.gov/geo/query/acc.cgi?acc=GSE70138		45.83		48.71	23.63
19100- non-small cell lung carcinoma [lung] WZ4002 10114	LINCS	HCC515	non-small cell lung carcinoma	EGFR	lung	WZ4002	Treatment vs. Control	Treatment => WZ4002 vs DMSO	GSE70138.GPL20573.LINCS.test19100	https://www.ncbi.nlm.nih.gov/geo/query/acc.cgi?acc=GSE70138		33.17	24.49	36.82	23.62
18708- breast adenocarcinoma [breast] Y39983 9677	LINCS	MCF7	breast adenocarcinoma	ROCK	breast	Y39983	Treatment vs. Control	Treatment => Y39983 vs DMSO	GSE70138.GPL20573.LINCS.test18708	https://www.ncbi.nlm.nih.gov/geo/query/acc.cgi?acc=GSE70138		33.17	20	41.17	23.58
17601- fibrocystic breast disease [breast] radicicol 8448	LINCS	MCF10A	fibrocystic breast disease	HSP90	breast	radicicol	Treatment vs. Control	Treatment => radicicol vs DMSO	GSE70138.GPL20573.LINCS.test17601	https://www.ncbi.nlm.nih.gov/geo/query/acc.cgi?acc=GSE70138		45.83	22.36	26.04	23.56
11909- breast ductal carcinoma [breast] vemurafenib 2123	LINCS	HS578T	breast ductal carcinoma	B-RAF	breast	vemurafenib	Treatment vs. Control	Treatment => vemurafenib vs DMSO	GSE70138.GPL20573.LINCS.test11909	https://www.ncbi.nlm.nih.gov/geo/query/acc.cgi?acc=GSE70138	31.62	33.17		29.11	23.48
25620- breast adenocarcinoma [breast] WYE125132 17358	LINCS	SKBR3	breast adenocarcinoma	mTOR	breast	WYE125132	Treatment vs. Control	Treatment => WYE125132 vs DMSO	GSE70138.GPL20573.LINCS.test25620	https://www.ncbi.nlm.nih.gov/geo/query/acc.cgi?acc=GSE70138	63.25	30.51			23.44
25011- breast adenocarcinoma [breast] BEZ235 16682	LINCS	SKBR3	breast adenocarcinoma	PI3K;mTOR	breast	BEZ235	Treatment vs. Control	Treatment => BEZ235 vs DMSO	GSE70138.GPL20573.LINCS.test25011	https://www.ncbi.nlm.nih.gov/geo/query/acc.cgi?acc=GSE70138		41.23	23.33	29.11	23.42
20445- hepatocellular carcinoma (LIHC) [liver] rocilinostat 11608	LINCS	HEPG2	hepatocellular carcinoma (LIHC)	HDAC6	liver	rocilinostat	Treatment vs. Control	Treatment => rocilinostat vs DMSO	GSE70138.GPL20573.LINCS.test20445	https://www.ncbi.nlm.nih.gov/geo/query/acc.cgi?acc=GSE70138		34.64	20	39.06	23.42
14127- prostate adenocarcinoma (PRAD) [prostate] SNS032 4588	LINCS	LNCAP	prostate adenocarcinoma (PRAD)	CDK2	prostate	SNS032	Treatment vs. Control	Treatment => SNS032 vs DMSO	GSE70138.GPL20573.LINCS.test14127	https://www.ncbi.nlm.nih.gov/geo/query/acc.cgi?acc=GSE70138		44.72		48.71	23.36
21376- normal control [kidney] pictrelisib 12642	LINCS	HA1E	normal control	PI3K	kidney	pictrelisib	Treatment vs. Control	Treatment => pictrelisib vs DMSO	GSE70138.GPL20573.LINCS.test21376	https://www.ncbi.nlm.nih.gov/geo/query/acc.cgi?acc=GSE70138		33	10	50.42	23.36
27756- normal control [bone marrow] entinostat 19730	LINCS	CD34	normal control	HDAC1;HDAC3	bone marrow	entinostat	Treatment vs. Control	Treatment => entinostat vs DMSO	GSE70138.GPL20573.LINCS.test27756	https://www.ncbi.nlm.nih.gov/geo/query/acc.cgi?acc=GSE70138		32.07	24.49	36.82	23.35
25391- breast adenocarcinoma [breast] momelotinib 17103	LINCS	SKBR3	breast adenocarcinoma	JAK1;JAK2	breast	momelotinib	Treatment vs. Control	Treatment => momelotinib vs DMSO	GSE70138.GPL20573.LINCS.test25391	https://www.ncbi.nlm.nih.gov/geo/query/acc.cgi?acc=GSE70138		34.64	10	48.71	23.34
1222- breast ductal carcinoma [breast] WYE125132 2469	LINCS	BT20	breast ductal carcinoma	mTOR	breast	WYE125132	Treatment vs. Control	Treatment => WYE125132 vs DMSO	GSE70138.GPL20573.LINCS.test1222	https://www.ncbi.nlm.nih.gov/geo/query/acc.cgi?acc=GSE70138		40	18.9	34.44	23.34
21207- hepatocellular carcinoma (LIHC) [liver] BEZ235 12455	LINCS	HEPG2	hepatocellular carcinoma (LIHC)	PI3K;mTOR	liver	BEZ235	Treatment vs. Control	Treatment => BEZ235 vs DMSO	GSE70138.GPL20573.LINCS.test21207	https://www.ncbi.nlm.nih.gov/geo/query/acc.cgi?acc=GSE70138	63.25	30			23.31
16463- fibrocystic breast disease [breast] luminespib 7183	LINCS	MCF10A	fibrocystic breast disease	HSP90	breast	luminespib	Treatment vs. Control	Treatment => luminespib vs DMSO	GSE70138.GPL20573.LINCS.test16463	https://www.ncbi.nlm.nih.gov/geo/query/acc.cgi?acc=GSE70138		41.23	20	31.89	23.28
6085- melanoma [skin] dabrafenib 23886	LINCS	A375	melanoma	B-RAF	skin	dabrafenib	Treatment vs. Control	Treatment => dabrafenib vs DMSO	GSE70138.GPL20573.LINCS.test6085	https://www.ncbi.nlm.nih.gov/geo/query/acc.cgi?acc=GSE70138		41.23	20	31.89	23.28
17589- fibrocystic breast disease [breast] mitoxantrone 8433	LINCS	MCF10A	fibrocystic breast disease	topoisomerase	breast	mitoxantrone	Treatment vs. Control	Treatment => mitoxantrone vs DMSO	GSE70138.GPL20573.LINCS.test17589	https://www.ncbi.nlm.nih.gov/geo/query/acc.cgi?acc=GSE70138		41.23	20	31.89	23.28
15764- normal control [breast] RAF265 6406	LINCS	HME1	normal control	C-RAF;B-RAF;B-RAFV600E	breast	RAF265	Treatment vs. Control	Treatment => RAF265 vs DMSO	GSE70138.GPL20573.LINCS.test15764	https://www.ncbi.nlm.nih.gov/geo/query/acc.cgi?acc=GSE70138		34.64	26.46	31.89	23.25
13822- prostate adenocarcinoma (PRAD) [prostate] alvocidib 4249	LINCS	LNCAP	prostate adenocarcinoma (PRAD)	CDK9	prostate	alvocidib	Treatment vs. Control	Treatment => alvocidib vs DMSO	GSE70138.GPL20573.LINCS.test13822	https://www.ncbi.nlm.nih.gov/geo/query/acc.cgi?acc=GSE70138		42.43		50.42	23.21
16492- fibrocystic breast disease [breast] torin 2 7215	LINCS	MCF10A	fibrocystic breast disease	mTOR	breast	torin 2	Treatment vs. Control	Treatment => torin 2 vs DMSO	GSE70138.GPL20573.LINCS.test16492	https://www.ncbi.nlm.nih.gov/geo/query/acc.cgi?acc=GSE70138		41.23	22.36	29.11	23.18
17020- fibrocystic breast disease [breast] fostamatinib 7803	LINCS	MCF10A	fibrocystic breast disease	SYK	breast	fostamatinib	Treatment vs. Control	Treatment => fostamatinib vs DMSO	GSE70138.GPL20573.LINCS.test17020	https://www.ncbi.nlm.nih.gov/geo/query/acc.cgi?acc=GSE70138		38.73		53.68	23.1
3456- T-cell childhood acute lymphocytic leukemia [peripheral blood] CGP60 20965	LINCS	JURKAT	T-cell childhood acute lymphocytic leukemia	CDK1;CDK2	peripheral blood	CGP60474	Treatment vs. Control	Treatment => CGP60474 vs DMSO	GSE70138.GPL20573.LINCS.test3456	https://www.ncbi.nlm.nih.gov/geo/query/acc.cgi?acc=GSE70138		38.73	24.49	29.11	23.08
17133- fibrocystic breast disease [breast] AZD5438 7928	LINCS	MCF10A	fibrocystic breast disease	CDK	breast	AZD5438	Treatment vs. Control	Treatment => AZD5438 vs DMSO	GSE70138.GPL20573.LINCS.test17133	https://www.ncbi.nlm.nih.gov/geo/query/acc.cgi?acc=GSE70138		38.73	24.49	29.11	23.08
3356- T-cell childhood acute lymphocytic leukemia [peripheral blood] sapan 20854	LINCS	JURKAT	T-cell childhood acute lymphocytic leukemia	mTOR	peripheral blood	sapanisertib	Treatment vs. Control	Treatment => sapanisertib vs DMSO	GSE70138.GPL20573.LINCS.test3356	https://www.ncbi.nlm.nih.gov/geo/query/acc.cgi?acc=GSE70138	63.25	18.9	10		23.04
9176- breast adenocarcinoma [breast] omipalisib 27320	LINCS	MDAMB231	breast adenocarcinoma	PI3K	breast	omipalisib	Treatment vs. Control	Treatment => omipalisib vs DMSO	GSE70138.GPL20573.LINCS.test9176	https://www.ncbi.nlm.nih.gov/geo/query/acc.cgi?acc=GSE70138		37.71	28.28	26.04	23.01
20585- hepatocellular carcinoma (LIHC) [liver] belinostat 11763	LINCS	HEPG2	hepatocellular carcinoma (LIHC)	HDACs	liver	belinostat	Treatment vs. Control	Treatment => belinostat vs DMSO	GSE70138.GPL20573.LINCS.test20585	https://www.ncbi.nlm.nih.gov/geo/query/acc.cgi?acc=GSE70138		43.59	22.36	26.04	23
15471- normal control [breast] anacardic acid 6081	LINCS	HME1	normal control	p300;PCAF	breast	anacardic acid	Treatment vs. Control	Treatment => anacardic acid vs DMSO	GSE70138.GPL20573.LINCS.test15471	https://www.ncbi.nlm.nih.gov/geo/query/acc.cgi?acc=GSE70138	70.71	21.21			22.98
25648- breast adenocarcinoma [breast] ZSTK474 17388	LINCS	SKBR3	breast adenocarcinoma	PI3K	breast	ZSTK474	Treatment vs. Control	Treatment => ZSTK474 vs DMSO	GSE70138.GPL20573.LINCS.test25648	https://www.ncbi.nlm.nih.gov/geo/query/acc.cgi?acc=GSE70138		41.23	24.49	26.04	22.94
4360- normal control [fetal brain] MLN8054 21970	LINCS	NPC	normal control	Aurora A	fetal brain	MLN8054	Treatment vs. Control	Treatment => MLN8054 vs DMSO	GSE70138.GPL20573.LINCS.test4360	https://www.ncbi.nlm.nih.gov/geo/query/acc.cgi?acc=GSE70138		44.72		46.94	22.92
10980- breast ductal carcinoma [breast] fostamatinib 1091	LINCS	HS578T	breast ductal carcinoma	SYK	breast	fostamatinib	Treatment vs. Control	Treatment => fostamatinib vs DMSO	GSE70138.GPL20573.LINCS.test10980	https://www.ncbi.nlm.nih.gov/geo/query/acc.cgi?acc=GSE70138		30.51	20	41.17	22.92
15175- normal control [breast] quizartinib 5752	LINCS	HME1	normal control	FLT3	breast	quizartinib	Treatment vs. Control	Treatment => quizartinib vs DMSO	GSE70138.GPL20573.LINCS.test15175	https://www.ncbi.nlm.nih.gov/geo/query/acc.cgi?acc=GSE70138	63.25	28.28			22.88
9590- prostate adenocarcinoma (PRAD) [prostate] NU7441 27780	LINCS	PC3	prostate adenocarcinoma (PRAD)	DNA-PK	prostate	NU7441	Treatment vs. Control	Treatment => NU7441 vs DMSO	GSE70138.GPL20573.LINCS.test9590	https://www.ncbi.nlm.nih.gov/geo/query/acc.cgi?acc=GSE70138		34.64	22.36	34.44	22.86
10037- normal control [skeletal muscle] pracinostat 44	LINCS	SKL	normal control	HDACs	skeletal muscle	pracinostat	Treatment vs. Control	Treatment => pracinostat vs DMSO	GSE70138.GPL20573.LINCS.test10037	https://www.ncbi.nlm.nih.gov/geo/query/acc.cgi?acc=GSE70138		32.07	22.36	36.82	22.81
13922- prostate adenocarcinoma (PRAD) [prostate] CGP60474 4360	LINCS	LNCAP	prostate adenocarcinoma (PRAD)	CDK1;CDK2	prostate	CGP60474	Treatment vs. Control	Treatment => CGP60474 vs DMSO	GSE70138.GPL20573.LINCS.test13922	https://www.ncbi.nlm.nih.gov/geo/query/acc.cgi?acc=GSE70138		42.43		48.71	22.78
3660- normal control [fetal brain] tivantinib 21192	LINCS	NPC	normal control	c-MET	fetal brain	tivantinib	Treatment vs. Control	Treatment => tivantinib vs DMSO	GSE70138.GPL20573.LINCS.test3660	https://www.ncbi.nlm.nih.gov/geo/query/acc.cgi?acc=GSE70138		42.43		48.71	22.78
14569- normal control [breast] WYE125132 5078	LINCS	HME1	normal control	mTOR	breast	WYE125132	Treatment vs. Control	Treatment => WYE125132 vs DMSO	GSE70138.GPL20573.LINCS.test14569	https://www.ncbi.nlm.nih.gov/geo/query/acc.cgi?acc=GSE70138		37.42		53.68	22.77
21906- normal control [kidney] BKM120 13231	LINCS	HA1E	normal control	PI3K	kidney	BKM120	Treatment vs. Control	Treatment => BKM120 vs DMSO	GSE70138.GPL20573.LINCS.test21906	https://www.ncbi.nlm.nih.gov/geo/query/acc.cgi?acc=GSE70138	31.62	33.17		26.04	22.71
16988- fibrocystic breast disease [breast] alvocidib 7765	LINCS	MCF10A	fibrocystic breast disease	CDK9	breast	alvocidib	Treatment vs. Control	Treatment => alvocidib vs DMSO	GSE70138.GPL20573.LINCS.test16988	https://www.ncbi.nlm.nih.gov/geo/query/acc.cgi?acc=GSE70138		31.62	20	39.06	22.67
5267- melanoma [skin] HG-5-113-01 22977	LINCS	A375	melanoma	LOK;LTK;ABL	skin	HG-5-113-01	Treatment vs. Control	Treatment => HG-5-113-01 vs DMSO	GSE70138.GPL20573.LINCS.test5267	https://www.ncbi.nlm.nih.gov/geo/query/acc.cgi?acc=GSE70138		31.62	20	39.06	22.67
17200- fibrocystic breast disease [breast] selumetinib 8003	LINCS	MCF10A	fibrocystic breast disease	B-RAF	breast	selumetinib	Treatment vs. Control	Treatment => selumetinib vs DMSO	GSE70138.GPL20573.LINCS.test17200	https://www.ncbi.nlm.nih.gov/geo/query/acc.cgi?acc=GSE70138		34.64	30	26.04	22.67
17165- fibrocystic breast disease [breast] AZD7762 7963	LINCS	MCF10A	fibrocystic breast disease	CHK	breast	AZD7762	Treatment vs. Control	Treatment => AZD7762 vs DMSO	GSE70138.GPL20573.LINCS.test17165	https://www.ncbi.nlm.nih.gov/geo/query/acc.cgi?acc=GSE70138		36.06	20	34.44	22.63
3141- T-cell childhood acute lymphocytic leukemia [peripheral blood] ALW-I 20616	LINCS	JURKAT	T-cell childhood acute lymphocytic leukemia	multiple targets	peripheral blood	ALW-II-49-7	Treatment vs. Control	Treatment => ALW-II-49-7 vs DMSO	GSE70138.GPL20573.LINCS.test3141	https://www.ncbi.nlm.nih.gov/geo/query/acc.cgi?acc=GSE70138		36.06	20	34.44	22.63
22898- non-small cell lung carcinoma [lung] alvocidib 14332	LINCS	HCC515	non-small cell lung carcinoma	CDK9	lung	alvocidib	Treatment vs. Control	Treatment => alvocidib vs DMSO	GSE70138.GPL20573.LINCS.test22898	https://www.ncbi.nlm.nih.gov/geo/query/acc.cgi?acc=GSE70138		43.59		46.94	22.63
22253- normal control [kidney] trametinib 13617	LINCS	HA1E	normal control	MEK1;MEK2	kidney	trametinib	Treatment vs. Control	Treatment => trametinib vs DMSO	GSE70138.GPL20573.LINCS.test22253	https://www.ncbi.nlm.nih.gov/geo/query/acc.cgi?acc=GSE70138		43.59		46.94	22.63
20730- hepatocellular carcinoma (LIHC) [liver] WZ3105 11925	LINCS	HEPG2	hepatocellular carcinoma (LIHC)	multiple targets	liver	WZ3105	Treatment vs. Control	Treatment => WZ3105 vs DMSO	GSE70138.GPL20573.LINCS.test20730	https://www.ncbi.nlm.nih.gov/geo/query/acc.cgi?acc=GSE70138		43.59		46.94	22.63
13949- prostate adenocarcinoma (PRAD) [prostate] SNS032 4389	LINCS	LNCAP	prostate adenocarcinoma (PRAD)	CDK2	prostate	SNS032	Treatment vs. Control	Treatment => SNS032 vs DMSO	GSE70138.GPL20573.LINCS.test13949	https://www.ncbi.nlm.nih.gov/geo/query/acc.cgi?acc=GSE70138		40		50.42	22.61
3736- normal control [fetal brain] AZD4547 21276	LINCS	NPC	normal control	FGFR	fetal brain	AZD4547	Treatment vs. Control	Treatment => AZD4547 vs DMSO	GSE70138.GPL20573.LINCS.test3736	https://www.ncbi.nlm.nih.gov/geo/query/acc.cgi?acc=GSE70138		40		50.42	22.61
15893- normal control [breast] geldanamycin 6549	LINCS	HME1	normal control	HSP90	breast	geldanamycin	Treatment vs. Control	Treatment => geldanamycin vs DMSO	GSE70138.GPL20573.LINCS.test15893	https://www.ncbi.nlm.nih.gov/geo/query/acc.cgi?acc=GSE70138		25.3	28.28	36.82	22.6
17284- fibrocystic breast disease [breast] AZD8055 8095	LINCS	MCF10A	fibrocystic breast disease	mTOR	breast	AZD8055	Treatment vs. Control	Treatment => AZD8055 vs DMSO	GSE70138.GPL20573.LINCS.test17284	https://www.ncbi.nlm.nih.gov/geo/query/acc.cgi?acc=GSE70138		32.07	26.46	31.89	22.6
14339- normal control [breast] PHA793887 4823	LINCS	HME1	normal control	CDK2;CDK5;CDK7	breast	PHA793887	Treatment vs. Control	Treatment => PHA793887 vs DMSO	GSE70138.GPL20573.LINCS.test14339	https://www.ncbi.nlm.nih.gov/geo/query/acc.cgi?acc=GSE70138		41.23	20	29.11	22.59
1001- breast ductal carcinoma [breast] AZD8055 14	LINCS	BT20	breast ductal carcinoma	mTOR	breast	AZD8055	Treatment vs. Control	Treatment => AZD8055 vs DMSO	GSE70138.GPL20573.LINCS.test1001	https://www.ncbi.nlm.nih.gov/geo/query/acc.cgi?acc=GSE70138		26.73	22.36	41.17	22.56
22177- normal control [kidney] XMD16-144 13532	LINCS	HA1E	normal control	multiple targets	kidney	XMD16-144	Treatment vs. Control	Treatment => XMD16-144 vs DMSO	GSE70138.GPL20573.LINCS.test22177	https://www.ncbi.nlm.nih.gov/geo/query/acc.cgi?acc=GSE70138		35		55.23	22.56
18025- breast adenocarcinoma [breast] dovitinib 8919	LINCS	MCF7	breast adenocarcinoma	RTK	breast	dovitinib	Treatment vs. Control	Treatment => dovitinib vs DMSO	GSE70138.GPL20573.LINCS.test18025	https://www.ncbi.nlm.nih.gov/geo/query/acc.cgi?acc=GSE70138		30	28.28	31.89	22.54
14344- normal control [breast] PHA793887 4829	LINCS	HME1	normal control	CDK2;CDK5;CDK7	breast	PHA793887	Treatment vs. Control	Treatment => PHA793887 vs DMSO	GSE70138.GPL20573.LINCS.test14344	https://www.ncbi.nlm.nih.gov/geo/query/acc.cgi?acc=GSE70138		33.17	20	36.82	22.5
19455- non-small cell lung carcinoma [lung] WZ3105 10507	LINCS	HCC515	non-small cell lung carcinoma	multiple targets	lung	WZ3105	Treatment vs. Control	Treatment => WZ3105 vs DMSO	GSE70138.GPL20573.LINCS.test19455	https://www.ncbi.nlm.nih.gov/geo/query/acc.cgi?acc=GSE70138		41.23		48.71	22.49
20932- hepatocellular carcinoma (LIHC) [liver] dabrafenib 12149	LINCS	HEPG2	hepatocellular carcinoma (LIHC)	B-RAF	liver	dabrafenib	Treatment vs. Control	Treatment => dabrafenib vs DMSO	GSE70138.GPL20573.LINCS.test20932	https://www.ncbi.nlm.nih.gov/geo/query/acc.cgi?acc=GSE70138	31.62	26.46		31.89	22.49
19456- non-small cell lung carcinoma [lung] WZ3105 10508	LINCS	HCC515	non-small cell lung carcinoma	multiple targets	lung	WZ3105	Treatment vs. Control	Treatment => WZ3105 vs DMSO	GSE70138.GPL20573.LINCS.test19456	https://www.ncbi.nlm.nih.gov/geo/query/acc.cgi?acc=GSE70138		41.23		48.71	22.49
12852- colorectal adenocarcinoma [large intestine] XMD1185H 3171	LINCS	HT29	colorectal adenocarcinoma	multiple targets	large intestine	XMD1185H	Treatment vs. Control	Treatment => XMD1185H vs DMSO	GSE70138.GPL20573.LINCS.test12852	https://www.ncbi.nlm.nih.gov/geo/query/acc.cgi?acc=GSE70138		34.64		55.23	22.47
6712- non-small cell lung carcinoma [lung] PI103 24583	LINCS	A549	non-small cell lung carcinoma	PI3K	lung	PI103	Treatment vs. Control	Treatment => PI103 vs DMSO	GSE70138.GPL20573.LINCS.test6712	https://www.ncbi.nlm.nih.gov/geo/query/acc.cgi?acc=GSE70138		31.53	26.46	31.89	22.47
11041- breast ductal carcinoma [breast] QL-X-138 1160	LINCS	HS578T	breast ductal carcinoma	BTK;MNK	breast	QL-X-138	Treatment vs. Control	Treatment => QL-X-138 vs DMSO	GSE70138.GPL20573.LINCS.test11041	https://www.ncbi.nlm.nih.gov/geo/query/acc.cgi?acc=GSE70138	63.25	26.46			22.43
22145- normal control [kidney] apitolisib 13497	LINCS	HA1E	normal control	PI3K;mTOR	kidney	apitolisib	Treatment vs. Control	Treatment => apitolisib vs DMSO	GSE70138.GPL20573.LINCS.test22145	https://www.ncbi.nlm.nih.gov/geo/query/acc.cgi?acc=GSE70138		34.64	10	45.1	22.43
22252- normal control [kidney] AS601245 13616	LINCS	HA1E	normal control	JNKs	kidney	AS601245	Treatment vs. Control	Treatment => AS601245 vs DMSO	GSE70138.GPL20573.LINCS.test22252	https://www.ncbi.nlm.nih.gov/geo/query/acc.cgi?acc=GSE70138		36.06		53.68	22.43
21519- normal control [kidney] JNK-9L 12801	LINCS	HA1E	normal control	JNKs	kidney	JNK-9L	Treatment vs. Control	Treatment => JNK-9L vs DMSO	GSE70138.GPL20573.LINCS.test21519	https://www.ncbi.nlm.nih.gov/geo/query/acc.cgi?acc=GSE70138		36.06		53.68	22.43
5125- melanoma [skin] JNK-9L 22820	LINCS	A375	melanoma	JNKs	skin	JNK-9L	Treatment vs. Control	Treatment => JNK-9L vs DMSO	GSE70138.GPL20573.LINCS.test5125	https://www.ncbi.nlm.nih.gov/geo/query/acc.cgi?acc=GSE70138		36.06		53.68	22.43
3857- normal control [fetal brain] everolimus 21410	LINCS	NPC	normal control	mTOR	fetal brain	everolimus	Treatment vs. Control	Treatment => everolimus vs DMSO	GSE70138.GPL20573.LINCS.test3857	https://www.ncbi.nlm.nih.gov/geo/query/acc.cgi?acc=GSE70138		41.23	22.36	26.04	22.41
13902- prostate adenocarcinoma (PRAD) [prostate] PHA793887 4338	LINCS	LNCAP	prostate adenocarcinoma (PRAD)	CDK2;CDK5;CDK7	prostate	PHA793887	Treatment vs. Control	Treatment => PHA793887 vs DMSO	GSE70138.GPL20573.LINCS.test13902	https://www.ncbi.nlm.nih.gov/geo/query/acc.cgi?acc=GSE70138		42.43		46.94	22.34
18671- breast adenocarcinoma [breast] afatinib 9636	LINCS	MCF7	breast adenocarcinoma	EGFR;HER2	breast	afatinib	Treatment vs. Control	Treatment => afatinib vs DMSO	GSE70138.GPL20573.LINCS.test18671	https://www.ncbi.nlm.nih.gov/geo/query/acc.cgi?acc=GSE70138		42.43		46.94	22.34
14056- prostate adenocarcinoma (PRAD) [prostate] omipalisib 4509	LINCS	LNCAP	prostate adenocarcinoma (PRAD)	PI3K	prostate	omipalisib	Treatment vs. Control	Treatment => omipalisib vs DMSO	GSE70138.GPL20573.LINCS.test14056	https://www.ncbi.nlm.nih.gov/geo/query/acc.cgi?acc=GSE70138		37.42	20	31.89	22.33
3133- T-cell childhood acute lymphocytic leukemia [peripheral blood] TPCA- 20607	LINCS	JURKAT	T-cell childhood acute lymphocytic leukemia	IKK2	peripheral blood	TPCA-1	Treatment vs. Control	Treatment => TPCA-1 vs DMSO	GSE70138.GPL20573.LINCS.test3133	https://www.ncbi.nlm.nih.gov/geo/query/acc.cgi?acc=GSE70138	31.62	33.17	24.49		22.32
20495- hepatocellular carcinoma (LIHC) [liver] entinostat 11663	LINCS	HEPG2	hepatocellular carcinoma (LIHC)	HDAC1;HDAC3	liver	entinostat	Treatment vs. Control	Treatment => entinostat vs DMSO	GSE70138.GPL20573.LINCS.test20495	https://www.ncbi.nlm.nih.gov/geo/query/acc.cgi?acc=GSE70138		37.71	22.36	29.11	22.3
13977- prostate adenocarcinoma (PRAD) [prostate] AZD5438 4420	LINCS	LNCAP	prostate adenocarcinoma (PRAD)	CDK	prostate	AZD5438	Treatment vs. Control	Treatment => AZD5438 vs DMSO	GSE70138.GPL20573.LINCS.test13977	https://www.ncbi.nlm.nih.gov/geo/query/acc.cgi?acc=GSE70138		38.73		50.42	22.29
11733- breast ductal carcinoma [breast] PF477736 1928	LINCS	HS578T	breast ductal carcinoma	CHK1	breast	PF477736	Treatment vs. Control	Treatment => PF477736 vs DMSO	GSE70138.GPL20573.LINCS.test11733	https://www.ncbi.nlm.nih.gov/geo/query/acc.cgi?acc=GSE70138		38.73		50.42	22.29
16450- fibrocystic breast disease [breast] BKM120 7169	LINCS	MCF10A	fibrocystic breast disease	PI3K	breast	BKM120	Treatment vs. Control	Treatment => BKM120 vs DMSO	GSE70138.GPL20573.LINCS.test16450	https://www.ncbi.nlm.nih.gov/geo/query/acc.cgi?acc=GSE70138		44.72	10	34.44	22.29
23067- non-small cell lung carcinoma [lung] JNK-9L 14521	LINCS	HCC515	non-small cell lung carcinoma	JNKs	lung	JNK-9L	Treatment vs. Control	Treatment => JNK-9L vs DMSO	GSE70138.GPL20573.LINCS.test23067	https://www.ncbi.nlm.nih.gov/geo/query/acc.cgi?acc=GSE70138		40		48.71	22.18
23176- non-small cell lung carcinoma [lung] HG-5-88-01 14642	LINCS	HCC515	non-small cell lung carcinoma	EGFR;ADCK4	lung	HG-5-88-01	Treatment vs. Control	Treatment => HG-5-88-01 vs DMSO	GSE70138.GPL20573.LINCS.test23176	https://www.ncbi.nlm.nih.gov/geo/query/acc.cgi?acc=GSE70138		40		48.71	22.18
5464- melanoma [skin] AST1306 23196	LINCS	A375	melanoma	EGFR;HER2	skin	AST1306	Treatment vs. Control	Treatment => AST1306 vs DMSO	GSE70138.GPL20573.LINCS.test5464	https://www.ncbi.nlm.nih.gov/geo/query/acc.cgi?acc=GSE70138		43.59		45.1	22.17
19452- non-small cell lung carcinoma [lung] WZ3105 10504	LINCS	HCC515	non-small cell lung carcinoma	multiple targets	lung	WZ3105	Treatment vs. Control	Treatment => WZ3105 vs DMSO	GSE70138.GPL20573.LINCS.test19452	https://www.ncbi.nlm.nih.gov/geo/query/acc.cgi?acc=GSE70138		43.59		45.1	22.17
15187- normal control [breast] BGT226 5765	LINCS	HME1	normal control	PI3K;mTOR	breast	BGT226	Treatment vs. Control	Treatment => BGT226 vs DMSO	GSE70138.GPL20573.LINCS.test15187	https://www.ncbi.nlm.nih.gov/geo/query/acc.cgi?acc=GSE70138		43.59		45.1	22.17
3950- normal control [fetal brain] BGJ398 21514	LINCS	NPC	normal control	FGFR	fetal brain	BGJ398	Treatment vs. Control	Treatment => BGJ398 vs DMSO	GSE70138.GPL20573.LINCS.test3950	https://www.ncbi.nlm.nih.gov/geo/query/acc.cgi?acc=GSE70138		36.06	13.42	39.06	22.13
28133- normal control [bone marrow] GSK2334470 20150	LINCS	CD34	normal control	PDK1	bone marrow	GSK2334470	Treatment vs. Control	Treatment => GSK2334470 vs DMSO	GSE70138.GPL20573.LINCS.test28133	https://www.ncbi.nlm.nih.gov/geo/query/acc.cgi?acc=GSE70138		30	13.42	45.1	22.13
13105- colorectal adenocarcinoma [large intestine] TAE226 3453	LINCS	HT29	colorectal adenocarcinoma	FAK	large intestine	TAE226	Treatment vs. Control	Treatment => TAE226 vs DMSO	GSE70138.GPL20573.LINCS.test13105	https://www.ncbi.nlm.nih.gov/geo/query/acc.cgi?acc=GSE70138		42.43	20	26.04	22.12
24275- prostate adenocarcinoma (PRAD) [prostate] entinostat 15863	LINCS	PC3	prostate adenocarcinoma (PRAD)	HDAC1;HDAC3	prostate	entinostat	Treatment vs. Control	Treatment => entinostat vs DMSO	GSE70138.GPL20573.LINCS.test24275	https://www.ncbi.nlm.nih.gov/geo/query/acc.cgi?acc=GSE70138		42.43	20	26.04	22.12
27844- normal control [bone marrow] belinostat 19828	LINCS	CD34	normal control	HDACs	bone marrow	belinostat	Treatment vs. Control	Treatment => belinostat vs DMSO	GSE70138.GPL20573.LINCS.test27844	https://www.ncbi.nlm.nih.gov/geo/query/acc.cgi?acc=GSE70138		31.62	22.36	34.44	22.11
8887- breast adenocarcinoma [breast] AZD8055 26998	LINCS	MDAMB231	breast adenocarcinoma	mTOR	breast	AZD8055	Treatment vs. Control	Treatment => AZD8055 vs DMSO	GSE70138.GPL20573.LINCS.test8887	https://www.ncbi.nlm.nih.gov/geo/query/acc.cgi?acc=GSE70138		34.64		53.68	22.08
14004- prostate adenocarcinoma (PRAD) [prostate] JNK-9L 4452	LINCS	LNCAP	prostate adenocarcinoma (PRAD)	JNKs	prostate	JNK-9L	Treatment vs. Control	Treatment => JNK-9L vs DMSO	GSE70138.GPL20573.LINCS.test14004	https://www.ncbi.nlm.nih.gov/geo/query/acc.cgi?acc=GSE70138		41.23		46.94	22.04
13992- prostate adenocarcinoma (PRAD) [prostate] AT7519 4437	LINCS	LNCAP	prostate adenocarcinoma (PRAD)	CDK	prostate	AT7519	Treatment vs. Control	Treatment => AT7519 vs DMSO	GSE70138.GPL20573.LINCS.test13992	https://www.ncbi.nlm.nih.gov/geo/query/acc.cgi?acc=GSE70138		41.23		46.94	22.04
8891- breast adenocarcinoma [breast] alvocidib 27003	LINCS	MDAMB231	breast adenocarcinoma	CDK9	breast	alvocidib	Treatment vs. Control	Treatment => alvocidib vs DMSO	GSE70138.GPL20573.LINCS.test8891	https://www.ncbi.nlm.nih.gov/geo/query/acc.cgi?acc=GSE70138		36.06		52.08	22.03
11556- breast ductal carcinoma [breast] pictrelisib 1731	LINCS	HS578T	breast ductal carcinoma	PI3K	breast	pictrelisib	Treatment vs. Control	Treatment => pictrelisib vs DMSO	GSE70138.GPL20573.LINCS.test11556	https://www.ncbi.nlm.nih.gov/geo/query/acc.cgi?acc=GSE70138		36.06		52.08	22.03
21517- normal control [kidney] JNK-9L 12799	LINCS	HA1E	normal control	JNKs	kidney	JNK-9L	Treatment vs. Control	Treatment => JNK-9L vs DMSO	GSE70138.GPL20573.LINCS.test21517	https://www.ncbi.nlm.nih.gov/geo/query/acc.cgi?acc=GSE70138		36.06		52.08	22.03
9062- breast adenocarcinoma [breast] JNK-9L 27194	LINCS	MDAMB231	breast adenocarcinoma	JNKs	breast	JNK-9L	Treatment vs. Control	Treatment => JNK-9L vs DMSO	GSE70138.GPL20573.LINCS.test9062	https://www.ncbi.nlm.nih.gov/geo/query/acc.cgi?acc=GSE70138		36.06		52.08	22.03
14584- normal control [breast] AZD8055 5095	LINCS	HME1	normal control	mTOR	breast	AZD8055	Treatment vs. Control	Treatment => AZD8055 vs DMSO	GSE70138.GPL20573.LINCS.test14584	https://www.ncbi.nlm.nih.gov/geo/query/acc.cgi?acc=GSE70138		36.06		52.08	22.03
14003- prostate adenocarcinoma (PRAD) [prostate] JNK-9L 4451	LINCS	LNCAP	prostate adenocarcinoma (PRAD)	JNKs	prostate	JNK-9L	Treatment vs. Control	Treatment => JNK-9L vs DMSO	GSE70138.GPL20573.LINCS.test14003	https://www.ncbi.nlm.nih.gov/geo/query/acc.cgi?acc=GSE70138		44.72		43.18	21.98
13914- prostate adenocarcinoma (PRAD) [prostate] PF562271 4351	LINCS	LNCAP	prostate adenocarcinoma (PRAD)	FAK	prostate	PF562271	Treatment vs. Control	Treatment => PF562271 vs DMSO	GSE70138.GPL20573.LINCS.test13914	https://www.ncbi.nlm.nih.gov/geo/query/acc.cgi?acc=GSE70138		44.72		43.18	21.98
1002- breast ductal carcinoma [breast] AZD8055 25	LINCS	BT20	breast ductal carcinoma	mTOR	breast	AZD8055	Treatment vs. Control	Treatment => AZD8055 vs DMSO	GSE70138.GPL20573.LINCS.test1002	https://www.ncbi.nlm.nih.gov/geo/query/acc.cgi?acc=GSE70138		30.51	28.28	29.11	21.98
18274- breast adenocarcinoma [breast] alvocidib 9195	LINCS	MCF7	breast adenocarcinoma	CDK9	breast	alvocidib	Treatment vs. Control	Treatment => alvocidib vs DMSO	GSE70138.GPL20573.LINCS.test18274	https://www.ncbi.nlm.nih.gov/geo/query/acc.cgi?acc=GSE70138		44.72		43.18	21.98
6695- non-small cell lung carcinoma [lung] SNS032 24563	LINCS	A549	non-small cell lung carcinoma	CDK2	lung	SNS032	Treatment vs. Control	Treatment => SNS032 vs DMSO	GSE70138.GPL20573.LINCS.test6695	https://www.ncbi.nlm.nih.gov/geo/query/acc.cgi?acc=GSE70138		37.42		50.42	21.96
23223- hepatocellular carcinoma (LIHC) [liver] sorafenib 14695	LINCS	HEPG2	hepatocellular carcinoma (LIHC)	VEGFR;PDGFR;RAF	liver	sorafenib	Treatment vs. Control	Treatment => sorafenib vs DMSO	GSE70138.GPL20573.LINCS.test23223	https://www.ncbi.nlm.nih.gov/geo/query/acc.cgi?acc=GSE70138	31.62	31.62	24.49		21.94
26033- breast adenocarcinoma [breast] mitoxantrone 17817	LINCS	SKBR3	breast adenocarcinoma	topoisomerase	breast	mitoxantrone	Treatment vs. Control	Treatment => mitoxantrone vs DMSO	GSE70138.GPL20573.LINCS.test26033	https://www.ncbi.nlm.nih.gov/geo/query/acc.cgi?acc=GSE70138		42.43		45.1	21.88
10626- normal control [skeletal muscle] dinaciclib 698	LINCS	SKL	normal control	CDK	skeletal muscle	dinaciclib	Treatment vs. Control	Treatment => dinaciclib vs DMSO	GSE70138.GPL20573.LINCS.test10626	https://www.ncbi.nlm.nih.gov/geo/query/acc.cgi?acc=GSE70138		42.43		45.1	21.88
27922- normal control [bone marrow] LY2603618 19915	LINCS	CD34	normal control	CHK1	bone marrow	LY2603618	Treatment vs. Control	Treatment => LY2603618 vs DMSO	GSE70138.GPL20573.LINCS.test27922	https://www.ncbi.nlm.nih.gov/geo/query/acc.cgi?acc=GSE70138		38.73		48.71	21.86
18435- breast adenocarcinoma [breast] AT7519 9374	LINCS	MCF7	breast adenocarcinoma	CDK	breast	AT7519	Treatment vs. Control	Treatment => AT7519 vs DMSO	GSE70138.GPL20573.LINCS.test18435	https://www.ncbi.nlm.nih.gov/geo/query/acc.cgi?acc=GSE70138		38.73		48.71	21.86
19453- non-small cell lung carcinoma [lung] WZ3105 10505	LINCS	HCC515	non-small cell lung carcinoma	multiple targets	lung	WZ3105	Treatment vs. Control	Treatment => WZ3105 vs DMSO	GSE70138.GPL20573.LINCS.test19453	https://www.ncbi.nlm.nih.gov/geo/query/acc.cgi?acc=GSE70138		38.73		48.71	21.86
15061- normal control [breast] AST1306 5626	LINCS	HME1	normal control	EGFR;HER2	breast	AST1306	Treatment vs. Control	Treatment => AST1306 vs DMSO	GSE70138.GPL20573.LINCS.test15061	https://www.ncbi.nlm.nih.gov/geo/query/acc.cgi?acc=GSE70138		41.23	20	26.04	21.82
1162- breast ductal carcinoma [breast] PI103 1802	LINCS	BT20	breast ductal carcinoma	PI3K	breast	PI103	Treatment vs. Control	Treatment => PI103 vs DMSO	GSE70138.GPL20573.LINCS.test1162	https://www.ncbi.nlm.nih.gov/geo/query/acc.cgi?acc=GSE70138		34.64	26.46	26.04	21.78
2416- normal control [umbilical cord vein] BGJ398 15735	LINCS	HUVEC	normal control	FGFR	umbilical cord vein	BGJ398	Treatment vs. Control	Treatment => BGJ398 vs DMSO	GSE70138.GPL20573.LINCS.test2416	https://www.ncbi.nlm.nih.gov/geo/query/acc.cgi?acc=GSE70138		47.96		39.06	21.75
13923- prostate adenocarcinoma (PRAD) [prostate] CGP60474 4361	LINCS	LNCAP	prostate adenocarcinoma (PRAD)	CDK1;CDK2	prostate	CGP60474	Treatment vs. Control	Treatment => CGP60474 vs DMSO	GSE70138.GPL20573.LINCS.test13923	https://www.ncbi.nlm.nih.gov/geo/query/acc.cgi?acc=GSE70138		45.83		41.17	21.75
15012- normal control [breast] dinaciclib 5572	LINCS	HME1	normal control	CDK	breast	dinaciclib	Treatment vs. Control	Treatment => dinaciclib vs DMSO	GSE70138.GPL20573.LINCS.test15012	https://www.ncbi.nlm.nih.gov/geo/query/acc.cgi?acc=GSE70138		40		46.94	21.74
3978- normal control [fetal brain] MK1775 21544	LINCS	NPC	normal control	WEE1	fetal brain	MK1775	Treatment vs. Control	Treatment => MK1775 vs DMSO	GSE70138.GPL20573.LINCS.test3978	https://www.ncbi.nlm.nih.gov/geo/query/acc.cgi?acc=GSE70138		40		46.94	21.74
3664- normal control [fetal brain] A66 21196	LINCS	NPC	normal control	PI3K	fetal brain	A66	Treatment vs. Control	Treatment => A66 vs DMSO	GSE70138.GPL20573.LINCS.test3664	https://www.ncbi.nlm.nih.gov/geo/query/acc.cgi?acc=GSE70138		40		46.94	21.74
16455- fibrocystic breast disease [breast] foretinib 7174	LINCS	MCF10A	fibrocystic breast disease	c-Met;KDR	breast	foretinib	Treatment vs. Control	Treatment => foretinib vs DMSO	GSE70138.GPL20573.LINCS.test16455	https://www.ncbi.nlm.nih.gov/geo/query/acc.cgi?acc=GSE70138		37.71	20	29.11	21.71
2906- normal control [umbilical cord vein] ponatinib 20354	LINCS	HUVEC	normal control	RTK	umbilical cord vein	ponatinib	Treatment vs. Control	Treatment => ponatinib vs DMSO	GSE70138.GPL20573.LINCS.test2906	https://www.ncbi.nlm.nih.gov/geo/query/acc.cgi?acc=GSE70138		41.23	16.33	29.11	21.67
11039- breast ductal carcinoma [breast] QL-X-138 1157	LINCS	HS578T	breast ductal carcinoma	BTK;MNK	breast	QL-X-138	Treatment vs. Control	Treatment => QL-X-138 vs DMSO	GSE70138.GPL20573.LINCS.test11039	https://www.ncbi.nlm.nih.gov/geo/query/acc.cgi?acc=GSE70138	63.25	23.33			21.64
17999- breast adenocarcinoma [breast] WZ3105 8888	LINCS	MCF7	breast adenocarcinoma	multiple targets	breast	WZ3105	Treatment vs. Control	Treatment => WZ3105 vs DMSO	GSE70138.GPL20573.LINCS.test17999	https://www.ncbi.nlm.nih.gov/geo/query/acc.cgi?acc=GSE70138		34.64	20	31.89	21.63
3957- normal control [fetal brain] WZ4002 21521	LINCS	NPC	normal control	EGFR	fetal brain	WZ4002	Treatment vs. Control	Treatment => WZ4002 vs DMSO	GSE70138.GPL20573.LINCS.test3957	https://www.ncbi.nlm.nih.gov/geo/query/acc.cgi?acc=GSE70138		36.06		50.42	21.62
10848- normal control [skeletal muscle] dinaciclib 944	LINCS	SKL	normal control	CDK	skeletal muscle	dinaciclib	Treatment vs. Control	Treatment => dinaciclib vs DMSO	GSE70138.GPL20573.LINCS.test10848	https://www.ncbi.nlm.nih.gov/geo/query/acc.cgi?acc=GSE70138		36.06		50.42	21.62

## Sheet: molm13_comps_table
Analysis Name	Project	case.cellline	case.diseasestate	case.targetgene	case.tissue	case.treatment	comparisoncategory	comparisoncontrast	comparisonid	weblink	CP (z-score)	UR (z-score)	CN (z-score)	DE (z-score)	z-score overall score
8424- breast adenocarcinoma [breast] PD184352 26485	LINCS	MDAMB231	breast adenocarcinoma	MEK1;MEK2	breast	PD184352	Treatment vs. Control	Treatment => PD184352 vs DMSO	GSE70138.GPL20573.LINCS.test8424	https://www.ncbi.nlm.nih.gov/geo/query/acc.cgi?acc=GSE70138	44.72	25.54	30		25.06
1089- breast ductal carcinoma [breast] palbociclib 990	LINCS	BT20	breast ductal carcinoma	CDK4;CDK6	breast	palbociclib	Treatment vs. Control	Treatment => palbociclib vs DMSO	GSE70138.GPL20573.LINCS.test1089	https://www.ncbi.nlm.nih.gov/geo/query/acc.cgi?acc=GSE70138	44.72	25.41	28.87		24.75
20513- hepatocellular carcinoma (LIHC) [liver] mocetinostat 11684	LINCS	HEPG2	hepatocellular carcinoma (LIHC)	HDAC1	liver	mocetinostat	Treatment vs. Control	Treatment => mocetinostat vs DMSO	GSE70138.GPL20573.LINCS.test20513	https://www.ncbi.nlm.nih.gov/geo/query/acc.cgi?acc=GSE70138		49.64	48.99		24.66
8430- breast adenocarcinoma [breast] SB590885 26492	LINCS	MDAMB231	breast adenocarcinoma	B-RAF	breast	SB590885	Treatment vs. Control	Treatment => SB590885 vs DMSO	GSE70138.GPL20573.LINCS.test8430	https://www.ncbi.nlm.nih.gov/geo/query/acc.cgi?acc=GSE70138	44.72	17.03	36.06		24.45
24294- prostate adenocarcinoma (PRAD) [prostate] mocetinostat 15884	LINCS	PC3	prostate adenocarcinoma (PRAD)	HDAC1	prostate	mocetinostat	Treatment vs. Control	Treatment => mocetinostat vs DMSO	GSE70138.GPL20573.LINCS.test24294	https://www.ncbi.nlm.nih.gov/geo/query/acc.cgi?acc=GSE70138		52.47	44.72		24.3
17052- fibrocystic breast disease [breast] OSI027 7838	LINCS	MCF10A	fibrocystic breast disease	mTOR	breast	OSI027	Treatment vs. Control	Treatment => OSI027 vs DMSO	GSE70138.GPL20573.LINCS.test17052	https://www.ncbi.nlm.nih.gov/geo/query/acc.cgi?acc=GSE70138		41.7	53.85		23.89
24026- prostate adenocarcinoma (PRAD) [prostate] sapanisertib 15587	LINCS	PC3	prostate adenocarcinoma (PRAD)	mTOR	prostate	sapanisertib	Treatment vs. Control	Treatment => sapanisertib vs DMSO	GSE70138.GPL20573.LINCS.test24026	https://www.ncbi.nlm.nih.gov/geo/query/acc.cgi?acc=GSE70138		46.63	47.96		23.65
4135- normal control [fetal brain] mocetinostat 21720	LINCS	NPC	normal control	HDAC1	fetal brain	mocetinostat	Treatment vs. Control	Treatment => mocetinostat vs DMSO	GSE70138.GPL20573.LINCS.test4135	https://www.ncbi.nlm.nih.gov/geo/query/acc.cgi?acc=GSE70138		43.41	50.99		23.6
20510- hepatocellular carcinoma (LIHC) [liver] mocetinostat 11681	LINCS	HEPG2	hepatocellular carcinoma (LIHC)	HDAC1	liver	mocetinostat	Treatment vs. Control	Treatment => mocetinostat vs DMSO	GSE70138.GPL20573.LINCS.test20510	https://www.ncbi.nlm.nih.gov/geo/query/acc.cgi?acc=GSE70138		46.63	46.9		23.38
325- non-small cell lung carcinoma [lung] mocetinostat 20736	LINCS	A549	non-small cell lung carcinoma	HDAC1	lung	mocetinostat	Treatment vs. Control	Treatment => mocetinostat vs DMSO	GSE70138.GPL20573.LINCS.test325	https://www.ncbi.nlm.nih.gov/geo/query/acc.cgi?acc=GSE70138		43.41	50		23.35
22872- normal control [kidney] mitoxantrone 14304	LINCS	HA1E	normal control	topoisomerase	kidney	mitoxantrone	Treatment vs. Control	Treatment => mitoxantrone vs DMSO	GSE70138.GPL20573.LINCS.test22872	https://www.ncbi.nlm.nih.gov/geo/query/acc.cgi?acc=GSE70138		45.04	47.96		23.25
11154- breast ductal carcinoma [breast] rapamycin 1285	LINCS	HS578T	breast ductal carcinoma	TOR	breast	rapamycin	Treatment vs. Control	Treatment => rapamycin vs DMSO	GSE70138.GPL20573.LINCS.test11154	https://www.ncbi.nlm.nih.gov/geo/query/acc.cgi?acc=GSE70138		43.41	48.99		23.1
13107- colorectal adenocarcinoma [large intestine] TAE226 3455	LINCS	HT29	colorectal adenocarcinoma	FAK	large intestine	TAE226	Treatment vs. Control	Treatment => TAE226 vs DMSO	GSE70138.GPL20573.LINCS.test13107	https://www.ncbi.nlm.nih.gov/geo/query/acc.cgi?acc=GSE70138		41.7	50		22.93
20582- hepatocellular carcinoma (LIHC) [liver] belinostat 11760	LINCS	HEPG2	hepatocellular carcinoma (LIHC)	HDACs	liver	belinostat	Treatment vs. Control	Treatment => belinostat vs DMSO	GSE70138.GPL20573.LINCS.test20582	https://www.ncbi.nlm.nih.gov/geo/query/acc.cgi?acc=GSE70138		41.7	48.99		22.67
19685- non-small cell lung carcinoma [lung] mocetinostat 10762	LINCS	HCC515	non-small cell lung carcinoma	HDAC1	lung	mocetinostat	Treatment vs. Control	Treatment => mocetinostat vs DMSO	GSE70138.GPL20573.LINCS.test19685	https://www.ncbi.nlm.nih.gov/geo/query/acc.cgi?acc=GSE70138		46.63	43.59		22.55
13344- colorectal adenocarcinoma [large intestine] mocetinostat 3718	LINCS	HT29	colorectal adenocarcinoma	HDAC1	large intestine	mocetinostat	Treatment vs. Control	Treatment => mocetinostat vs DMSO	GSE70138.GPL20573.LINCS.test13344	https://www.ncbi.nlm.nih.gov/geo/query/acc.cgi?acc=GSE70138		46.63	43.59		22.55
20536- hepatocellular carcinoma (LIHC) [liver] pracinostat 11709	LINCS	HEPG2	hepatocellular carcinoma (LIHC)	HDACs	liver	pracinostat	Treatment vs. Control	Treatment => pracinostat vs DMSO	GSE70138.GPL20573.LINCS.test20536	https://www.ncbi.nlm.nih.gov/geo/query/acc.cgi?acc=GSE70138		46.63	43.59		22.55
2305- normal control [umbilical cord vein] everolimus 14502	LINCS	HUVEC	normal control	mTOR	umbilical cord vein	everolimus	Treatment vs. Control	Treatment => everolimus vs DMSO	GSE70138.GPL20573.LINCS.test2305	https://www.ncbi.nlm.nih.gov/geo/query/acc.cgi?acc=GSE70138		42.14	47.96		22.52
6123- melanoma [skin] GDC0879 23929	LINCS	A375	melanoma	B-RAF	skin	GDC0879	Treatment vs. Control	Treatment => GDC0879 vs DMSO	GSE70138.GPL20573.LINCS.test6123	https://www.ncbi.nlm.nih.gov/geo/query/acc.cgi?acc=GSE70138		38.07	51.96		22.51
27774- normal control [bone marrow] mocetinostat 19750	LINCS	CD34	normal control	HDAC1	bone marrow	mocetinostat	Treatment vs. Control	Treatment => mocetinostat vs DMSO	GSE70138.GPL20573.LINCS.test27774	https://www.ncbi.nlm.nih.gov/geo/query/acc.cgi?acc=GSE70138		43.41	45.83		22.31
24276- prostate adenocarcinoma (PRAD) [prostate] entinostat 15864	LINCS	PC3	prostate adenocarcinoma (PRAD)	HDAC1;HDAC3	prostate	entinostat	Treatment vs. Control	Treatment => entinostat vs DMSO	GSE70138.GPL20573.LINCS.test24276	https://www.ncbi.nlm.nih.gov/geo/query/acc.cgi?acc=GSE70138		46.63	42.43		22.26
2497- normal control [umbilical cord vein] MK1775 16634	LINCS	HUVEC	normal control	WEE1	umbilical cord vein	MK1775	Treatment vs. Control	Treatment => MK1775 vs DMSO	GSE70138.GPL20573.LINCS.test2497	https://www.ncbi.nlm.nih.gov/geo/query/acc.cgi?acc=GSE70138		46.63	42.43		22.26
17068- fibrocystic breast disease [breast] MK2206 7855	LINCS	MCF10A	fibrocystic breast disease	AKT	breast	MK2206	Treatment vs. Control	Treatment => MK2206 vs DMSO	GSE70138.GPL20573.LINCS.test17068	https://www.ncbi.nlm.nih.gov/geo/query/acc.cgi?acc=GSE70138		45.04	43.59		22.16
24251- prostate adenocarcinoma (PRAD) [prostate] suberoylanilide hydroxami 15837	LINCS	PC3	prostate adenocarcinoma (PRAD)	HDACs	prostate	suberoylanilide hydroxamic acid (SAHA)	Treatment vs. Control	Treatment => suberoylanilide hydroxamic acid (SAHA) vs DMSO	GSE70138.GPL20573.LINCS.test24251	https://www.ncbi.nlm.nih.gov/geo/query/acc.cgi?acc=GSE70138		41.7	46.9		22.15
1083- breast ductal carcinoma [breast] OSI027 924	LINCS	BT20	breast ductal carcinoma	mTOR	breast	OSI027	Treatment vs. Control	Treatment => OSI027 vs DMSO	GSE70138.GPL20573.LINCS.test1083	https://www.ncbi.nlm.nih.gov/geo/query/acc.cgi?acc=GSE70138		36.12	51.96		22.02
2265- normal control [umbilical cord vein] rebastinib 14057	LINCS	HUVEC	normal control	BCR-ABL	umbilical cord vein	rebastinib	Treatment vs. Control	Treatment => rebastinib vs DMSO	GSE70138.GPL20573.LINCS.test2265	https://www.ncbi.nlm.nih.gov/geo/query/acc.cgi?acc=GSE70138		38.07	50		22.02
13380- colorectal adenocarcinoma [large intestine] I-BET151 3758	LINCS	HT29	colorectal adenocarcinoma	BRD2;BRD3;BRD4	large intestine	I-BET151	Treatment vs. Control	Treatment => I-BET151 vs DMSO	GSE70138.GPL20573.LINCS.test13380	https://www.ncbi.nlm.nih.gov/geo/query/acc.cgi?acc=GSE70138		41.7	45.83		21.88
7487- breast adenocarcinoma [breast] BGT226 25443	LINCS	MCF7	breast adenocarcinoma	PI3K;mTOR	breast	BGT226	Treatment vs. Control	Treatment => BGT226 vs DMSO	GSE70138.GPL20573.LINCS.test7487	https://www.ncbi.nlm.nih.gov/geo/query/acc.cgi?acc=GSE70138		45.04	42.43		21.87
14057- prostate adenocarcinoma (PRAD) [prostate] omipalisib 4510	LINCS	LNCAP	prostate adenocarcinoma (PRAD)	PI3K	prostate	omipalisib	Treatment vs. Control	Treatment => omipalisib vs DMSO	GSE70138.GPL20573.LINCS.test14057	https://www.ncbi.nlm.nih.gov/geo/query/acc.cgi?acc=GSE70138		38.07	48.99		21.76
27776- normal control [bone marrow] mocetinostat 19752	LINCS	CD34	normal control	HDAC1	bone marrow	mocetinostat	Treatment vs. Control	Treatment => mocetinostat vs DMSO	GSE70138.GPL20573.LINCS.test27776	https://www.ncbi.nlm.nih.gov/geo/query/acc.cgi?acc=GSE70138		48.15	38.73		21.72
17173- fibrocystic breast disease [breast] WYE125132 7972	LINCS	MCF10A	fibrocystic breast disease	mTOR	breast	WYE125132	Treatment vs. Control	Treatment => WYE125132 vs DMSO	GSE70138.GPL20573.LINCS.test17173	https://www.ncbi.nlm.nih.gov/geo/query/acc.cgi?acc=GSE70138		39.93	46.9		21.71
5030- melanoma [skin] PF562271 22715	LINCS	A375	melanoma	FAK	skin	PF562271	Treatment vs. Control	Treatment => PF562271 vs DMSO	GSE70138.GPL20573.LINCS.test5030	https://www.ncbi.nlm.nih.gov/geo/query/acc.cgi?acc=GSE70138		39.93	46.9		21.71
15601- normal control [breast] PF3758309 6226	LINCS	HME1	normal control	PAK4	breast	PF3758309	Treatment vs. Control	Treatment => PF3758309 vs DMSO	GSE70138.GPL20573.LINCS.test15601	https://www.ncbi.nlm.nih.gov/geo/query/acc.cgi?acc=GSE70138		41.7	44.72		21.61
20512- hepatocellular carcinoma (LIHC) [liver] mocetinostat 11683	LINCS	HEPG2	hepatocellular carcinoma (LIHC)	HDAC1	liver	mocetinostat	Treatment vs. Control	Treatment => mocetinostat vs DMSO	GSE70138.GPL20573.LINCS.test20512	https://www.ncbi.nlm.nih.gov/geo/query/acc.cgi?acc=GSE70138		41.7	44.72		21.61
11153- breast ductal carcinoma [breast] rapamycin 1284	LINCS	HS578T	breast ductal carcinoma	TOR	breast	rapamycin	Treatment vs. Control	Treatment => rapamycin vs DMSO	GSE70138.GPL20573.LINCS.test11153	https://www.ncbi.nlm.nih.gov/geo/query/acc.cgi?acc=GSE70138		41.7	44.72		21.61
5791- melanoma [skin] entinostat 23559	LINCS	A375	melanoma	HDAC1;HDAC3	skin	entinostat	Treatment vs. Control	Treatment => entinostat vs DMSO	GSE70138.GPL20573.LINCS.test5791	https://www.ncbi.nlm.nih.gov/geo/query/acc.cgi?acc=GSE70138		45.04	41.23		21.57
17176- fibrocystic breast disease [breast] WYE125132 7975	LINCS	MCF10A	fibrocystic breast disease	mTOR	breast	WYE125132	Treatment vs. Control	Treatment => WYE125132 vs DMSO	GSE70138.GPL20573.LINCS.test17176	https://www.ncbi.nlm.nih.gov/geo/query/acc.cgi?acc=GSE70138		45.04	41.23		21.57
27644- normal control [bone marrow] GSK1070916 19606	LINCS	CD34	normal control	Aurora B/C	bone marrow	GSK1070916	Treatment vs. Control	Treatment => GSK1070916 vs DMSO	GSE70138.GPL20573.LINCS.test27644	https://www.ncbi.nlm.nih.gov/geo/query/acc.cgi?acc=GSE70138		38.07	47.96		21.51
7204- breast adenocarcinoma [breast] TPCA-1 25130	LINCS	MCF7	breast adenocarcinoma	IKK2	breast	TPCA-1	Treatment vs. Control	Treatment => TPCA-1 vs DMSO	GSE70138.GPL20573.LINCS.test7204	https://www.ncbi.nlm.nih.gov/geo/query/acc.cgi?acc=GSE70138		43.41	42.43		21.46
4127- normal control [fetal brain] GSK525762A 21711	LINCS	NPC	normal control	BET domain proteins	fetal brain	GSK525762A	Treatment vs. Control	Treatment => GSK525762A vs DMSO	GSE70138.GPL20573.LINCS.test4127	https://www.ncbi.nlm.nih.gov/geo/query/acc.cgi?acc=GSE70138		39.93	45.83		21.44
11212- breast ductal carcinoma [breast] torin 1 1350	LINCS	HS578T	breast ductal carcinoma	mTOR	breast	torin 1	Treatment vs. Control	Treatment => torin 1 vs DMSO	GSE70138.GPL20573.LINCS.test11212	https://www.ncbi.nlm.nih.gov/geo/query/acc.cgi?acc=GSE70138		39.93	45.83		21.44
17049- fibrocystic breast disease [breast] OSI027 7834	LINCS	MCF10A	fibrocystic breast disease	mTOR	breast	OSI027	Treatment vs. Control	Treatment => OSI027 vs DMSO	GSE70138.GPL20573.LINCS.test17049	https://www.ncbi.nlm.nih.gov/geo/query/acc.cgi?acc=GSE70138		39.93	45.83		21.44
3855- normal control [fetal brain] everolimus 21408	LINCS	NPC	normal control	mTOR	fetal brain	everolimus	Treatment vs. Control	Treatment => everolimus vs DMSO	GSE70138.GPL20573.LINCS.test3855	https://www.ncbi.nlm.nih.gov/geo/query/acc.cgi?acc=GSE70138		49.64	36.06		21.42
17852- breast adenocarcinoma [breast] XMD16-144 8726	LINCS	MCF7	breast adenocarcinoma	multiple targets	breast	XMD16-144	Treatment vs. Control	Treatment => XMD16-144 vs DMSO	GSE70138.GPL20573.LINCS.test17852	https://www.ncbi.nlm.nih.gov/geo/query/acc.cgi?acc=GSE70138		32.67	52.92		21.4
13345- colorectal adenocarcinoma [large intestine] mocetinostat 3719	LINCS	HT29	colorectal adenocarcinoma	HDAC1	large intestine	mocetinostat	Treatment vs. Control	Treatment => mocetinostat vs DMSO	GSE70138.GPL20573.LINCS.test13345	https://www.ncbi.nlm.nih.gov/geo/query/acc.cgi?acc=GSE70138		41.7	43.59		21.32
7714- breast adenocarcinoma [breast] mocetinostat 25696	LINCS	MCF7	breast adenocarcinoma	HDAC1	breast	mocetinostat	Treatment vs. Control	Treatment => mocetinostat vs DMSO	GSE70138.GPL20573.LINCS.test7714	https://www.ncbi.nlm.nih.gov/geo/query/acc.cgi?acc=GSE70138		41.7	43.59		21.32
3461- T-cell childhood acute lymphocytic leukemia [peripheral blood] suber 20971	LINCS	JURKAT	T-cell childhood acute lymphocytic leukemia	HDACs	peripheral blood	suberoylanilide hydroxamic acid (SAHA)	Treatment vs. Control	Treatment => suberoylanilide hydroxamic acid (SAHA) vs DMSO	GSE70138.GPL20573.LINCS.test3461	https://www.ncbi.nlm.nih.gov/geo/query/acc.cgi?acc=GSE70138		41.7	43.59		21.32
20630- hepatocellular carcinoma (LIHC) [liver] AZ20 11814	LINCS	HEPG2	hepatocellular carcinoma (LIHC)	ATR	liver	AZ20	Treatment vs. Control	Treatment => AZ20 vs DMSO	GSE70138.GPL20573.LINCS.test20630	https://www.ncbi.nlm.nih.gov/geo/query/acc.cgi?acc=GSE70138		45.04	40		21.26
3857- normal control [fetal brain] everolimus 21410	LINCS	NPC	normal control	mTOR	fetal brain	everolimus	Treatment vs. Control	Treatment => everolimus vs DMSO	GSE70138.GPL20573.LINCS.test3857	https://www.ncbi.nlm.nih.gov/geo/query/acc.cgi?acc=GSE70138		45.04	40		21.26
4809- melanoma [skin] trametinib 22468	LINCS	A375	melanoma	MEK1;MEK2	skin	trametinib	Treatment vs. Control	Treatment => trametinib vs DMSO	GSE70138.GPL20573.LINCS.test4809	https://www.ncbi.nlm.nih.gov/geo/query/acc.cgi?acc=GSE70138		34.05	50.99		21.26
6092- melanoma [skin] NVP-BHG712 23894	LINCS	A375	melanoma	EphB4	skin	NVP-BHG712	Treatment vs. Control	Treatment => NVP-BHG712 vs DMSO	GSE70138.GPL20573.LINCS.test6092	https://www.ncbi.nlm.nih.gov/geo/query/acc.cgi?acc=GSE70138		38.07	46.9		21.24
6384- non-small cell lung carcinoma [lung] AZD8330 24218	LINCS	A549	non-small cell lung carcinoma	MEK	lung	AZD8330	Treatment vs. Control	Treatment => AZD8330 vs DMSO	GSE70138.GPL20573.LINCS.test6384	https://www.ncbi.nlm.nih.gov/geo/query/acc.cgi?acc=GSE70138		31.85	52.92		21.19
17932- breast adenocarcinoma [breast] torin 2 8815	LINCS	MCF7	breast adenocarcinoma	mTOR	breast	torin 2	Treatment vs. Control	Treatment => torin 2 vs DMSO	GSE70138.GPL20573.LINCS.test17932	https://www.ncbi.nlm.nih.gov/geo/query/acc.cgi?acc=GSE70138		43.41	41.23		21.16
13296- colorectal adenocarcinoma [large intestine] PFI1 3664	LINCS	HT29	colorectal adenocarcinoma	BRD4	large intestine	PFI1	Treatment vs. Control	Treatment => PFI1 vs DMSO	GSE70138.GPL20573.LINCS.test13296	https://www.ncbi.nlm.nih.gov/geo/query/acc.cgi?acc=GSE70138		39.93	44.72		21.16
1221- breast ductal carcinoma [breast] WYE125132 2458	LINCS	BT20	breast ductal carcinoma	mTOR	breast	WYE125132	Treatment vs. Control	Treatment => WYE125132 vs DMSO	GSE70138.GPL20573.LINCS.test1221	https://www.ncbi.nlm.nih.gov/geo/query/acc.cgi?acc=GSE70138		41.7	42.43		21.03
14809- normal control [breast] WYE125132 5345	LINCS	HME1	normal control	mTOR	breast	WYE125132	Treatment vs. Control	Treatment => WYE125132 vs DMSO	GSE70138.GPL20573.LINCS.test14809	https://www.ncbi.nlm.nih.gov/geo/query/acc.cgi?acc=GSE70138		41.7	42.43		21.03
17596- fibrocystic breast disease [breast] withaferin A 8441	LINCS	MCF10A	fibrocystic breast disease	IKKbeta	breast	withaferin A	Treatment vs. Control	Treatment => withaferin A vs DMSO	GSE70138.GPL20573.LINCS.test17596	https://www.ncbi.nlm.nih.gov/geo/query/acc.cgi?acc=GSE70138		36.12	47.96		21.02
23327- hepatocellular carcinoma (LIHC) [liver] SNS032 14810	LINCS	HEPG2	hepatocellular carcinoma (LIHC)	CDK2	liver	SNS032	Treatment vs. Control	Treatment => SNS032 vs DMSO	GSE70138.GPL20573.LINCS.test23327	https://www.ncbi.nlm.nih.gov/geo/query/acc.cgi?acc=GSE70138		46.63	37.42		21.01
17216- fibrocystic breast disease [breast] omipalisib 8020	LINCS	MCF10A	fibrocystic breast disease	PI3K	breast	omipalisib	Treatment vs. Control	Treatment => omipalisib vs DMSO	GSE70138.GPL20573.LINCS.test17216	https://www.ncbi.nlm.nih.gov/geo/query/acc.cgi?acc=GSE70138		38.07	45.83		20.97
9726- prostate adenocarcinoma (PRAD) [prostate] torin 2 27931	LINCS	PC3	prostate adenocarcinoma (PRAD)	mTOR	prostate	torin 2	Treatment vs. Control	Treatment => torin 2 vs DMSO	GSE70138.GPL20573.LINCS.test9726	https://www.ncbi.nlm.nih.gov/geo/query/acc.cgi?acc=GSE70138		45.04	38.73		20.94
16567- fibrocystic breast disease [breast] BEZ235 7298	LINCS	MCF10A	fibrocystic breast disease	PI3K;mTOR	breast	BEZ235	Treatment vs. Control	Treatment => BEZ235 vs DMSO	GSE70138.GPL20573.LINCS.test16567	https://www.ncbi.nlm.nih.gov/geo/query/acc.cgi?acc=GSE70138		45.04	38.73		20.94
17172- fibrocystic breast disease [breast] WYE125132 7971	LINCS	MCF10A	fibrocystic breast disease	mTOR	breast	WYE125132	Treatment vs. Control	Treatment => WYE125132 vs DMSO	GSE70138.GPL20573.LINCS.test17172	https://www.ncbi.nlm.nih.gov/geo/query/acc.cgi?acc=GSE70138		39.93	43.59		20.88
23748- prostate adenocarcinoma (PRAD) [prostate] omipalisib 15277	LINCS	PC3	prostate adenocarcinoma (PRAD)	PI3K	prostate	omipalisib	Treatment vs. Control	Treatment => omipalisib vs DMSO	GSE70138.GPL20573.LINCS.test23748	https://www.ncbi.nlm.nih.gov/geo/query/acc.cgi?acc=GSE70138		39.93	43.59		20.88
16985- fibrocystic breast disease [breast] AZD8055 7762	LINCS	MCF10A	fibrocystic breast disease	mTOR	breast	AZD8055	Treatment vs. Control	Treatment => AZD8055 vs DMSO	GSE70138.GPL20573.LINCS.test16985	https://www.ncbi.nlm.nih.gov/geo/query/acc.cgi?acc=GSE70138		43.41	40		20.85
7437- breast adenocarcinoma [breast] sapanisertib 25388	LINCS	MCF7	breast adenocarcinoma	mTOR	breast	sapanisertib	Treatment vs. Control	Treatment => sapanisertib vs DMSO	GSE70138.GPL20573.LINCS.test7437	https://www.ncbi.nlm.nih.gov/geo/query/acc.cgi?acc=GSE70138		43.41	40		20.85
17055- fibrocystic breast disease [breast] palbociclib 7841	LINCS	MCF10A	fibrocystic breast disease	CDK4;CDK6	breast	palbociclib	Treatment vs. Control	Treatment => palbociclib vs DMSO	GSE70138.GPL20573.LINCS.test17055	https://www.ncbi.nlm.nih.gov/geo/query/acc.cgi?acc=GSE70138		42.14	41.23		20.84
7726- breast adenocarcinoma [breast] methylstat 25709	LINCS	MCF7	breast adenocarcinoma	JMJD	breast	methylstat	Treatment vs. Control	Treatment => methylstat vs DMSO	GSE70138.GPL20573.LINCS.test7726	https://www.ncbi.nlm.nih.gov/geo/query/acc.cgi?acc=GSE70138		38.61	44.72		20.83
5000- melanoma [skin] PD0325901 22682	LINCS	A375	melanoma	MEK	skin	PD0325901	Treatment vs. Control	Treatment => PD0325901 vs DMSO	GSE70138.GPL20573.LINCS.test5000	https://www.ncbi.nlm.nih.gov/geo/query/acc.cgi?acc=GSE70138		36.12	47.07		20.8
4999- melanoma [skin] PD0325901 22678	LINCS	A375	melanoma	MEK	skin	PD0325901	Treatment vs. Control	Treatment => PD0325901 vs DMSO	GSE70138.GPL20573.LINCS.test4999	https://www.ncbi.nlm.nih.gov/geo/query/acc.cgi?acc=GSE70138		34.05	48.99		20.76
5353- melanoma [skin] tivozanib 23073	LINCS	A375	melanoma	VEGFR	skin	tivozanib	Treatment vs. Control	Treatment => tivozanib vs DMSO	GSE70138.GPL20573.LINCS.test5353	https://www.ncbi.nlm.nih.gov/geo/query/acc.cgi?acc=GSE70138		34.05	48.99		20.76
6122- melanoma [skin] GDC0879 23928	LINCS	A375	melanoma	B-RAF	skin	GDC0879	Treatment vs. Control	Treatment => GDC0879 vs DMSO	GSE70138.GPL20573.LINCS.test6122	https://www.ncbi.nlm.nih.gov/geo/query/acc.cgi?acc=GSE70138		36.12	46.9		20.75
1004- breast ductal carcinoma [breast] AZD8055 47	LINCS	BT20	breast ductal carcinoma	mTOR	breast	AZD8055	Treatment vs. Control	Treatment => AZD8055 vs DMSO	GSE70138.GPL20573.LINCS.test1004	https://www.ncbi.nlm.nih.gov/geo/query/acc.cgi?acc=GSE70138		41.7	41.23		20.73
21075- hepatocellular carcinoma (LIHC) [liver] JNK inhibitor IX 12308	LINCS	HEPG2	hepatocellular carcinoma (LIHC)	JNKs	liver	JNK inhibitor IX	Treatment vs. Control	Treatment => JNK inhibitor IX vs DMSO	GSE70138.GPL20573.LINCS.test21075	https://www.ncbi.nlm.nih.gov/geo/query/acc.cgi?acc=GSE70138		41.7	41.23		20.73
25689- breast adenocarcinoma [breast] torin 1 17433	LINCS	SKBR3	breast adenocarcinoma	mTOR	breast	torin 1	Treatment vs. Control	Treatment => torin 1 vs DMSO	GSE70138.GPL20573.LINCS.test25689	https://www.ncbi.nlm.nih.gov/geo/query/acc.cgi?acc=GSE70138		41.7	41.23		20.73
17212- fibrocystic breast disease [breast] omipalisib 8016	LINCS	MCF10A	fibrocystic breast disease	PI3K	breast	omipalisib	Treatment vs. Control	Treatment => omipalisib vs DMSO	GSE70138.GPL20573.LINCS.test17212	https://www.ncbi.nlm.nih.gov/geo/query/acc.cgi?acc=GSE70138		31.85	50.99		20.71
17242- fibrocystic breast disease [breast] QL47 8049	LINCS	MCF10A	fibrocystic breast disease	BTK	breast	QL47	Treatment vs. Control	Treatment => QL47 vs DMSO	GSE70138.GPL20573.LINCS.test17242	https://www.ncbi.nlm.nih.gov/geo/query/acc.cgi?acc=GSE70138		49.64	33.17		20.7
3858- normal control [fetal brain] everolimus 21411	LINCS	NPC	normal control	mTOR	fetal brain	everolimus	Treatment vs. Control	Treatment => everolimus vs DMSO	GSE70138.GPL20573.LINCS.test3858	https://www.ncbi.nlm.nih.gov/geo/query/acc.cgi?acc=GSE70138		48.15	34.64		20.7
24744- prostate adenocarcinoma (PRAD) [prostate] mitoxantrone 16384	LINCS	PC3	prostate adenocarcinoma (PRAD)	topoisomerase	prostate	mitoxantrone	Treatment vs. Control	Treatment => mitoxantrone vs DMSO	GSE70138.GPL20573.LINCS.test24744	https://www.ncbi.nlm.nih.gov/geo/query/acc.cgi?acc=GSE70138		38.07	44.72		20.7
15392- normal control [breast] entinostat 5993	LINCS	HME1	normal control	HDAC1;HDAC3	breast	entinostat	Treatment vs. Control	Treatment => entinostat vs DMSO	GSE70138.GPL20573.LINCS.test15392	https://www.ncbi.nlm.nih.gov/geo/query/acc.cgi?acc=GSE70138		46.63	36.06		20.67
20511- hepatocellular carcinoma (LIHC) [liver] mocetinostat 11682	LINCS	HEPG2	hepatocellular carcinoma (LIHC)	HDAC1	liver	mocetinostat	Treatment vs. Control	Treatment => mocetinostat vs DMSO	GSE70138.GPL20573.LINCS.test20511	https://www.ncbi.nlm.nih.gov/geo/query/acc.cgi?acc=GSE70138		46.63	36.06		20.67
8454- breast adenocarcinoma [breast] BEZ235 26518	LINCS	MDAMB231	breast adenocarcinoma	PI3K;mTOR	breast	BEZ235	Treatment vs. Control	Treatment => BEZ235 vs DMSO	GSE70138.GPL20573.LINCS.test8454	https://www.ncbi.nlm.nih.gov/geo/query/acc.cgi?acc=GSE70138		36.73	45.83		20.64
23747- prostate adenocarcinoma (PRAD) [prostate] omipalisib 15276	LINCS	PC3	prostate adenocarcinoma (PRAD)	PI3K	prostate	omipalisib	Treatment vs. Control	Treatment => omipalisib vs DMSO	GSE70138.GPL20573.LINCS.test23747	https://www.ncbi.nlm.nih.gov/geo/query/acc.cgi?acc=GSE70138		43.41	38.73		20.53
26150- melanoma [skin] RPS6 overexpression 17947	LINCS	A375	melanoma	RPS6	skin	RPS6 overexpression	Treatment vs. Control	Treatment => RPS6 overexpression vs mixed empty vector	GSE70138.GPL20573.LINCS.test26150	https://www.ncbi.nlm.nih.gov/geo/query/acc.cgi?acc=GSE70138		43.41	38.73		20.53
17111- fibrocystic breast disease [breast] GSK1904529A 7904	LINCS	MCF10A	fibrocystic breast disease	IGF-1R;IR	breast	GSK1904529A	Treatment vs. Control	Treatment => GSK1904529A vs DMSO	GSE70138.GPL20573.LINCS.test17111	https://www.ncbi.nlm.nih.gov/geo/query/acc.cgi?acc=GSE70138		36.12	45.83		20.49
20838- hepatocellular carcinoma (LIHC) [liver] PF3758309 12044	LINCS	HEPG2	hepatocellular carcinoma (LIHC)	PAK4	liver	PF3758309	Treatment vs. Control	Treatment => PF3758309 vs DMSO	GSE70138.GPL20573.LINCS.test20838	https://www.ncbi.nlm.nih.gov/geo/query/acc.cgi?acc=GSE70138		36.12	45.83		20.49
18534- breast adenocarcinoma [breast] XMD1150 9484	LINCS	MCF7	breast adenocarcinoma	LRRK2	breast	XMD1150	Treatment vs. Control	Treatment => XMD1150 vs DMSO	GSE70138.GPL20573.LINCS.test18534	https://www.ncbi.nlm.nih.gov/geo/query/acc.cgi?acc=GSE70138		36.12	45.83		20.49
4998- melanoma [skin] PD0325901 22677	LINCS	A375	melanoma	MEK	skin	PD0325901	Treatment vs. Control	Treatment => PD0325901 vs DMSO	GSE70138.GPL20573.LINCS.test4998	https://www.ncbi.nlm.nih.gov/geo/query/acc.cgi?acc=GSE70138		31.85	50		20.46
17211- fibrocystic breast disease [breast] omipalisib 8015	LINCS	MCF10A	fibrocystic breast disease	PI3K	breast	omipalisib	Treatment vs. Control	Treatment => omipalisib vs DMSO	GSE70138.GPL20573.LINCS.test17211	https://www.ncbi.nlm.nih.gov/geo/query/acc.cgi?acc=GSE70138		31.85	50		20.46
23273- hepatocellular carcinoma (LIHC) [liver] palbociclib 14750	LINCS	HEPG2	hepatocellular carcinoma (LIHC)	CDK4;CDK6	liver	palbociclib	Treatment vs. Control	Treatment => palbociclib vs DMSO	GSE70138.GPL20573.LINCS.test23273	https://www.ncbi.nlm.nih.gov/geo/query/acc.cgi?acc=GSE70138		41.7	40		20.43
21536- normal control [kidney] rapamycin 12820	LINCS	HA1E	normal control	TOR	kidney	rapamycin	Treatment vs. Control	Treatment => rapamycin vs DMSO	GSE70138.GPL20573.LINCS.test21536	https://www.ncbi.nlm.nih.gov/geo/query/acc.cgi?acc=GSE70138		38.07	43.59		20.41
3438- T-cell childhood acute lymphocytic leukemia [peripheral blood] AT786 20945	LINCS	JURKAT	T-cell childhood acute lymphocytic leukemia	AKT1/2/3;p70S6K/PKA	peripheral blood	AT7867	Treatment vs. Control	Treatment => AT7867 vs DMSO	GSE70138.GPL20573.LINCS.test3438	https://www.ncbi.nlm.nih.gov/geo/query/acc.cgi?acc=GSE70138		38.07	43.59		20.41
14338- normal control [breast] palbociclib 4822	LINCS	HME1	normal control	CDK4;CDK6	breast	palbociclib	Treatment vs. Control	Treatment => palbociclib vs DMSO	GSE70138.GPL20573.LINCS.test14338	https://www.ncbi.nlm.nih.gov/geo/query/acc.cgi?acc=GSE70138		38.07	43.59		20.41
6383- non-small cell lung carcinoma [lung] AZD8330 24217	LINCS	A549	non-small cell lung carcinoma	MEK	lung	AZD8330	Treatment vs. Control	Treatment => AZD8330 vs DMSO	GSE70138.GPL20573.LINCS.test6383	https://www.ncbi.nlm.nih.gov/geo/query/acc.cgi?acc=GSE70138		32.67	48.99		20.41
14015- prostate adenocarcinoma (PRAD) [prostate] WYE125132 4464	LINCS	LNCAP	prostate adenocarcinoma (PRAD)	mTOR	prostate	WYE125132	Treatment vs. Control	Treatment => WYE125132 vs DMSO	GSE70138.GPL20573.LINCS.test14015	https://www.ncbi.nlm.nih.gov/geo/query/acc.cgi?acc=GSE70138		38.07	43.59		20.41
24837- breast adenocarcinoma [breast] GSK1059615 16487	LINCS	SKBR3	breast adenocarcinoma	PI3K;mTOR	breast	GSK1059615	Treatment vs. Control	Treatment => GSK1059615 vs DMSO	GSE70138.GPL20573.LINCS.test24837	https://www.ncbi.nlm.nih.gov/geo/query/acc.cgi?acc=GSE70138		34.75	46.9		20.41
12468- colorectal adenocarcinoma [large intestine] XMD16-144 2744	LINCS	HT29	colorectal adenocarcinoma	multiple targets	large intestine	XMD16-144	Treatment vs. Control	Treatment => XMD16-144 vs DMSO	GSE70138.GPL20573.LINCS.test12468	https://www.ncbi.nlm.nih.gov/geo/query/acc.cgi?acc=GSE70138		30.46	50.99		20.36
19778- non-small cell lung carcinoma [lung] UNC0638 10865	LINCS	HCC515	non-small cell lung carcinoma	G9A	lung	UNC0638	Treatment vs. Control	Treatment => UNC0638 vs DMSO	GSE70138.GPL20573.LINCS.test19778	https://www.ncbi.nlm.nih.gov/geo/query/acc.cgi?acc=GSE70138		36.73	44.72		20.36
26225- non-small cell lung carcinoma [lung] KRAS overexpression 18030	LINCS	A549	non-small cell lung carcinoma	KRAS	lung	KRAS overexpression	Treatment vs. Control	Treatment => KRAS overexpression vs mixed empty vector	GSE70138.GPL20573.LINCS.test26225	https://www.ncbi.nlm.nih.gov/geo/query/acc.cgi?acc=GSE70138		39.93	41.23		20.29
17175- fibrocystic breast disease [breast] WYE125132 7974	LINCS	MCF10A	fibrocystic breast disease	mTOR	breast	WYE125132	Treatment vs. Control	Treatment => WYE125132 vs DMSO	GSE70138.GPL20573.LINCS.test17175	https://www.ncbi.nlm.nih.gov/geo/query/acc.cgi?acc=GSE70138		39.93	41.23		20.29
25489- breast adenocarcinoma [breast] pictrelisib 17211	LINCS	SKBR3	breast adenocarcinoma	PI3K	breast	pictrelisib	Treatment vs. Control	Treatment => pictrelisib vs DMSO	GSE70138.GPL20573.LINCS.test25489	https://www.ncbi.nlm.nih.gov/geo/query/acc.cgi?acc=GSE70138		39.93	41.23		20.29
16990- fibrocystic breast disease [breast] HG-5-88-01 7768	LINCS	MCF10A	fibrocystic breast disease	EGFR;ADCK4	breast	HG-5-88-01	Treatment vs. Control	Treatment => HG-5-88-01 vs DMSO	GSE70138.GPL20573.LINCS.test16990	https://www.ncbi.nlm.nih.gov/geo/query/acc.cgi?acc=GSE70138		39.93	41.23		20.29
14457- normal control [breast] rapamycin 4954	LINCS	HME1	normal control	TOR	breast	rapamycin	Treatment vs. Control	Treatment => rapamycin vs DMSO	GSE70138.GPL20573.LINCS.test14457	https://www.ncbi.nlm.nih.gov/geo/query/acc.cgi?acc=GSE70138		39.93	41.23		20.29
8255- breast adenocarcinoma [breast] PD0325901 26297	LINCS	MDAMB231	breast adenocarcinoma	MEK	breast	PD0325901	Treatment vs. Control	Treatment => PD0325901 vs DMSO	GSE70138.GPL20573.LINCS.test8255	https://www.ncbi.nlm.nih.gov/geo/query/acc.cgi?acc=GSE70138		39.93	41.23		20.29
5019- melanoma [skin] PHA793887 22702	LINCS	A375	melanoma	CDK2;CDK5;CDK7	skin	PHA793887	Treatment vs. Control	Treatment => PHA793887 vs DMSO	GSE70138.GPL20573.LINCS.test5019	https://www.ncbi.nlm.nih.gov/geo/query/acc.cgi?acc=GSE70138		39.93	41.23		20.29
19131- non-small cell lung carcinoma [lung] BGT226 10148	LINCS	HCC515	non-small cell lung carcinoma	PI3K;mTOR	lung	BGT226	Treatment vs. Control	Treatment => BGT226 vs DMSO	GSE70138.GPL20573.LINCS.test19131	https://www.ncbi.nlm.nih.gov/geo/query/acc.cgi?acc=GSE70138		39.93	41.23		20.29
20660- hepatocellular carcinoma (LIHC) [liver] LY2603618 11847	LINCS	HEPG2	hepatocellular carcinoma (LIHC)	CHK1	liver	LY2603618	Treatment vs. Control	Treatment => LY2603618 vs DMSO	GSE70138.GPL20573.LINCS.test20660	https://www.ncbi.nlm.nih.gov/geo/query/acc.cgi?acc=GSE70138		45.04	36.06		20.27
24767- breast adenocarcinoma [breast] CP724714 16409	LINCS	SKBR3	breast adenocarcinoma	HER2	breast	CP724714	Treatment vs. Control	Treatment => CP724714 vs DMSO	GSE70138.GPL20573.LINCS.test24767	https://www.ncbi.nlm.nih.gov/geo/query/acc.cgi?acc=GSE70138		34.05	46.9		20.24
5001- melanoma [skin] PD0325901 22683	LINCS	A375	melanoma	MEK	skin	PD0325901	Treatment vs. Control	Treatment => PD0325901 vs DMSO	GSE70138.GPL20573.LINCS.test5001	https://www.ncbi.nlm.nih.gov/geo/query/acc.cgi?acc=GSE70138		34.05	46.9		20.24
17123- fibrocystic breast disease [breast] PI103 7917	LINCS	MCF10A	fibrocystic breast disease	PI3K	breast	PI103	Treatment vs. Control	Treatment => PI103 vs DMSO	GSE70138.GPL20573.LINCS.test17123	https://www.ncbi.nlm.nih.gov/geo/query/acc.cgi?acc=GSE70138		36.12	44.72		20.21
21279- hepatocellular carcinoma (LIHC) [liver] mitoxantrone 12534	LINCS	HEPG2	hepatocellular carcinoma (LIHC)	topoisomerase	liver	mitoxantrone	Treatment vs. Control	Treatment => mitoxantrone vs DMSO	GSE70138.GPL20573.LINCS.test21279	https://www.ncbi.nlm.nih.gov/geo/query/acc.cgi?acc=GSE70138		43.41	37.42		20.21
178- non-small cell lung carcinoma [lung] KU60019 8667	LINCS	A549	non-small cell lung carcinoma	ATM	lung	KU60019	Treatment vs. Control	Treatment => KU60019 vs DMSO	GSE70138.GPL20573.LINCS.test178	https://www.ncbi.nlm.nih.gov/geo/query/acc.cgi?acc=GSE70138		36.12	44.72		20.21
4067- normal control [fetal brain] rocilinostat 21644	LINCS	NPC	normal control	HDAC6	fetal brain	rocilinostat	Treatment vs. Control	Treatment => rocilinostat vs DMSO	GSE70138.GPL20573.LINCS.test4067	https://www.ncbi.nlm.nih.gov/geo/query/acc.cgi?acc=GSE70138		43.41	37.42		20.21
6802- non-small cell lung carcinoma [lung] omipalisib 24683	LINCS	A549	non-small cell lung carcinoma	PI3K	lung	omipalisib	Treatment vs. Control	Treatment => omipalisib vs DMSO	GSE70138.GPL20573.LINCS.test6802	https://www.ncbi.nlm.nih.gov/geo/query/acc.cgi?acc=GSE70138		36.12	44.72		20.21
17019- fibrocystic breast disease [breast] fostamatinib 7801	LINCS	MCF10A	fibrocystic breast disease	SYK	breast	fostamatinib	Treatment vs. Control	Treatment => fostamatinib vs DMSO	GSE70138.GPL20573.LINCS.test17019	https://www.ncbi.nlm.nih.gov/geo/query/acc.cgi?acc=GSE70138		36.12	44.72		20.21
17067- fibrocystic breast disease [breast] MK2206 7854	LINCS	MCF10A	fibrocystic breast disease	AKT	breast	MK2206	Treatment vs. Control	Treatment => MK2206 vs DMSO	GSE70138.GPL20573.LINCS.test17067	https://www.ncbi.nlm.nih.gov/geo/query/acc.cgi?acc=GSE70138		27.8	52.92		20.18
13079- colorectal adenocarcinoma [large intestine] sapanisertib 3423	LINCS	HT29	colorectal adenocarcinoma	mTOR	large intestine	sapanisertib	Treatment vs. Control	Treatment => sapanisertib vs DMSO	GSE70138.GPL20573.LINCS.test13079	https://www.ncbi.nlm.nih.gov/geo/query/acc.cgi?acc=GSE70138		38.07	42.43		20.12
2224- normal control [umbilical cord vein] WZ7043 13602	LINCS	HUVEC	normal control	CSF1R	umbilical cord vein	WZ7043	Treatment vs. Control	Treatment => WZ7043 vs DMSO	GSE70138.GPL20573.LINCS.test2224	https://www.ncbi.nlm.nih.gov/geo/query/acc.cgi?acc=GSE70138		38.07	42.43		20.12
19873- non-small cell lung carcinoma [lung] torin 2 10971	LINCS	HCC515	non-small cell lung carcinoma	mTOR	lung	torin 2	Treatment vs. Control	Treatment => torin 2 vs DMSO	GSE70138.GPL20573.LINCS.test19873	https://www.ncbi.nlm.nih.gov/geo/query/acc.cgi?acc=GSE70138		38.07	42.43		20.12
14059- prostate adenocarcinoma (PRAD) [prostate] omipalisib 4512	LINCS	LNCAP	prostate adenocarcinoma (PRAD)	PI3K	prostate	omipalisib	Treatment vs. Control	Treatment => omipalisib vs DMSO	GSE70138.GPL20573.LINCS.test14059	https://www.ncbi.nlm.nih.gov/geo/query/acc.cgi?acc=GSE70138		38.07	42.43		20.12
13326- colorectal adenocarcinoma [large intestine] entinostat 3698	LINCS	HT29	colorectal adenocarcinoma	HDAC1;HDAC3	large intestine	entinostat	Treatment vs. Control	Treatment => entinostat vs DMSO	GSE70138.GPL20573.LINCS.test13326	https://www.ncbi.nlm.nih.gov/geo/query/acc.cgi?acc=GSE70138		38.07	42.43		20.12
17252- fibrocystic breast disease [breast] XMD1150 8060	LINCS	MCF10A	fibrocystic breast disease	LRRK2	breast	XMD1150	Treatment vs. Control	Treatment => XMD1150 vs DMSO	GSE70138.GPL20573.LINCS.test17252	https://www.ncbi.nlm.nih.gov/geo/query/acc.cgi?acc=GSE70138		38.07	42.43		20.12
2298- normal control [umbilical cord vein] GSK1059615 14423	LINCS	HUVEC	normal control	PI3K;mTOR	umbilical cord vein	GSK1059615	Treatment vs. Control	Treatment => GSK1059615 vs DMSO	GSE70138.GPL20573.LINCS.test2298	https://www.ncbi.nlm.nih.gov/geo/query/acc.cgi?acc=GSE70138		38.07	42.43		20.12
4290- normal control [fetal brain] XMD1499 21892	LINCS	NPC	normal control	multiple targets	fetal brain	XMD1499	Treatment vs. Control	Treatment => XMD1499 vs DMSO	GSE70138.GPL20573.LINCS.test4290	https://www.ncbi.nlm.nih.gov/geo/query/acc.cgi?acc=GSE70138		38.07	42.43		20.12
16426- fibrocystic breast disease [breast] GSK690693 7142	LINCS	MCF10A	fibrocystic breast disease	AKT	breast	GSK690693	Treatment vs. Control	Treatment => GSK690693 vs DMSO	GSE70138.GPL20573.LINCS.test16426	https://www.ncbi.nlm.nih.gov/geo/query/acc.cgi?acc=GSE70138		40.41	40		20.1
9175- breast adenocarcinoma [breast] omipalisib 27319	LINCS	MDAMB231	breast adenocarcinoma	PI3K	breast	omipalisib	Treatment vs. Control	Treatment => omipalisib vs DMSO	GSE70138.GPL20573.LINCS.test9175	https://www.ncbi.nlm.nih.gov/geo/query/acc.cgi?acc=GSE70138		40.41	40		20.1
16621- fibrocystic breast disease [breast] brivanib 7359	LINCS	MCF10A	fibrocystic breast disease	VEGFR;FGFR	breast	brivanib	Treatment vs. Control	Treatment => brivanib vs DMSO	GSE70138.GPL20573.LINCS.test16621	https://www.ncbi.nlm.nih.gov/geo/query/acc.cgi?acc=GSE70138		36.73	43.59		20.08
2205- normal control [umbilical cord vein] dacomitinib 13391	LINCS	HUVEC	normal control	EGFR	umbilical cord vein	dacomitinib	Treatment vs. Control	Treatment => dacomitinib vs DMSO	GSE70138.GPL20573.LINCS.test2205	https://www.ncbi.nlm.nih.gov/geo/query/acc.cgi?acc=GSE70138		36.73	43.59		20.08
13268- colorectal adenocarcinoma [large intestine] active JQ1 3633	LINCS	HT29	colorectal adenocarcinoma	BET bromodomain	large intestine	active JQ1	Treatment vs. Control	Treatment => active JQ1 vs DMSO	GSE70138.GPL20573.LINCS.test13268	https://www.ncbi.nlm.nih.gov/geo/query/acc.cgi?acc=GSE70138		39.93	40		19.98
17800- breast adenocarcinoma [breast] PF477736 8669	LINCS	MCF7	breast adenocarcinoma	CHK1	breast	PF477736	Treatment vs. Control	Treatment => PF477736 vs DMSO	GSE70138.GPL20573.LINCS.test17800	https://www.ncbi.nlm.nih.gov/geo/query/acc.cgi?acc=GSE70138		39.93	40		19.98
24279- prostate adenocarcinoma (PRAD) [prostate] entinostat 15867	LINCS	PC3	prostate adenocarcinoma (PRAD)	HDAC1;HDAC3	prostate	entinostat	Treatment vs. Control	Treatment => entinostat vs DMSO	GSE70138.GPL20573.LINCS.test24279	https://www.ncbi.nlm.nih.gov/geo/query/acc.cgi?acc=GSE70138		39.93	40		19.98
24317- prostate adenocarcinoma (PRAD) [prostate] pracinostat 15910	LINCS	PC3	prostate adenocarcinoma (PRAD)	HDACs	prostate	pracinostat	Treatment vs. Control	Treatment => pracinostat vs DMSO	GSE70138.GPL20573.LINCS.test24317	https://www.ncbi.nlm.nih.gov/geo/query/acc.cgi?acc=GSE70138		39.93	40		19.98
27473- normal control [bone marrow] GSK1059615 19416	LINCS	CD34	normal control	PI3K;mTOR	bone marrow	GSK1059615	Treatment vs. Control	Treatment => GSK1059615 vs DMSO	GSE70138.GPL20573.LINCS.test27473	https://www.ncbi.nlm.nih.gov/geo/query/acc.cgi?acc=GSE70138		39.93	40		19.98
20356- hepatocellular carcinoma (LIHC) [liver] MK1775 11509	LINCS	HEPG2	hepatocellular carcinoma (LIHC)	WEE1	liver	MK1775	Treatment vs. Control	Treatment => MK1775 vs DMSO	GSE70138.GPL20573.LINCS.test20356	https://www.ncbi.nlm.nih.gov/geo/query/acc.cgi?acc=GSE70138		34.05	45.83		19.97
7900- breast adenocarcinoma [breast] BI2536 25903	LINCS	MCF7	breast adenocarcinoma	PLK1	breast	BI2536	Treatment vs. Control	Treatment => BI2536 vs DMSO	GSE70138.GPL20573.LINCS.test7900	https://www.ncbi.nlm.nih.gov/geo/query/acc.cgi?acc=GSE70138		34.05	45.83		19.97
16526- fibrocystic breast disease [breast] apitolisib 7253	LINCS	MCF10A	fibrocystic breast disease	PI3K;mTOR	breast	apitolisib	Treatment vs. Control	Treatment => apitolisib vs DMSO	GSE70138.GPL20573.LINCS.test16526	https://www.ncbi.nlm.nih.gov/geo/query/acc.cgi?acc=GSE70138		34.05	45.83		19.97
14266- normal control [breast] HG-5-88-01 4742	LINCS	HME1	normal control	EGFR;ADCK4	breast	HG-5-88-01	Treatment vs. Control	Treatment => HG-5-88-01 vs DMSO	GSE70138.GPL20573.LINCS.test14266	https://www.ncbi.nlm.nih.gov/geo/query/acc.cgi?acc=GSE70138		46.63	33.17		19.95
13075- colorectal adenocarcinoma [large intestine] sapanisertib 3419	LINCS	HT29	colorectal adenocarcinoma	mTOR	large intestine	sapanisertib	Treatment vs. Control	Treatment => sapanisertib vs DMSO	GSE70138.GPL20573.LINCS.test13075	https://www.ncbi.nlm.nih.gov/geo/query/acc.cgi?acc=GSE70138		31.85	47.96		19.95
14044- prostate adenocarcinoma (PRAD) [prostate] ZSTK474 4496	LINCS	LNCAP	prostate adenocarcinoma (PRAD)	PI3K	prostate	ZSTK474	Treatment vs. Control	Treatment => ZSTK474 vs DMSO	GSE70138.GPL20573.LINCS.test14044	https://www.ncbi.nlm.nih.gov/geo/query/acc.cgi?acc=GSE70138		36.12	43.59		19.93
27756- normal control [bone marrow] entinostat 19730	LINCS	CD34	normal control	HDAC1;HDAC3	bone marrow	entinostat	Treatment vs. Control	Treatment => entinostat vs DMSO	GSE70138.GPL20573.LINCS.test27756	https://www.ncbi.nlm.nih.gov/geo/query/acc.cgi?acc=GSE70138		36.12	43.59		19.93
1355- breast ductal carcinoma [breast] WYE125132 3946	LINCS	BT20	breast ductal carcinoma	mTOR	breast	WYE125132	Treatment vs. Control	Treatment => WYE125132 vs DMSO	GSE70138.GPL20573.LINCS.test1355	https://www.ncbi.nlm.nih.gov/geo/query/acc.cgi?acc=GSE70138		36.12	43.59		19.93
13371- colorectal adenocarcinoma [large intestine] pracinostat 3748	LINCS	HT29	colorectal adenocarcinoma	HDACs	large intestine	pracinostat	Treatment vs. Control	Treatment => pracinostat vs DMSO	GSE70138.GPL20573.LINCS.test13371	https://www.ncbi.nlm.nih.gov/geo/query/acc.cgi?acc=GSE70138		36.12	43.59		19.93
20539- hepatocellular carcinoma (LIHC) [liver] pracinostat 11712	LINCS	HEPG2	hepatocellular carcinoma (LIHC)	HDACs	liver	pracinostat	Treatment vs. Control	Treatment => pracinostat vs DMSO	GSE70138.GPL20573.LINCS.test20539	https://www.ncbi.nlm.nih.gov/geo/query/acc.cgi?acc=GSE70138		36.12	43.59		19.93
23769- prostate adenocarcinoma (PRAD) [prostate] torin 1 15300	LINCS	PC3	prostate adenocarcinoma (PRAD)	mTOR	prostate	torin 1	Treatment vs. Control	Treatment => torin 1 vs DMSO	GSE70138.GPL20573.LINCS.test23769	https://www.ncbi.nlm.nih.gov/geo/query/acc.cgi?acc=GSE70138		45.04	34.64		19.92
378- non-small cell lung carcinoma [lung] CX5461 21324	LINCS	A549	non-small cell lung carcinoma	Pol I	lung	CX5461	Treatment vs. Control	Treatment => CX5461 vs DMSO	GSE70138.GPL20573.LINCS.test378	https://www.ncbi.nlm.nih.gov/geo/query/acc.cgi?acc=GSE70138		45.04	34.64		19.92
24074- prostate adenocarcinoma (PRAD) [prostate] BGT226 15640	LINCS	PC3	prostate adenocarcinoma (PRAD)	PI3K;mTOR	prostate	BGT226	Treatment vs. Control	Treatment => BGT226 vs DMSO	GSE70138.GPL20573.LINCS.test24074	https://www.ncbi.nlm.nih.gov/geo/query/acc.cgi?acc=GSE70138		45.04	34.64		19.92
9176- breast adenocarcinoma [breast] omipalisib 27320	LINCS	MDAMB231	breast adenocarcinoma	PI3K	breast	omipalisib	Treatment vs. Control	Treatment => omipalisib vs DMSO	GSE70138.GPL20573.LINCS.test9176	https://www.ncbi.nlm.nih.gov/geo/query/acc.cgi?acc=GSE70138		32.67	46.9		19.89
3854- normal control [fetal brain] everolimus 21407	LINCS	NPC	normal control	mTOR	fetal brain	everolimus	Treatment vs. Control	Treatment => everolimus vs DMSO	GSE70138.GPL20573.LINCS.test3854	https://www.ncbi.nlm.nih.gov/geo/query/acc.cgi?acc=GSE70138		43.41	36.06		19.87
13519- colorectal adenocarcinoma [large intestine] JWE035 3912	LINCS	HT29	colorectal adenocarcinoma	multiple targets	large intestine	JWE035	Treatment vs. Control	Treatment => JWE035 vs DMSO	GSE70138.GPL20573.LINCS.test13519	https://www.ncbi.nlm.nih.gov/geo/query/acc.cgi?acc=GSE70138		34.75	44.72		19.87
13128- colorectal adenocarcinoma [large intestine] BGT226 3478	LINCS	HT29	colorectal adenocarcinoma	PI3K;mTOR	large intestine	BGT226	Treatment vs. Control	Treatment => BGT226 vs DMSO	GSE70138.GPL20573.LINCS.test13128	https://www.ncbi.nlm.nih.gov/geo/query/acc.cgi?acc=GSE70138		34.75	44.72		19.87
16392- fibrocystic breast disease [breast] WZ3105 7104	LINCS	MCF10A	fibrocystic breast disease	multiple targets	breast	WZ3105	Treatment vs. Control	Treatment => WZ3105 vs DMSO	GSE70138.GPL20573.LINCS.test16392	https://www.ncbi.nlm.nih.gov/geo/query/acc.cgi?acc=GSE70138		43.41	36.06		19.87
15390- normal control [breast] entinostat 5991	LINCS	HME1	normal control	HDAC1;HDAC3	breast	entinostat	Treatment vs. Control	Treatment => entinostat vs DMSO	GSE70138.GPL20573.LINCS.test15390	https://www.ncbi.nlm.nih.gov/geo/query/acc.cgi?acc=GSE70138		43.41	36.06		19.87
6432- non-small cell lung carcinoma [lung] torin 2 24272	LINCS	A549	non-small cell lung carcinoma	mTOR	lung	torin 2	Treatment vs. Control	Treatment => torin 2 vs DMSO	GSE70138.GPL20573.LINCS.test6432	https://www.ncbi.nlm.nih.gov/geo/query/acc.cgi?acc=GSE70138		43.41	36.06		19.87
11179- breast ductal carcinoma [breast] ZSTK474 1312	LINCS	HS578T	breast ductal carcinoma	PI3K	breast	ZSTK474	Treatment vs. Control	Treatment => ZSTK474 vs DMSO	GSE70138.GPL20573.LINCS.test11179	https://www.ncbi.nlm.nih.gov/geo/query/acc.cgi?acc=GSE70138		43.41	36.06		19.87
19665- non-small cell lung carcinoma [lung] entinostat 10740	LINCS	HCC515	non-small cell lung carcinoma	HDAC1;HDAC3	lung	entinostat	Treatment vs. Control	Treatment => entinostat vs DMSO	GSE70138.GPL20573.LINCS.test19665	https://www.ncbi.nlm.nih.gov/geo/query/acc.cgi?acc=GSE70138		43.41	36.06		19.87
14058- prostate adenocarcinoma (PRAD) [prostate] omipalisib 4511	LINCS	LNCAP	prostate adenocarcinoma (PRAD)	PI3K	prostate	omipalisib	Treatment vs. Control	Treatment => omipalisib vs DMSO	GSE70138.GPL20573.LINCS.test14058	https://www.ncbi.nlm.nih.gov/geo/query/acc.cgi?acc=GSE70138		38.07	41.23		19.83
14014- prostate adenocarcinoma (PRAD) [prostate] WYE125132 4463	LINCS	LNCAP	prostate adenocarcinoma (PRAD)	mTOR	prostate	WYE125132	Treatment vs. Control	Treatment => WYE125132 vs DMSO	GSE70138.GPL20573.LINCS.test14014	https://www.ncbi.nlm.nih.gov/geo/query/acc.cgi?acc=GSE70138		38.07	41.23		19.83
2946- normal control [umbilical cord vein] dabrafenib 20398	LINCS	HUVEC	normal control	B-RAF	umbilical cord vein	dabrafenib	Treatment vs. Control	Treatment => dabrafenib vs DMSO	GSE70138.GPL20573.LINCS.test2946	https://www.ncbi.nlm.nih.gov/geo/query/acc.cgi?acc=GSE70138		38.07	41.23		19.83
23649- prostate adenocarcinoma (PRAD) [prostate] PI103 15167	LINCS	PC3	prostate adenocarcinoma (PRAD)	PI3K	prostate	PI103	Treatment vs. Control	Treatment => PI103 vs DMSO	GSE70138.GPL20573.LINCS.test23649	https://www.ncbi.nlm.nih.gov/geo/query/acc.cgi?acc=GSE70138		38.07	41.23		19.83
14021- prostate adenocarcinoma (PRAD) [prostate] rapamycin 4471	LINCS	LNCAP	prostate adenocarcinoma (PRAD)	TOR	prostate	rapamycin	Treatment vs. Control	Treatment => rapamycin vs DMSO	GSE70138.GPL20573.LINCS.test14021	https://www.ncbi.nlm.nih.gov/geo/query/acc.cgi?acc=GSE70138		36.73	42.43		19.79
24027- prostate adenocarcinoma (PRAD) [prostate] sapanisertib 15588	LINCS	PC3	prostate adenocarcinoma (PRAD)	mTOR	prostate	sapanisertib	Treatment vs. Control	Treatment => sapanisertib vs DMSO	GSE70138.GPL20573.LINCS.test24027	https://www.ncbi.nlm.nih.gov/geo/query/acc.cgi?acc=GSE70138		41.7	37.42		19.78
11156- breast ductal carcinoma [breast] rapamycin 1287	LINCS	HS578T	breast ductal carcinoma	TOR	breast	rapamycin	Treatment vs. Control	Treatment => rapamycin vs DMSO	GSE70138.GPL20573.LINCS.test11156	https://www.ncbi.nlm.nih.gov/geo/query/acc.cgi?acc=GSE70138		41.7	37.42		19.78
15412- normal control [breast] mocetinostat 6016	LINCS	HME1	normal control	HDAC1	breast	mocetinostat	Treatment vs. Control	Treatment => mocetinostat vs DMSO	GSE70138.GPL20573.LINCS.test15412	https://www.ncbi.nlm.nih.gov/geo/query/acc.cgi?acc=GSE70138		40.41	38.73		19.78
14122- prostate adenocarcinoma (PRAD) [prostate] QL-X-138 4583	LINCS	LNCAP	prostate adenocarcinoma (PRAD)	BTK;MNK	prostate	QL-X-138	Treatment vs. Control	Treatment => QL-X-138 vs DMSO	GSE70138.GPL20573.LINCS.test14122	https://www.ncbi.nlm.nih.gov/geo/query/acc.cgi?acc=GSE70138		41.7	37.42		19.78
12470- colorectal adenocarcinoma [large intestine] XMD16-144 2747	LINCS	HT29	colorectal adenocarcinoma	multiple targets	large intestine	XMD16-144	Treatment vs. Control	Treatment => XMD16-144 vs DMSO	GSE70138.GPL20573.LINCS.test12470	https://www.ncbi.nlm.nih.gov/geo/query/acc.cgi?acc=GSE70138		28.09	50.99		19.77
10037- normal control [skeletal muscle] pracinostat 44	LINCS	SKL	normal control	HDACs	skeletal muscle	pracinostat	Treatment vs. Control	Treatment => pracinostat vs DMSO	GSE70138.GPL20573.LINCS.test10037	https://www.ncbi.nlm.nih.gov/geo/query/acc.cgi?acc=GSE70138		34.05	44.72		19.69
1002- breast ductal carcinoma [breast] AZD8055 25	LINCS	BT20	breast ductal carcinoma	mTOR	breast	AZD8055	Treatment vs. Control	Treatment => AZD8055 vs DMSO	GSE70138.GPL20573.LINCS.test1002	https://www.ncbi.nlm.nih.gov/geo/query/acc.cgi?acc=GSE70138		34.05	44.72		19.69
12782- colorectal adenocarcinoma [large intestine] omipalisib 3093	LINCS	HT29	colorectal adenocarcinoma	PI3K	large intestine	omipalisib	Treatment vs. Control	Treatment => omipalisib vs DMSO	GSE70138.GPL20573.LINCS.test12782	https://www.ncbi.nlm.nih.gov/geo/query/acc.cgi?acc=GSE70138		39.93	38.73		19.66
13845- prostate adenocarcinoma (PRAD) [prostate] GSK1059615 4274	LINCS	LNCAP	prostate adenocarcinoma (PRAD)	PI3K;mTOR	prostate	GSK1059615	Treatment vs. Control	Treatment => GSK1059615 vs DMSO	GSE70138.GPL20573.LINCS.test13845	https://www.ncbi.nlm.nih.gov/geo/query/acc.cgi?acc=GSE70138		39.93	38.73		19.66
16278- prostate adenocarcinoma (PRAD) [prostate] mitoxantrone 6977	LINCS	LNCAP	prostate adenocarcinoma (PRAD)	topoisomerase	prostate	mitoxantrone	Treatment vs. Control	Treatment => mitoxantrone vs DMSO	GSE70138.GPL20573.LINCS.test16278	https://www.ncbi.nlm.nih.gov/geo/query/acc.cgi?acc=GSE70138		38.61	40		19.65
13338- colorectal adenocarcinoma [large intestine] GSK525762A 3711	LINCS	HT29	colorectal adenocarcinoma	BET domain proteins	large intestine	GSK525762A	Treatment vs. Control	Treatment => GSK525762A vs DMSO	GSE70138.GPL20573.LINCS.test13338	https://www.ncbi.nlm.nih.gov/geo/query/acc.cgi?acc=GSE70138		38.61	40		19.65
13269- colorectal adenocarcinoma [large intestine] active JQ1 3634	LINCS	HT29	colorectal adenocarcinoma	BET bromodomain	large intestine	active JQ1	Treatment vs. Control	Treatment => active JQ1 vs DMSO	GSE70138.GPL20573.LINCS.test13269	https://www.ncbi.nlm.nih.gov/geo/query/acc.cgi?acc=GSE70138		36.12	42.43		19.64
19039- hepatocellular carcinoma (LIHC) [liver] sapanisertib 10045	LINCS	HEPG2	hepatocellular carcinoma (LIHC)	mTOR	liver	sapanisertib	Treatment vs. Control	Treatment => sapanisertib vs DMSO	GSE70138.GPL20573.LINCS.test19039	https://www.ncbi.nlm.nih.gov/geo/query/acc.cgi?acc=GSE70138		36.12	42.43		19.64
8519- breast adenocarcinoma [breast] trametinib 26590	LINCS	MDAMB231	breast adenocarcinoma	MEK1;MEK2	breast	trametinib	Treatment vs. Control	Treatment => trametinib vs DMSO	GSE70138.GPL20573.LINCS.test8519	https://www.ncbi.nlm.nih.gov/geo/query/acc.cgi?acc=GSE70138		36.12	42.43		19.64
12721- colorectal adenocarcinoma [large intestine] TAE684 3026	LINCS	HT29	colorectal adenocarcinoma	ALK	large intestine	TAE684	Treatment vs. Control	Treatment => TAE684 vs DMSO	GSE70138.GPL20573.LINCS.test12721	https://www.ncbi.nlm.nih.gov/geo/query/acc.cgi?acc=GSE70138		30.46	47.96		19.6
3040- normal control [umbilical cord vein] ZM447439 20504	LINCS	HUVEC	normal control	Aurora A;Aurora B	umbilical cord vein	ZM447439	Treatment vs. Control	Treatment => ZM447439 vs DMSO	GSE70138.GPL20573.LINCS.test3040	https://www.ncbi.nlm.nih.gov/geo/query/acc.cgi?acc=GSE70138		34.75	43.59		19.59
4133- normal control [fetal brain] mocetinostat 21718	LINCS	NPC	normal control	HDAC1	fetal brain	mocetinostat	Treatment vs. Control	Treatment => mocetinostat vs DMSO	GSE70138.GPL20573.LINCS.test4133	https://www.ncbi.nlm.nih.gov/geo/query/acc.cgi?acc=GSE70138		34.75	43.59		19.59
4595- normal control [fetal brain] rapamycin 22230	LINCS	NPC	normal control	TOR	fetal brain	rapamycin	Treatment vs. Control	Treatment => rapamycin vs DMSO	GSE70138.GPL20573.LINCS.test4595	https://www.ncbi.nlm.nih.gov/geo/query/acc.cgi?acc=GSE70138		48.15	30		19.54
24028- prostate adenocarcinoma (PRAD) [prostate] sapanisertib 15589	LINCS	PC3	prostate adenocarcinoma (PRAD)	mTOR	prostate	sapanisertib	Treatment vs. Control	Treatment => sapanisertib vs DMSO	GSE70138.GPL20573.LINCS.test24028	https://www.ncbi.nlm.nih.gov/geo/query/acc.cgi?acc=GSE70138		48.15	30		19.54
21147- hepatocellular carcinoma (LIHC) [liver] PF477736 12388	LINCS	HEPG2	hepatocellular carcinoma (LIHC)	CHK1	liver	PF477736	Treatment vs. Control	Treatment => PF477736 vs DMSO	GSE70138.GPL20573.LINCS.test21147	https://www.ncbi.nlm.nih.gov/geo/query/acc.cgi?acc=GSE70138		48.15	30		19.54
16638- fibrocystic breast disease [breast] CGP60474 7377	LINCS	MCF10A	fibrocystic breast disease	CDK1;CDK2	breast	CGP60474	Treatment vs. Control	Treatment => CGP60474 vs DMSO	GSE70138.GPL20573.LINCS.test16638	https://www.ncbi.nlm.nih.gov/geo/query/acc.cgi?acc=GSE70138		38.07	40		19.52
14060- prostate adenocarcinoma (PRAD) [prostate] omipalisib 4514	LINCS	LNCAP	prostate adenocarcinoma (PRAD)	PI3K	prostate	omipalisib	Treatment vs. Control	Treatment => omipalisib vs DMSO	GSE70138.GPL20573.LINCS.test14060	https://www.ncbi.nlm.nih.gov/geo/query/acc.cgi?acc=GSE70138		38.07	40		19.52
5999- melanoma [skin] PF3758309 23789	LINCS	A375	melanoma	PAK4	skin	PF3758309	Treatment vs. Control	Treatment => PF3758309 vs DMSO	GSE70138.GPL20573.LINCS.test5999	https://www.ncbi.nlm.nih.gov/geo/query/acc.cgi?acc=GSE70138		43.41	34.64		19.51
761- non-small cell lung carcinoma [lung] JNK inhibitor IX 25580	LINCS	A549	non-small cell lung carcinoma	JNKs	lung	JNK inhibitor IX	Treatment vs. Control	Treatment => JNK inhibitor IX vs DMSO	GSE70138.GPL20573.LINCS.test761	https://www.ncbi.nlm.nih.gov/geo/query/acc.cgi?acc=GSE70138		43.41	34.64		19.51
24411- prostate adenocarcinoma (PRAD) [prostate] AZ20 16015	LINCS	PC3	prostate adenocarcinoma (PRAD)	ATR	prostate	AZ20	Treatment vs. Control	Treatment => AZ20 vs DMSO	GSE70138.GPL20573.LINCS.test24411	https://www.ncbi.nlm.nih.gov/geo/query/acc.cgi?acc=GSE70138		43.41	34.64		19.51
14008- prostate adenocarcinoma (PRAD) [prostate] AZD7762 4456	LINCS	LNCAP	prostate adenocarcinoma (PRAD)	CHK	prostate	AZD7762	Treatment vs. Control	Treatment => AZD7762 vs DMSO	GSE70138.GPL20573.LINCS.test14008	https://www.ncbi.nlm.nih.gov/geo/query/acc.cgi?acc=GSE70138		36.73	41.23		19.49
25593- breast adenocarcinoma [breast] WZ-4-145 17327	LINCS	SKBR3	breast adenocarcinoma	multiple targets	breast	WZ-4-145	Treatment vs. Control	Treatment => WZ-4-145 vs DMSO	GSE70138.GPL20573.LINCS.test25593	https://www.ncbi.nlm.nih.gov/geo/query/acc.cgi?acc=GSE70138		36.73	41.23		19.49
20836- hepatocellular carcinoma (LIHC) [liver] PF3758309 12042	LINCS	HEPG2	hepatocellular carcinoma (LIHC)	PAK4	liver	PF3758309	Treatment vs. Control	Treatment => PF3758309 vs DMSO	GSE70138.GPL20573.LINCS.test20836	https://www.ncbi.nlm.nih.gov/geo/query/acc.cgi?acc=GSE70138		41.7	36.06		19.44
652- non-small cell lung carcinoma [lung] rigosertib 24369	LINCS	A549	non-small cell lung carcinoma	PI3K;PLK	lung	rigosertib	Treatment vs. Control	Treatment => rigosertib vs DMSO	GSE70138.GPL20573.LINCS.test652	https://www.ncbi.nlm.nih.gov/geo/query/acc.cgi?acc=GSE70138		41.7	36.06		19.44
23268- hepatocellular carcinoma (LIHC) [liver] OSI027 14744	LINCS	HEPG2	hepatocellular carcinoma (LIHC)	mTOR	liver	OSI027	Treatment vs. Control	Treatment => OSI027 vs DMSO	GSE70138.GPL20573.LINCS.test23268	https://www.ncbi.nlm.nih.gov/geo/query/acc.cgi?acc=GSE70138		41.7	36.06		19.44
16566- fibrocystic breast disease [breast] BEZ235 7297	LINCS	MCF10A	fibrocystic breast disease	PI3K;mTOR	breast	BEZ235	Treatment vs. Control	Treatment => BEZ235 vs DMSO	GSE70138.GPL20573.LINCS.test16566	https://www.ncbi.nlm.nih.gov/geo/query/acc.cgi?acc=GSE70138		41.7	36.06		19.44
12723- colorectal adenocarcinoma [large intestine] TAE684 3028	LINCS	HT29	colorectal adenocarcinoma	ALK	large intestine	TAE684	Treatment vs. Control	Treatment => TAE684 vs DMSO	GSE70138.GPL20573.LINCS.test12723	https://www.ncbi.nlm.nih.gov/geo/query/acc.cgi?acc=GSE70138		31.85	45.83		19.42
6568- non-small cell lung carcinoma [lung] trametinib 24422	LINCS	A549	non-small cell lung carcinoma	MEK1;MEK2	lung	trametinib	Treatment vs. Control	Treatment => trametinib vs DMSO	GSE70138.GPL20573.LINCS.test6568	https://www.ncbi.nlm.nih.gov/geo/query/acc.cgi?acc=GSE70138		34.05	43.59		19.41
17214- fibrocystic breast disease [breast] omipalisib 8018	LINCS	MCF10A	fibrocystic breast disease	PI3K	breast	omipalisib	Treatment vs. Control	Treatment => omipalisib vs DMSO	GSE70138.GPL20573.LINCS.test17214	https://www.ncbi.nlm.nih.gov/geo/query/acc.cgi?acc=GSE70138		34.05	43.59		19.41
24318- prostate adenocarcinoma (PRAD) [prostate] pracinostat 15911	LINCS	PC3	prostate adenocarcinoma (PRAD)	HDACs	prostate	pracinostat	Treatment vs. Control	Treatment => pracinostat vs DMSO	GSE70138.GPL20573.LINCS.test24318	https://www.ncbi.nlm.nih.gov/geo/query/acc.cgi?acc=GSE70138		34.05	43.59		19.41
11798- breast ductal carcinoma [breast] alpelisib 1999	LINCS	HS578T	breast ductal carcinoma	PI3K alpha	breast	alpelisib	Treatment vs. Control	Treatment => alpelisib vs DMSO	GSE70138.GPL20573.LINCS.test11798	https://www.ncbi.nlm.nih.gov/geo/query/acc.cgi?acc=GSE70138		38.61	39		19.4
14472- normal control [breast] selumetinib 4971	LINCS	HME1	normal control	B-RAF	breast	selumetinib	Treatment vs. Control	Treatment => selumetinib vs DMSO	GSE70138.GPL20573.LINCS.test14472	https://www.ncbi.nlm.nih.gov/geo/query/acc.cgi?acc=GSE70138		25.54	51.96		19.37
6080- melanoma [skin] dabrafenib 23881	LINCS	A375	melanoma	B-RAF	skin	dabrafenib	Treatment vs. Control	Treatment => dabrafenib vs DMSO	GSE70138.GPL20573.LINCS.test6080	https://www.ncbi.nlm.nih.gov/geo/query/acc.cgi?acc=GSE70138		29.49	47.96		19.36
27557- normal control [bone marrow] PD0325901 19509	LINCS	CD34	normal control	MEK	bone marrow	PD0325901	Treatment vs. Control	Treatment => PD0325901 vs DMSO	GSE70138.GPL20573.LINCS.test27557	https://www.ncbi.nlm.nih.gov/geo/query/acc.cgi?acc=GSE70138		29.49	47.96		19.36
16288- prostate adenocarcinoma (PRAD) [prostate] geldanamycin 6988	LINCS	LNCAP	prostate adenocarcinoma (PRAD)	HSP90	prostate	geldanamycin	Treatment vs. Control	Treatment => geldanamycin vs DMSO	GSE70138.GPL20573.LINCS.test16288	https://www.ncbi.nlm.nih.gov/geo/query/acc.cgi?acc=GSE70138		32.67	44.72		19.35
16492- fibrocystic breast disease [breast] torin 2 7215	LINCS	MCF10A	fibrocystic breast disease	mTOR	breast	torin 2	Treatment vs. Control	Treatment => torin 2 vs DMSO	GSE70138.GPL20573.LINCS.test16492	https://www.ncbi.nlm.nih.gov/geo/query/acc.cgi?acc=GSE70138		32.67	44.72		19.35
