# Supplementary material for: The ubiquitin ligase RNF5 determines acute myeloid leukemia growth and susceptibility to histone deacetylase inhibitors
Source: Nat Commun. 2021 Sep 13;12:5397. doi: 10.1038/s41467-021-25664-7 (PMC8437979; doi:10.1038/s41467-021-25664-7)
Supplement: Supplementary file 6 — Supplementary Data 3 [file 41467_2021_25664_MOESM6_ESM.xlsx]

## Sheet: Analysis explanations
Analysis
The intensities values represent the sum of the measured peptides intensities for each proteins and are used for the quantitative analysis
The intensities values were normalized by the median intensity of each sample
ratio IP RNF5 / IP Ctrl (+MG132)	log2 transformation of the ratio between the IP RNF5 and the IP Ctrl, both treated with MG132, the higher the value is, the more enriched the protein is in the RNF5 IP compared to the Ctrl IP
p-value IP RNF5 vs IP Ctrl (+MG132)	-log10 transformation of the p-value between the IP RNF5 and the IP Ctrl, both treated with MG132, the higher the value is, the more significant the p-value is
ratio IP RNF5 + Btz / IP Ctrl + Btz (+MG132)	log2 transformation of the ratio between the IP RNF5 and the IP Ctrl, both treated with MG132 and bortezomib, the higher the value is, the more enriched the protein is in the RNF5 IP compared to the Ctrl IP
p-value IP RNF5 + Btz vs IP Ctrl + Btz (+MG132)	-log10 transformation of the p-value between the IP RNF5 and the IP Ctrl, both treated with MG132 and bortezomib, the higher the value is, the more significant the p-value is
nb 1	number of replicates where an intensity value was obtained (signal detected) for the IP Ctrl treated with MG132 condition
nb 2	number of replicates where an intensity value was obtained (signal detected) for the IP RNF5 treated with MG132 condition
nb 3	number of replicates where an intensity value was obtained (signal detected) for the IP Ctrl treated with MG132 and bortezomib condition
nb 4	number of replicates where an intensity value was obtained (signal detected) for the IP RNF5 treated with MG132 and bortezomib condition
User Input	Accession number from uniprot (or gene name) provided for the crapome analysis
Mapped Gene Symbol	Gene mapped to the accession number from uniprot in the crapome analysis
Num of Expt. (found/total)	Number of IP were the protein was identified on the total number of IP in the crapome database
Ave SC	Average number of spectral count (measure of abundance) per IP in the crapome database, high values means that this protein is a usual contaminent in Ips
Max SC	Maximum number of spectral count (measure of abundance) per IP in the crapome database, high values means that this protein is a usual contaminent in Ips
mean intensity WT	Average intensity measured for this protein in the RNF5 (+MG132) IP, low intensities are close to the background measurement and are more prone to error
mean intensity WT,+ Btz	Average intensity measured for this protein in the RNF5 (+MG132 and Btz) IP, low intensities are close to the background measurement and are more prone to error
ratio IP RNF5 + Btz / IP RNF5 (+MG132)	log2 transformation of the ratio between the IP RNF5 (+ MG132 and Btz) and the IP RNF5 (+ MG132), the higher the value is, the more enriched the protein is in the RNF5 IP +MG132 and Btz compared to the RNF5 IP +MG132
p-value IP RNF5 + Btz vs IP RNF5 (+MG132)	-log10 transformation of the p-value between the IP RNF5 (+ MG132 and Btz) and the IP RNF5 (+ MG132), the higher the value is, the more significant the p-value is
Raw data sheet	Contains the raw data after the software (MaxQuant) analysis
Analysis sheet	Contains the analysis data
spé WT vs ctrl + MG sheet	Contains the proteins that are enriched by a 2 fold factor in the RNF5 IP vs the Ctrl IP (both treated with MG132) and with a significant p-value (< 0.05)
high confidence WT vs Ctrl +MG sheet	Contains the proteins that are enriched by a 2 fold factor in the RNF5 IP vs the Ctrl IP (both treated with MG132) and with a significant p-value (< 0.05), quantified with at least 2 peptides and with an intensity > to a threshold (Q1 based on the instensity distribution)
high confidence +- Btz sheet	Contains the proteins that are enriched by a 2 fold factor in the RNF5 IP vs the Ctrl IP (both treated with MG132 and or Btz) and with a significant p-value (< 0.05) or at least 4 fold in the RNF5 IP vs Ctrl IP (both with MG132 and Btz), quantified with at least 2 peptides and with an intensity > to a threshold (Q1 based on the instensity distribution)

## Sheet: Raw data
Protein IDs	Majority protein IDs	Peptide counts (all)	Peptide counts (razor+unique)	Peptide counts (unique)	Protein names	Gene names	Fasta headers	Number of proteins	Peptides	Razor + unique peptides	Unique peptides	Peptides Seq49862_QE3	Peptides Seq49863_QE3	Peptides Seq49864_QE3	Peptides Seq49865_QE3	Peptides Seq49866_QE3	Peptides Seq49867_QE3	Peptides Seq49868_QE3	Peptides Seq49869_QE3	Peptides Seq49870_QE3	Peptides Seq49871_QE3	Peptides Seq49872_QE3	Peptides Seq49873_QE3	Razor + unique peptides Seq49862_QE3	Razor + unique peptides Seq49863_QE3	Razor + unique peptides Seq49864_QE3	Razor + unique peptides Seq49865_QE3	Razor + unique peptides Seq49866_QE3	Razor + unique peptides Seq49867_QE3	Razor + unique peptides Seq49868_QE3	Razor + unique peptides Seq49869_QE3	Razor + unique peptides Seq49870_QE3	Razor + unique peptides Seq49871_QE3	Razor + unique peptides Seq49872_QE3	Razor + unique peptides Seq49873_QE3	Unique peptides Seq49862_QE3	Unique peptides Seq49863_QE3	Unique peptides Seq49864_QE3	Unique peptides Seq49865_QE3	Unique peptides Seq49866_QE3	Unique peptides Seq49867_QE3	Unique peptides Seq49868_QE3	Unique peptides Seq49869_QE3	Unique peptides Seq49870_QE3	Unique peptides Seq49871_QE3	Unique peptides Seq49872_QE3	Unique peptides Seq49873_QE3	Sequence coverage [%]	Unique + razor sequence coverage [%]
A0A075B6L1;A0A075B6L0;A0A075B6K9;A0A075B6K8;A0A087WWC9;A0A087WXC3;A0A087WWU7;A0A087WYN7;A0A087WWT5;A0A087WU42;A0A087X2A1;A0A087WYR4;A0A087WX49;P0CG06;P0CG05;P0CG04;P0CF74;A0M8Q6;B9A064	A0A075B6L1;A0A075B6L0;A0A075B6K9;A0A075B6K8;A0A087WWC9;A0A087WXC3;A0A087WWU7;A0A087WYN7;A0A087WWT5;A0A087WU42;A0A087X2A1;A0A087WYR4;A0A087WX49;P0CG06;P0CG05;P0CG04;P0CF74;A0M8Q6;B9A064	2;2;2;2;2;2;2;2;2;2;2;2;2;2;2;2;2;2;2	2;2;2;2;2;2;2;2;2;2;2;2;2;2;2;2;2;2;2	2;2;2;2;2;2;2;2;2;2;2;2;2;2;2;2;2;2;2	Ig lambda-3 chain C regions;Ig lambda-2 chain C regions;Ig lambda-1 chain C regions;Ig lambda-6 chain C region;Ig lambda-7 chain C region;Immunoglobulin lambda-like polypeptide 5	IGLC7;IGLC3;IGLC2;IGLC1;IGLL5;IGLC6	;;;;;;;;;;;;;;;;;;	19	2	2	2	0	0	0	1	1	1	1	1	0	0	0	0	0	0	0	1	1	1	1	1	0	0	0	0	0	0	0	1	1	1	1	1	0	0	0	0	18.9	18.9
A0A075B6R9	A0A075B6R9	3	2	2		IGKV2D-24		1	3	2	2	3	3	3	2	2	2	3	3	3	3	3	3	2	2	2	1	1	1	2	2	2	2	2	2	2	2	2	1	1	1	2	2	2	2	2	2	13.3	13.3
A0A087X0P6;A0A0A0MRZ7;A0A075B6S2;A0A087X1V9;A0A087X0Q4;A0A087WW87;A0A075B6R1;A0A075B6S6;A0A075B6S3;A0A075B6P5;P01617;P01614;P06309;P06310	A0A087X0P6;A0A0A0MRZ7;A0A075B6S2	5;5;5;2;2;2;2;2;2;2;2;2;2;2	5;5;5;2;2;2;2;2;2;2;2;2;2;2	4;4;4;2;2;2;2;2;2;2;2;2;2;2		IGKV2D-29;IGKV2D-26	;;	14	5	5	4	5	5	3	3	3	3	4	5	4	3	4	5	5	5	3	3	3	3	4	5	4	3	4	5	4	4	2	2	2	2	3	4	3	2	3	4	22.5	22.5
H0YN88;A0A075B716;P0CW22;P08708;H0YN73;H3BNC9	H0YN88;A0A075B716;P0CW22;P08708;H0YN73	4;4;4;4;2;1	4;4;4;4;2;1	4;4;4;4;2;1	40S ribosomal protein S17-like;40S ribosomal protein S17	RPS17;RPS17L	;;;;	6	4	4	4	4	4	2	4	4	4	4	4	4	4	4	4	4	4	2	4	4	4	4	4	4	4	4	4	4	4	2	4	4	4	4	4	4	4	4	4	30.1	30.1
A0A075B730;A0A087X1U6;P58107	A0A075B730;A0A087X1U6;P58107	11;11;11	11;11;11	9;9;9	Epiplakin	EPPK1	;;	3	11	11	9	0	0	0	0	0	0	0	0	11	0	0	0	0	0	0	0	0	0	0	0	11	0	0	0	0	0	0	0	0	0	0	0	9	0	0	0	10	10
E2QRB9;E9PIR7;F8W809;A0A087WSW9;E9PNQ6;A0A087WSY9;Q16881;E9PKD3	E2QRB9;E9PIR7;F8W809;A0A087WSW9;E9PNQ6;A0A087WSY9;Q16881	3;3;3;3;3;3;3;1	3;3;3;3;3;3;3;1	3;3;3;3;3;3;3;1	Thioredoxin reductase 1, cytoplasmic	TXNRD1	;;;;;;	8	3	3	3	0	1	0	0	0	1	0	0	3	0	1	0	0	1	0	0	0	1	0	0	3	0	1	0	0	1	0	0	0	1	0	0	3	0	1	0	8	8
A0A087WU60;A0A087WTB3;I3NI30;Q9BYP9;Q9BYQ3;Q9BYQ0;A8MTY7;Q9BYQ4	A0A087WU60;A0A087WTB3;I3NI30;Q9BYP9;Q9BYQ3;Q9BYQ0;A8MTY7;Q9BYQ4	1;1;1;1;1;1;1;1	1;1;1;1;1;1;1;1	1;1;1;1;1;1;1;1	Keratin-associated protein 9-9;Keratin-associated protein 9-3;Keratin-associated protein 9-8;Keratin-associated protein 9-7;Keratin-associated protein 9-2	KRTAP9-2;KRTAP9-8;KRTAP9-9;KRTAP9-3;KRTAP9-7	;;;;;;;	8	1	1	1	0	0	0	0	0	0	0	0	1	0	0	0	0	0	0	0	0	0	0	0	1	0	0	0	0	0	0	0	0	0	0	0	1	0	0	0	6.1	6.1
A0A087WTT1;P11940;E7EQV3;E7ERJ7;H0YAR2;Q9H361;E5RJB9;H0YAP2;H0YBN4;E5RGH3;E5RH24;B1ANR1;E5RHG7;H0YB86;H0YC10;H0YEQ8;H0YAS7;H0YAS6;H0YB75;Q4VXU2;E5RGC4;E5RFD8;H0YAW6;Q5JQF8	A0A087WTT1;P11940;E7EQV3;E7ERJ7	14;14;13;13;6;6;5;5;5;4;4;4;3;3;2;2;2;2;2;2;1;1;1;1	14;14;13;13;6;6;5;5;5;4;4;4;3;3;2;2;2;2;2;2;1;1;1;1	10;10;9;10;6;6;1;5;2;0;1;0;1;3;2;0;2;2;2;2;1;1;1;1	Polyadenylate-binding protein;Polyadenylate-binding protein 1	PABPC1	;;;	24	14	14	10	8	8	4	10	8	11	7	8	4	11	13	7	8	8	4	10	8	11	7	8	4	11	13	7	6	7	3	7	7	9	7	7	3	9	9	6	30.1	30.1
A0A087X130;A0A087WZW8;A0A087WYL9;A0A087WWV8;A0A087WTX5;P01834;A0A075B6H6	A0A087X130;A0A087WZW8;A0A087WYL9;A0A087WWV8;A0A087WTX5;P01834;A0A075B6H6	3;3;3;3;3;3;2	3;3;3;3;3;3;2	3;3;3;3;3;3;2	Ig kappa chain C region	IGKC;IGKV3-11;IGKV1-8	;;;;;;	7	3	3	3	1	0	1	2	3	3	2	1	0	0	1	1	1	0	1	2	3	3	2	1	0	0	1	1	1	0	1	2	3	3	2	1	0	0	1	1	29.4	29.4
A0A087WU08;J3QR68;H0Y300;P00738;H3BS21;A0A0A0MRD9;J3QLC9;P00739	A0A087WU08;J3QR68;H0Y300;P00738;H3BS21;A0A0A0MRD9;J3QLC9;P00739	2;2;2;2;1;1;1;1	2;2;2;2;1;1;1;1	2;2;2;2;1;1;1;1	Haptoglobin;Haptoglobin alpha chain;Haptoglobin beta chain;Haptoglobin-related protein	HP;HPR	;;;;;;;	8	2	2	2	2	2	2	1	2	2	2	2	2	2	2	2	2	2	2	1	2	2	2	2	2	2	2	2	2	2	2	1	2	2	2	2	2	2	2	2	6	6
A0A087WUL2;P49720;A0A087WXQ8;A0A087WY10	A0A087WUL2;P49720;A0A087WXQ8;A0A087WY10	2;2;1;1	2;2;1;1	2;2;1;1	Proteasome subunit beta type-3	PSMB3	;;;	4	2	2	2	0	0	0	2	0	1	0	0	0	2	2	0	0	0	0	2	0	1	0	0	0	2	2	0	0	0	0	2	0	1	0	0	0	2	2	0	20.7	20.7
H0YD73;E9PL38;J3KNQ3;A0A087WUL9;Q9UNM6	H0YD73;E9PL38;J3KNQ3;A0A087WUL9;Q9UNM6	1;1;1;1;1	1;1;1;1;1	1;1;1;1;1	26S proteasome non-ATPase regulatory subunit 13	PSMD13	;;;;	5	1	1	1	0	0	0	0	0	1	0	0	0	1	1	0	0	0	0	0	0	1	0	0	0	1	1	0	0	0	0	0	0	1	0	0	0	1	1	0	8.1	8.1
E7ETK0;A0A087WUS0;P62847	E7ETK0;A0A087WUS0;P62847	5;5;5	5;5;5	5;5;5	40S ribosomal protein S24	RPS24	;;	3	5	5	5	4	4	3	4	4	5	4	4	2	5	5	2	4	4	3	4	4	5	4	4	2	5	5	2	4	4	3	4	4	5	4	4	2	5	5	2	35.9	35.9
A0A087WV05;Q99417	A0A087WV05;Q99417	2;2	2;2	2;2	C-Myc-binding protein	MYCBP	;	2	2	2	2	1	1	1	2	1	1	1	1	1	2	2	1	1	1	1	2	1	1	1	1	1	2	2	1	1	1	1	2	1	1	1	1	1	2	2	1	26.4	26.4
Q5T123;A0A087WV23;Q9H299	Q5T123;A0A087WV23;Q9H299	1;1;1	1;1;1	1;1;1	SH3 domain-binding glutamic acid-rich-like protein 3	SH3BGRL3	;;	3	1	1	1	0	0	0	0	0	0	0	0	1	0	0	0	0	0	0	0	0	0	0	0	1	0	0	0	0	0	0	0	0	0	0	0	1	0	0	0	11.4	11.4
A0A087WYF5;A0A0A0MT31;A0A087WYT0;A0A087WV42;A0A087WZY1;P02810	A0A087WYF5;A0A0A0MT31;A0A087WYT0;A0A087WV42;A0A087WZY1;P02810	1;1;1;1;1;1	1;1;1;1;1;1	1;1;1;1;1;1	Salivary acidic proline-rich phosphoprotein 1/2;Salivary acidic proline-rich phosphoprotein 1/2;Salivary acidic proline-rich phosphoprotein 3/4;Peptide P-C	PRH1	;;;;;	6	1	1	1	1	1	1	1	1	1	1	1	1	1	1	1	1	1	1	1	1	1	1	1	1	1	1	1	1	1	1	1	1	1	1	1	1	1	1	1	10.7	10.7
A0A0A0MS07;A0A0A0MS08;A0A087X1C7;A0A087X010;A0A087WV47;A0A087X079;A0A087WYE1;A0A087WYC5;P01857	A0A0A0MS07;A0A0A0MS08;A0A087X1C7;A0A087X010;A0A087WV47;A0A087X079;A0A087WYE1;A0A087WYC5;P01857	3;3;3;3;3;3;3;3;3	1;1;1;1;1;1;1;1;1	1;1;1;1;1;1;1;1;1	Ig gamma-1 chain C region	IGHG1	;;;;;;;;	9	3	1	1	0	0	2	2	1	3	1	1	0	0	1	1	0	0	1	1	1	1	0	1	0	0	1	1	0	0	1	1	1	1	0	1	0	0	1	1	15.3	4.1
A0A087WVQ6;Q00610;A0A087WX41;P53675	A0A087WVQ6;Q00610;A0A087WX41;P53675	2;2;1;1	2;2;1;1	2;2;1;1	Clathrin heavy chain;Clathrin heavy chain 1;Clathrin heavy chain 2	CLTC;CLTCL1	;;;	4	2	2	2	0	1	0	0	0	0	0	1	2	0	0	0	0	1	0	0	0	0	0	1	2	0	0	0	0	1	0	0	0	0	0	1	2	0	0	0	1.3	1.3
A0A087WVS8;Q70IA6	A0A087WVS8;Q70IA6	3;3	3;3	3;3	MOB kinase activator 2	MOB2	;	2	3	3	3	2	2	1	3	2	2	2	2	2	3	2	2	2	2	1	3	2	2	2	2	2	3	2	2	2	2	1	3	2	2	2	2	2	3	2	2	16.1	16.1
A0A087WZC4;A0A087WVW4;O43548;A0A087WVS3	A0A087WZC4;A0A087WVW4;O43548;A0A087WVS3	3;3;3;2	3;3;3;2	3;3;3;2	Protein-glutamine gamma-glutamyltransferase 5	TGM5	;;;	4	3	3	3	0	0	3	2	2	1	1	0	0	1	1	1	0	0	3	2	2	1	1	0	0	1	1	1	0	0	3	2	2	1	1	0	0	1	1	1	7.2	7.2
S4R460;A0A087WW89;P01777;P01766	S4R460;A0A087WW89;P01777;P01766	1;1;1;1	1;1;1;1	1;1;1;1	Ig heavy chain V-III region TEI;Ig heavy chain V-III region BRO	IGHV3OR16-9;IGHV3-72	;;;	4	1	1	1	0	0	0	0	1	1	0	0	0	0	0	0	0	0	0	0	1	1	0	0	0	0	0	0	0	0	0	0	1	1	0	0	0	0	0	0	19.8	19.8
J3KRB3;A0A087WWH0;J3QS96;A0A087WXM6;J3QQT2;J3KRX5;P18621;J3QLC8;A0A0A0MRF8;A0A087WY81;J3KSJ0	J3KRB3;A0A087WWH0;J3QS96;A0A087WXM6;J3QQT2;J3KRX5;P18621;J3QLC8;A0A0A0MRF8;A0A087WY81	6;6;6;6;6;6;6;5;5;4;2	6;6;6;6;6;6;6;5;5;4;2	6;6;6;6;6;6;6;5;5;4;2	60S ribosomal protein L17	RPL17;RPL17-C18orf32	;;;;;;;;;	11	6	6	6	2	2	3	4	3	4	3	4	4	5	6	2	2	2	3	4	3	4	3	4	4	5	6	2	2	2	3	4	3	4	3	4	4	5	6	2	46.5	46.5
A0A087WWU8;J3KN67;D6R904;Q5VU61;Q5VU59;P06753;H0YL80;K7EP68;H0YKX5;H0YKP3;H0YNC7;F5H7S3;H7BYY1;H0YK48;H0YL52;B7Z596;Q5TCU3;Q5TCU8;Q6ZN40;P67936;P09493;P07951;D6RFM2	A0A087WWU8;J3KN67;D6R904;Q5VU61;Q5VU59;P06753	5;4;3;3;3;3;2;2;2;2;2;2;2;2;2;2;2;2;2;2;2;2;1	5;4;3;3;3;3;2;2;2;2;2;2;2;2;2;2;2;2;2;2;2;2;1	3;2;1;2;2;1;0;0;0;0;0;0;0;0;0;0;0;0;0;0;0;0;1	Tropomyosin alpha-3 chain	TPM3;DKFZp686J1372	;;;;;	23	5	5	3	2	3	3	3	2	2	5	4	2	3	3	2	2	3	3	3	2	2	5	4	2	3	3	2	1	1	2	1	1	1	3	2	1	1	1	0	30.8	30.8
A0A087WX35;Q8N5Z5	A0A087WX35;Q8N5Z5	1;1	1;1	1;1	BTB/POZ domain-containing protein KCTD17	KCTD17	;	2	1	1	1	1	1	1	1	1	1	1	1	0	1	1	1	1	1	1	1	1	1	1	1	0	1	1	1	1	1	1	1	1	1	1	1	0	1	1	1	5.5	5.5
A0A087WYY6;Q13835	A0A087WYY6;Q13835	24;24	24;24	24;24	Plakophilin-1	PKP1	;	2	24	24	24	10	5	12	17	9	15	9	7	13	8	8	6	10	5	12	17	9	15	9	7	13	8	8	6	10	5	12	17	9	15	9	7	13	8	8	6	39	39
A0A087WZK9;B3KS98;O15372;E5RHC7;E5RH59;E5RFW7;E5RFH0;E5RGU4;E5RJT0	A0A087WZK9;B3KS98;O15372	3;3;3;1;1;1;1;1;1	3;3;3;1;1;1;1;1;1	3;3;3;1;1;1;1;1;1	Eukaryotic translation initiation factor 3 subunit H	EIF3H	;;	9	3	3	3	2	3	0	2	3	3	2	2	0	2	2	1	2	3	0	2	3	3	2	2	0	2	2	1	2	3	0	2	3	3	2	2	0	2	2	1	14.6	14.6
A0A087WZZ5;E9PPJ0;Q13435;E9PJT3;E9PJ04;H0YCG1;E9PIL8;H0YEX5	A0A087WZZ5;E9PPJ0;Q13435;E9PJT3;E9PJ04;H0YCG1	3;3;3;2;2;2;1;1	3;3;3;2;2;2;1;1	3;3;3;2;2;2;1;1	Splicing factor 3B subunit 2	SF3B2	;;;;;	8	3	3	3	1	0	0	1	1	2	1	1	0	3	1	0	1	0	0	1	1	2	1	1	0	3	1	0	1	0	0	1	1	2	1	1	0	3	1	0	5.3	5.3
A0A087X0X3;P52272;M0R019;M0QYQ7;M0R2T0;M0R0N3;M0R0Y6;M0QY96;M0R2I7;M0QZM1	A0A087X0X3;P52272;M0R019;M0QYQ7;M0R2T0	6;6;4;3;3;2;1;1;1;1	6;6;4;3;3;2;1;1;1;1	6;6;4;3;3;2;1;1;1;1	Heterogeneous nuclear ribonucleoprotein M	HNRNPM	;;;;	10	6	6	6	3	3	1	4	4	4	3	2	1	6	5	2	3	3	1	4	4	4	3	2	1	6	5	2	3	3	1	4	4	4	3	2	1	6	5	2	11.1	11.1
A0A087X106;Q14533	A0A087X106;Q14533	87;87	4;4	4;4	Keratin, type II cuticular Hb1	KRT81	;	2	87	4	4	3	2	2	7	4	4	3	4	87	9	4	1	0	0	0	0	0	0	0	0	4	0	0	0	0	0	0	0	0	0	0	0	4	0	0	0	80	7
A0A087X1S2;H0Y449;P67809;C9J5V9	A0A087X1S2;H0Y449;P67809;C9J5V9	2;2;2;1	2;2;2;1	2;2;2;1	Nuclease-sensitive element-binding protein 1	YBX1	;;;	4	2	2	2	2	2	2	2	2	2	2	2	1	2	2	1	2	2	2	2	2	2	2	2	1	2	2	1	2	2	2	2	2	2	2	2	1	2	2	1	10.5	10.5
A0A087X2D0;P84103	A0A087X2D0;P84103	3;3	3;3	3;3	Serine/arginine-rich splicing factor 3	SRSF3	;	2	3	3	3	2	3	1	3	1	3	1	2	3	3	3	2	2	3	1	3	1	3	1	2	3	3	3	2	2	3	1	3	1	3	1	2	3	3	3	2	36.8	36.8
A0A087X2I1;P62333;H0YJS8;H0YJC0	A0A087X2I1;P62333;H0YJS8;H0YJC0	4;4;2;2	4;4;2;2	4;4;2;2	26S protease regulatory subunit 10B	PSMC6	;;;	4	4	4	4	0	0	0	3	4	4	0	0	0	4	4	0	0	0	0	3	4	4	0	0	0	4	4	0	0	0	0	3	4	4	0	0	0	4	4	0	12.9	12.9
A0A0A0MQW3;Q9UIV8;C9JL93;F8WE70	A0A0A0MQW3;Q9UIV8	3;3;1;1	3;3;1;1	3;3;1;1	Serpin B13	SERPINB13	;	4	3	3	3	0	0	0	0	0	0	0	0	3	0	1	0	0	0	0	0	0	0	0	0	3	0	1	0	0	0	0	0	0	0	0	0	3	0	1	0	7.2	7.2
C9JP00;A0A0A0MQX8;Q9NR56	C9JP00;A0A0A0MQX8;Q9NR56	1;1;1	1;1;1	1;1;1	Muscleblind-like protein 1	MBNL1	;;	3	1	1	1	0	0	0	0	0	0	0	1	0	0	0	0	0	0	0	0	0	0	0	1	0	0	0	0	0	0	0	0	0	0	0	1	0	0	0	0	3.2	3.2
A0A0A0MR02;P45880	A0A0A0MR02;P45880	2;2	2;2	2;2	Voltage-dependent anion-selective channel protein 2	VDAC2	;	2	2	2	2	1	1	1	2	2	2	1	1	1	2	2	2	1	1	1	2	2	2	1	1	1	2	2	2	1	1	1	2	2	2	1	1	1	2	2	2	7.8	7.8
A0A0A0MR63	A0A0A0MR63	1	1	1		TAS1R1		1	1	1	1	0	0	0	0	0	0	0	0	1	0	0	0	0	0	0	0	0	0	0	0	1	0	0	0	0	0	0	0	0	0	0	0	1	0	0	0	4.6	4.6
A0A0A0MR66;P98175;P52756;E9PGM9;P78332	A0A0A0MR66;P98175	15;15;2;1;1	15;15;2;1;1	15;15;2;1;1	RNA-binding protein 10	RBM10	;	5	15	15	15	11	7	8	13	11	11	9	11	7	14	14	11	11	7	8	13	11	11	9	11	7	14	14	11	11	7	8	13	11	11	9	11	7	14	14	11	17.2	17.2
A0A0A0MRP6;B7ZLQ5	A0A0A0MRP6;B7ZLQ5	1;1	1;1	1;1		SMARCA1	;	2	1	1	1	0	0	0	0	0	0	1	0	0	0	0	0	0	0	0	0	0	0	1	0	0	0	0	0	0	0	0	0	0	0	1	0	0	0	0	0	0.7	0.7
A0A0A0MS14	A0A0A0MS14	1	1	1		IGHV1-45		1	1	1	1	1	1	1	0	0	0	1	1	1	0	0	1	1	1	1	0	0	0	1	1	1	0	0	1	1	1	1	0	0	0	1	1	1	0	0	1	9.4	9.4
A0A0A0MS51;A0A0A0MT01;P06396;Q5T0H8;Q5T0H9;Q5T0H7	A0A0A0MS51;A0A0A0MT01;P06396;Q5T0H8;Q5T0H9;Q5T0H7	5;5;5;4;4;3	5;5;5;4;4;3	5;5;5;4;4;3	Gelsolin	GSN	;;;;;	6	5	5	5	2	1	2	4	5	5	3	2	1	3	3	2	2	1	2	4	5	5	3	2	1	3	3	2	2	1	2	4	5	5	3	2	1	3	3	2	11.6	11.6
A0A0A0MSI0;Q06830;A0A0A0MRQ5;H7C3T4;Q13162	A0A0A0MSI0;Q06830	11;11;4;1;1	11;11;4;1;1	10;10;3;1;1	Peroxiredoxin-1	PRDX1	;	5	11	11	10	10	10	10	10	8	8	9	10	9	7	9	8	10	10	10	10	8	8	9	10	9	7	9	8	9	9	9	9	7	7	8	9	8	6	8	7	71.9	71.9
F5H7B7;A0A0A0MT16;Q86UQ4	F5H7B7;A0A0A0MT16;Q86UQ4	1;1;1	1;1;1	1;1;1	ATP-binding cassette sub-family A member 13	ABCA13	;;	3	1	1	1	0	0	0	0	0	0	0	0	1	0	0	0	0	0	0	0	0	0	0	0	1	0	0	0	0	0	0	0	0	0	0	0	1	0	0	0	0.5	0.5
A0A0A0MTU3;U3KPY4;Q4ZIN3	A0A0A0MTU3;U3KPY4;Q4ZIN3	1;1;1	1;1;1	1;1;1	Membralin	TMEM259	;;	3	1	1	1	0	0	0	0	0	1	0	0	0	1	0	0	0	0	0	0	0	1	0	0	0	1	0	0	0	0	0	0	0	1	0	0	0	1	0	0	6.3	6.3
A2BF26;P30685;P30498;P30491;P30490;P18464;P10319;Q9TNN7;Q29963;Q29865;Q07000;P30510;P30508;P30505;P30504;P30501;P30499;P04222;Q95604	A2BF26;P30685;P30498;P30491;P30490;P18464;P10319;Q9TNN7;Q29963;Q29865;Q07000;P30510;P30508;P30505;P30504;P30501;P30499;P04222;Q95604	1;1;1;1;1;1;1;1;1;1;1;1;1;1;1;1;1;1;1	1;1;1;1;1;1;1;1;1;1;1;1;1;1;1;1;1;1;1	1;1;1;1;1;1;1;1;1;1;1;1;1;1;1;1;1;1;1	HLA class I histocompatibility antigen, B-35 alpha chain;HLA class I histocompatibility antigen, B-78 alpha chain;HLA class I histocompatibility antigen, B-53 alpha chain;HLA class I histocompatibility antigen, B-52 alpha chain;HLA class I histocompatibility antigen, B-51 alpha chain;HLA class I histocompatibility antigen, B-58 alpha chain;HLA class I histocompatibility antigen, Cw-5 alpha chain;…	HLA-C;HLA-B	;;;;;;;;;;;;;;;;;;	19	1	1	1	0	0	0	0	0	0	0	0	0	1	1	1	0	0	0	0	0	0	0	0	0	1	1	1	0	0	0	0	0	0	0	0	0	1	1	1	4	4
A6NHK2;P62304	A6NHK2;P62304	1;1	1;1	1;1	Small nuclear ribonucleoprotein E	SNRPE	;	2	1	1	1	0	0	0	0	0	0	0	0	0	1	0	0	0	0	0	0	0	0	0	0	0	1	0	0	0	0	0	0	0	0	0	0	0	1	0	0	30.8	30.8
M0R0P1;M0R299;M0QXL5;M0R2Q4;P22087;A6NHQ2;R4GMW7	M0R0P1;M0R299;M0QXL5;M0R2Q4;P22087;A6NHQ2;R4GMW7	1;1;1;1;1;1;1	1;1;1;1;1;1;1	1;1;1;1;1;1;1	rRNA 2-O-methyltransferase fibrillarin;rRNA/tRNA 2-O-methyltransferase fibrillarin-like protein 1	FBL;FBLL1	;;;;;;	7	1	1	1	0	0	0	1	1	1	0	0	0	1	1	0	0	0	0	1	1	1	0	0	0	1	1	0	0	0	0	1	1	1	0	0	0	1	1	0	4.8	4.8
A6PVX3;Q5VWC4;P55036	A6PVX3;Q5VWC4;P55036	3;3;3	3;3;3	3;3;3	26S proteasome non-ATPase regulatory subunit 4	PSMD4	;;	3	3	3	3	1	1	1	2	2	2	1	1	0	3	3	1	1	1	1	2	2	2	1	1	0	3	3	1	1	1	1	2	2	2	1	1	0	3	3	1	21.2	21.2
A8MUD9;P18124;C9JIJ5;C9JZ88	A8MUD9;P18124	10;10;3;2	10;10;3;2	10;10;3;2	60S ribosomal protein L7	RPL7	;	4	10	10	10	9	7	7	7	5	7	3	7	7	8	10	6	9	7	7	7	5	7	3	7	7	8	10	6	9	7	7	7	5	7	3	7	7	8	10	6	52.9	52.9
A8MVA2	A8MVA2	1	1	1	Keratin-associated protein 9-6	KRTAP9-6		1	1	1	1	0	0	0	0	0	0	0	0	1	0	0	0	0	0	0	0	0	0	0	0	1	0	0	0	0	0	0	0	0	0	0	0	1	0	0	0	8.8	8.8
K7EKH5;J3KSV6;J3QKP5;A8MVZ9;P09972	K7EKH5;J3KSV6;J3QKP5;A8MVZ9;P09972	1;1;1;1;1	1;1;1;1;1	1;1;1;1;1	Fructose-bisphosphate aldolase;Fructose-bisphosphate aldolase C	ALDOC	;;;;	5	1	1	1	0	0	0	0	0	0	0	0	1	0	0	0	0	0	0	0	0	0	0	0	1	0	0	0	0	0	0	0	0	0	0	0	1	0	0	0	11.9	11.9
A8MX94;P09211;A0A087X2E9	A8MX94;P09211;A0A087X2E9	3;3;2	3;3;2	3;3;2	Glutathione S-transferase P	GSTP1	;;	3	3	3	3	0	0	1	2	1	2	2	1	3	0	1	0	0	0	1	2	1	2	2	1	3	0	1	0	0	0	1	2	1	2	2	1	3	0	1	0	21.3	21.3
B0QY89;Q9Y262;H7C3A0;C9JHP4;C9K0Q7;B0QY90	B0QY89;Q9Y262;H7C3A0;C9JHP4;C9K0Q7;B0QY90	2;2;1;1;1;1	2;2;1;1;1;1	2;2;1;1;1;1	Eukaryotic translation initiation factor 3 subunit L	EIF3L	;;;;;	6	2	2	2	0	1	1	0	2	0	0	0	0	2	1	1	0	1	1	0	2	0	0	0	0	2	1	1	0	1	1	0	2	0	0	0	0	2	1	1	4.4	4.4
B0QYA4;B0QYA5;O15371	B0QYA4;B0QYA5;O15371	1;1;1	1;1;1	1;1;1	Eukaryotic translation initiation factor 3 subunit D	EIF3D	;;	3	1	1	1	1	1	1	1	1	1	1	1	1	1	1	1	1	1	1	1	1	1	1	1	1	1	1	1	1	1	1	1	1	1	1	1	1	1	1	1	13.3	13.3
B0YJC4;P08670;Q5JVS8;B0YJC5	B0YJC4;P08670	5;5;1;1	3;3;1;1	3;3;1;1	Vimentin	VIM	;	4	5	3	3	3	2	2	3	4	4	3	3	2	4	4	3	2	1	1	2	3	3	2	2	0	3	3	2	2	1	1	2	3	3	2	2	0	3	3	2	11.8	9.7
B1ANR0;Q13310;H0Y5F5;H0YEU6	B1ANR0;Q13310	5;5;2;1	1;1;1;1	1;1;1;1	Polyadenylate-binding protein;Polyadenylate-binding protein 4	PABPC4	;	4	5	1	1	3	1	1	4	2	3	0	2	1	3	5	2	1	0	0	1	1	1	0	1	0	1	1	1	1	0	0	1	1	1	0	1	0	1	1	1	9.6	2.3
G3V576;G3V4W0;B4DY08;B2R5W2;G3V4C1;G3V2Q1;P07910;G3V5X6;G3V3K6;G3V251;B4DSU6;G3V555;G3V575;G3V4M8;G3V2H6;P0DMR1;O60812;B7ZW38;B2RXH8;E5RG71;G3V5V7;G3V2D6;B3KT61;Q86SE5	G3V576;G3V4W0;B4DY08;B2R5W2;G3V4C1;G3V2Q1;P07910;G3V5X6;G3V3K6;G3V251;B4DSU6;G3V555;G3V575;G3V4M8;G3V2H6;P0DMR1;O60812;B7ZW38;B2RXH8	8;8;8;8;8;8;8;7;7;7;7;7;7;6;5;5;5;5;5;1;1;1;1;1	8;8;8;8;8;8;8;7;7;7;7;7;7;6;5;5;5;5;5;1;1;1;1;1	8;8;8;8;8;8;8;7;7;7;7;7;7;6;5;5;5;5;5;1;1;1;1;1	Heterogeneous nuclear ribonucleoproteins C1/C2;Heterogeneous nuclear ribonucleoprotein C-like 4;Heterogeneous nuclear ribonucleoprotein C-like 1;Heterogeneous nuclear ribonucleoprotein C-like 3;Heterogeneous nuclear ribonucleoprotein C-like 2	HNRNPC;HNRNPCL4;HNRNPCL1;HNRNPCL3;HNRNPCL2	;;;;;;;;;;;;;;;;;;	24	8	8	8	7	7	5	8	7	8	5	7	3	7	7	6	7	7	5	8	7	8	5	7	3	7	7	6	7	7	5	8	7	8	5	7	3	7	7	6	29.9	29.9
K7EMV3;B4DEB1;K7EK07;K7ES00;Q71DI3;Q16695;P84243;P68431;K7EP01;Q6NXT2	K7EMV3;B4DEB1;K7EK07;K7ES00;Q71DI3;Q16695;P84243;P68431;K7EP01;Q6NXT2	3;3;3;3;3;3;3;3;2;2	3;3;3;3;3;3;3;3;2;2	1;1;1;1;1;1;1;1;0;0	Histone H3;Histone H3.2;Histone H3.1t;Histone H3.3;Histone H3.1;Histone H3.3C	H3F3B;H3F3A;HIST2H3A;HIST3H3;HIST1H3A;H3F3C	;;;;;;;;;	10	3	3	1	2	3	2	2	2	3	2	3	3	2	3	2	2	3	2	2	2	3	2	3	3	2	3	2	1	1	1	1	1	1	1	1	1	1	1	1	29.3	29.3
B4DEV8;P25786;F5GX11	B4DEV8;P25786;F5GX11	4;4;2	4;4;2	4;4;2	Proteasome subunit alpha type;Proteasome subunit alpha type-1	PSMA1	;;	3	4	4	4	1	1	2	4	3	3	1	2	1	4	4	2	1	1	2	4	3	3	1	2	1	4	4	2	1	1	2	4	3	3	1	2	1	4	4	2	27.4	27.4
B4DUR8;P49368;Q5SZX6	B4DUR8;P49368	6;6;1	6;6;1	6;6;1	T-complex protein 1 subunit gamma	CCT3	;	3	6	6	6	3	3	0	4	5	4	3	4	2	6	5	3	3	3	0	4	5	4	3	4	2	6	5	3	3	3	0	4	5	4	3	4	2	6	5	3	20	20
F8VXH9;H3BRU6;F8VZX2;B4DXP5;Q15366;F8W0G4;F8W1G6;F8VTZ0;F8VRH0;J3QT27;E9PFP8;P57721	F8VXH9;H3BRU6;F8VZX2;B4DXP5;Q15366;F8W0G4;F8W1G6	3;3;3;3;3;2;2;1;1;1;1;1	3;3;3;3;3;2;2;1;1;1;1;1	2;2;2;2;2;1;1;0;1;0;0;0	Poly(rC)-binding protein 2	PCBP2	;;;;;;	12	3	3	2	0	1	0	1	1	1	1	1	2	2	2	0	0	1	0	1	1	1	1	1	2	2	2	0	0	1	0	1	1	1	1	1	1	2	2	0	25	25
B4DXW1;P61158;F8WDR7;A0A0A0MTI9;H7C4J1;C9IZN3;Q9C0K3;Q9P1U1	B4DXW1;P61158;F8WDR7;A0A0A0MTI9;H7C4J1;C9IZN3;Q9C0K3;Q9P1U1	2;2;1;1;1;1;1;1	2;2;1;1;1;1;1;1	2;2;1;1;1;1;1;1	Actin-related protein 3;Actin-related protein 3C;Actin-related protein 3B	ACTR3;ACTR3C;ACTR3B	;;;;;;;	8	2	2	2	0	1	0	0	0	0	1	0	1	0	0	1	0	1	0	0	0	0	1	0	1	0	0	1	0	1	0	0	0	0	1	0	1	0	0	1	5.2	5.2
B4DY09;Q12905;X6R6Z1;A0A0A0MRL0	B4DY09;Q12905;X6R6Z1;A0A0A0MRL0	2;2;1;1	2;2;1;1	2;2;1;1	Interleukin enhancer-binding factor 2	ILF2	;;;	4	2	2	2	0	0	0	0	0	0	0	0	1	1	2	0	0	0	0	0	0	0	0	0	1	1	2	0	0	0	0	0	0	0	0	0	1	1	2	0	8.2	8.2
B4E3S0;Q9ULV4;F8VV53;F8W1H8;F8VUX3;F8VSA4;F8VRE9;H0YHL7;F8VTT6;F8VVB7	B4E3S0;Q9ULV4;F8VV53	4;4;2;1;1;1;1;1;1;1	4;4;2;1;1;1;1;1;1;1	4;4;2;1;1;1;1;1;1;1	Coronin;Coronin-1C	CORO1C	;;	10	4	4	4	2	2	4	4	4	4	2	4	1	4	4	3	2	2	4	4	4	4	2	4	1	4	4	3	2	2	4	4	4	4	2	4	1	4	4	3	12.7	12.7
B5MCP9;P62081	B5MCP9;P62081	4;4	4;4	4;4	40S ribosomal protein S7	RPS7	;	2	4	4	4	1	2	1	0	2	2	2	3	3	2	2	2	1	2	1	0	2	2	2	3	3	2	2	2	1	2	1	0	2	2	2	3	3	2	2	2	27.8	27.8
B5MDF5;J3KQE5;P62826;H0YFC6;F5H018;B4DV51	B5MDF5;J3KQE5;P62826;H0YFC6;F5H018	3;3;3;2;2;1	3;3;3;2;2;1	3;3;3;2;2;1	GTP-binding nuclear protein Ran	RAN	;;;;	6	3	3	3	3	3	1	3	1	2	3	3	3	2	3	2	3	3	1	3	1	2	3	3	3	2	3	2	3	3	1	3	1	2	3	3	3	2	3	2	14.6	14.6
Q99613;B5ME19;H3BPE4	Q99613;B5ME19	3;3;1	3;3;1	3;3;1	Eukaryotic translation initiation factor 3 subunit C;Eukaryotic translation initiation factor 3 subunit C-like protein	EIF3C;EIF3CL	;	3	3	3	3	2	1	1	2	2	3	1	2	1	3	3	2	2	1	1	2	2	3	1	2	1	3	3	2	2	1	1	2	2	3	1	2	1	3	3	2	3.1	3.1
C9J6N7;B7Z5J4;Q9UI42;C9J3P4	C9J6N7;B7Z5J4;Q9UI42	3;3;3;1	3;3;3;1	3;3;3;1	Carboxypeptidase A4	CPA4	;;	4	3	3	3	1	1	1	1	3	3	2	2	0	3	1	1	1	1	1	1	3	3	2	2	0	3	1	1	1	1	1	1	3	3	2	2	0	3	1	1	22.6	22.6
B7Z645;O60506;F6UXX1;H0YAA0	B7Z645;O60506	9;8;3;1	9;8;3;1	7;6;2;1	Heterogeneous nuclear ribonucleoprotein Q	SYNCRIP	;	4	9	9	7	9	8	4	8	8	9	4	8	5	9	7	7	9	8	4	8	8	9	4	8	5	9	7	7	7	6	3	6	6	7	2	6	4	7	5	5	22.4	22.4
F8VPF3;F8W1R7;J3KND3;G8JLA2;G3V1V0;B7Z6Z4;P60660;F8VZU9;G3V1Y7;F8W1I5;F8W180;P14649	F8VPF3;F8W1R7;J3KND3;G8JLA2;G3V1V0;B7Z6Z4;P60660;F8VZU9;G3V1Y7;F8W1I5;F8W180;P14649	4;4;4;4;4;4;4;2;2;2;2;2	4;4;4;4;4;4;4;2;2;2;2;2	4;4;4;4;4;4;4;2;2;2;2;2	Myosin light polypeptide 6;Myosin light chain 6B	MYL6;MYL6B	;;;;;;;;;;;	12	4	4	4	3	3	3	4	4	4	3	3	4	4	4	4	3	3	3	4	4	4	3	3	4	4	4	4	3	3	3	4	4	4	3	3	4	4	4	4	42.3	42.3
H0YHC3;F8W020;F8W118;F8VXI6;F8VUX1;F8VY35;F8VV59;B7Z9C2;F8W0J6;F5H4R6;H0YIV4;P55209;F8VRJ2;H0YH88;F8W543	H0YHC3;F8W020;F8W118;F8VXI6;F8VUX1;F8VY35;F8VV59;B7Z9C2;F8W0J6;F5H4R6;H0YIV4;P55209;F8VRJ2;H0YH88;F8W543	2;2;2;2;2;2;2;2;2;2;2;2;1;1;1	2;2;2;2;2;2;2;2;2;2;2;2;1;1;1	2;2;2;2;2;2;2;2;2;2;2;2;1;1;1	Nucleosome assembly protein 1-like 1	NAP1L1	;;;;;;;;;;;;;;	15	2	2	2	0	0	0	0	0	1	0	0	0	2	2	0	0	0	0	0	0	1	0	0	0	2	2	0	0	0	0	0	0	1	0	0	0	2	2	0	17.7	17.7
E7ENZ3;B7ZAR1;E9PCA1;P48643	E7ENZ3;B7ZAR1;E9PCA1;P48643	7;7;7;7	7;7;7;7	7;7;7;7	T-complex protein 1 subunit epsilon	CCT5	;;;	4	7	7	7	2	6	3	5	5	4	4	2	2	6	5	5	2	6	3	5	5	4	4	2	2	6	5	5	2	6	3	5	5	4	4	2	2	6	5	5	21.4	21.4
B8ZZK2;O75223;M0QZK8;H7BZK5	B8ZZK2;O75223	3;3;1;1	3;3;1;1	3;3;1;1	Gamma-glutamylcyclotransferase	GGCT	;	4	3	3	3	1	0	2	1	2	1	2	2	1	1	0	1	1	0	2	1	2	1	2	2	1	1	0	1	1	0	2	1	2	1	2	2	1	1	0	1	25.3	25.3
F8WBN3;B9A031;C9JQZ0;B8ZZY7;F8WBV6;P84101	F8WBN3;B9A031;C9JQZ0;B8ZZY7;F8WBV6;P84101	1;1;1;1;1;1	1;1;1;1;1;1	1;1;1;1;1;1	Small EDRK-rich factor 2	SERF2	;;;;;	6	1	1	1	1	0	0	0	0	0	1	0	1	0	0	1	1	0	0	0	0	0	1	0	1	0	0	1	1	0	0	0	0	0	1	0	1	0	0	1	27.5	27.5
C9J406;B9A067;Q16891;H7C463;A0A087WYS0	C9J406;B9A067;Q16891;H7C463	3;3;3;2;1	3;3;3;2;1	3;3;3;2;1	MICOS complex subunit MIC60	IMMT	;;;	5	3	3	3	1	1	1	1	1	2	1	1	1	1	1	1	1	1	1	1	1	2	1	1	1	1	1	1	1	1	1	1	1	2	1	1	1	1	1	1	5.3	5.3
C4AM86;Q92764	C4AM86;Q92764	13;13	3;3	2;2	Keratin, type I cuticular Ha5	KRT35	;	2	13	3	2	1	1	1	3	1	1	1	1	13	2	2	1	0	0	0	0	0	0	0	0	3	0	0	0	0	0	0	0	0	0	0	0	2	0	0	0	21.6	7.8
C9J7B7;Q15008	C9J7B7;Q15008	1;1	1;1	1;1	26S proteasome non-ATPase regulatory subunit 6	PSMD6	;	2	1	1	1	0	0	0	1	1	1	0	0	0	1	1	0	0	0	0	1	1	1	0	0	0	1	1	0	0	0	0	1	1	1	0	0	0	1	1	0	11.8	11.8
C9J9K3;P08865;A6NE09;C9JQR9	C9J9K3;P08865;A6NE09	6;6;5;2	6;6;5;2	6;6;5;2	40S ribosomal protein SA	RPSA;RPSAP58	;;	4	6	6	6	4	4	5	4	5	6	3	5	4	5	6	5	4	4	5	4	5	6	3	5	4	5	6	5	4	4	5	4	5	6	3	5	4	5	6	5	39	39
C9JAB2;Q16629	C9JAB2;Q16629	2;2	2;2	2;2	Serine/arginine-rich splicing factor 7	SRSF7	;	2	2	2	2	0	0	0	0	2	2	0	0	0	2	1	0	0	0	0	0	2	2	0	0	0	2	1	0	0	0	0	0	2	2	0	0	0	2	1	0	13.6	13.6
C9JRE2;C9JAV2;H7C216;Q6PH85	C9JRE2;C9JAV2;H7C216;Q6PH85	1;1;1;1	1;1;1;1	1;1;1;1	DCN1-like protein;DCN1-like protein 2	DCUN1D2	;;;	4	1	1	1	1	1	1	1	1	1	0	1	0	1	1	1	1	1	1	1	1	1	0	1	0	1	1	1	1	1	1	1	1	1	0	1	0	1	1	1	23.3	23.3
C9JCJ5;Q15274	C9JCJ5;Q15274	2;2	2;2	2;2	Nicotinate-nucleotide pyrophosphorylase [carboxylating]	QPRT	;	2	2	2	2	0	1	0	1	0	2	0	1	0	2	2	0	0	1	0	1	0	2	0	1	0	2	2	0	0	1	0	1	0	2	0	1	0	2	2	0	14.5	14.5
C9JD32;J3KT29;P62829;B9ZVP7;J3QQT9;J3KTJ3	C9JD32;J3KT29;P62829;B9ZVP7	3;3;3;2;1;1	3;3;3;2;1;1	3;3;3;2;1;1	60S ribosomal protein L23	RPL23	;;;	6	3	3	3	2	2	2	2	2	3	2	2	2	2	3	2	2	2	2	2	2	3	2	2	2	2	3	2	2	2	2	2	2	3	2	2	2	2	3	2	52.7	52.7
C9JXB8;C9JNW5;P83731	C9JXB8;C9JNW5;P83731	7;7;7	7;7;7	7;7;7	60S ribosomal protein L24	RPL24	;;	3	7	7	7	6	5	4	5	7	7	5	6	3	7	6	3	6	5	4	5	7	7	5	6	3	7	6	3	6	5	4	5	7	7	5	6	3	7	6	3	45.5	45.5
C9JXK0;Q14739	C9JXK0;Q14739	2;2	2;2	2;2	Lamin-B receptor	LBR	;	2	2	2	2	0	0	0	2	1	2	0	0	0	0	2	0	0	0	0	2	1	2	0	0	0	0	2	0	0	0	0	2	1	2	0	0	0	0	2	0	7	7
F8VR50;C9JZD1;O15145	F8VR50;C9JZD1;O15145	2;2;2	2;2;2	2;2;2	Actin-related protein 2/3 complex subunit 3	ARPC3	;;	3	2	2	2	1	0	0	0	0	1	0	1	1	0	0	1	1	0	0	0	0	1	0	1	1	0	0	1	1	0	0	0	0	1	0	1	1	0	0	1	23.8	23.8
D3DPC4;Q53R41	D3DPC4;Q53R41	1;1	1;1	1;1	FAST kinase domain-containing protein 1	FLJ21901;FASTKD1	;	2	1	1	1	0	0	0	0	0	0	0	0	1	0	0	0	0	0	0	0	0	0	0	0	1	0	0	0	0	0	0	0	0	0	0	0	1	0	0	0	1.2	1.2
D3YTB1;F8W727;P62910;D3YTI8	D3YTB1;F8W727;P62910	3;3;3;1	3;3;3;1	3;3;3;1	60S ribosomal protein L32	RPL32	;;	4	3	3	3	2	3	0	1	2	2	2	2	1	2	3	1	2	3	0	1	2	2	2	2	1	2	3	1	2	3	0	1	2	2	2	2	1	2	3	1	27.8	27.8
D6R9A6;P26583	D6R9A6;P26583	3;3	2;2	2;2	High mobility group protein B2	HMGB2	;	2	3	2	2	1	1	0	2	2	2	2	2	1	3	3	3	1	1	0	2	2	2	2	2	1	2	2	2	1	1	0	2	2	2	2	2	1	2	2	2	35.1	22.4
D6R9E3	D6R9E3	1	1	1		MND1		1	1	1	1	1	1	1	1	1	1	1	1	1	1	1	1	1	1	1	1	1	1	1	1	1	1	1	1	1	1	1	1	1	1	1	1	1	1	1	1	6.7	6.7
D6RA42;Q6DN14	D6RA42;Q6DN14	1;1	1;1	1;1	Multiple C2 and transmembrane domain-containing protein 1	MCTP1	;	2	1	1	1	0	1	1	0	0	0	0	1	0	1	0	0	0	1	1	0	0	0	0	1	0	1	0	0	0	1	1	0	0	0	0	1	0	1	0	0	3.2	3.2
D6RAN4;H0Y9V9;P32969;H0Y9R4;E7ESE0	D6RAN4;H0Y9V9;P32969;H0Y9R4;E7ESE0	4;4;4;3;2	4;4;4;3;2	4;4;4;3;2	60S ribosomal protein L9	RPL9	;;;;	5	4	4	4	0	0	0	1	1	1	0	0	1	2	2	1	0	0	0	1	1	1	0	0	1	2	2	1	0	0	0	1	1	1	0	0	1	2	2	1	19.8	19.8
D6RHJ6;D6RD17;P01591	D6RHJ6;D6RD17;P01591	1;1;1	1;1;1	1;1;1	Immunoglobulin J chain	JCHAIN;IGJ	;;	3	1	1	1	0	0	0	0	1	1	1	0	0	0	0	0	0	0	0	0	1	1	1	0	0	0	0	0	0	0	0	0	1	1	1	0	0	0	0	0	6.4	6.4
D6RHH4;P63244;D6RAU2;E9PD14;D6RFX4;D6R9Z1;J3KPE3;D6R9L0;D6RFZ9;H0YAF8;D6RAC2;H0Y8W2;D6RBD0;D6REE5;D6RGK8;D6R909;H0Y8R5;H0YAM7;D6RHJ5;D6RF23	D6RHH4;P63244;D6RAU2;E9PD14;D6RFX4;D6R9Z1;J3KPE3;D6R9L0;D6RFZ9;H0YAF8;D6RAC2;H0Y8W2	7;7;5;5;5;5;5;5;4;4;4;4;3;3;2;2;2;2;1;1	7;7;5;5;5;5;5;5;4;4;4;4;3;3;2;2;2;2;1;1	7;7;5;5;5;5;5;5;4;4;4;4;3;3;2;2;2;2;1;1	Guanine nucleotide-binding protein subunit beta-2-like 1;Guanine nucleotide-binding protein subunit beta-2-like 1, N-terminally processed	GNB2L1	;;;;;;;;;;;	20	7	7	7	1	5	2	2	2	4	2	4	6	3	1	5	1	5	2	2	2	4	2	4	6	3	1	5	1	5	2	2	2	4	2	4	6	3	1	5	26.6	26.6
D6RI06;Q01804	D6RI06;Q01804	2;2	2;2	2;2	OTU domain-containing protein 4	OTUD4	;	2	2	2	2	2	1	1	1	2	2	1	2	1	2	2	0	2	1	1	1	2	2	1	2	1	2	2	0	2	1	1	1	2	2	1	2	1	2	2	0	5.1	5.1
D9ZHQ8;D9ZHQ6;D9ZHQ7;P56975	D9ZHQ8;D9ZHQ6;D9ZHQ7;P56975	1;1;1;1	1;1;1;1	1;1;1;1	Pro-neuregulin-3, membrane-bound isoform;Neuregulin-3	NRG3	;;;	4	1	1	1	1	1	1	1	0	0	0	1	0	0	1	0	1	1	1	1	0	0	0	1	0	0	1	0	1	1	1	1	0	0	0	1	0	0	1	0	3.2	3.2
E5RFX6;P58062	E5RFX6;P58062	1;1	1;1	1;1	Serine protease inhibitor Kazal-type 7	SPINK7	;	2	1	1	1	0	0	0	0	0	0	0	0	1	0	0	0	0	0	0	0	0	0	0	0	1	0	0	0	0	0	0	0	0	0	0	0	1	0	0	0	15.3	15.3
E5RHJ4;Q8N163;G3V119;H0YB24	E5RHJ4;Q8N163	3;3;1;1	3;3;1;1	3;3;1;1	Cell cycle and apoptosis regulator protein 2	CCAR2	;	4	3	3	3	1	1	1	1	0	1	1	1	0	2	3	0	1	1	1	1	0	1	1	1	0	2	3	0	1	1	1	1	0	1	1	1	0	2	3	0	20.6	20.6
E5RI99;P62888;E5RJH3	E5RI99;P62888	3;3;1	3;3;1	3;3;1	60S ribosomal protein L30	RPL30	;	3	3	3	3	1	2	1	2	2	3	1	2	2	3	3	1	1	2	1	2	2	3	1	2	2	3	3	1	1	2	1	2	2	3	1	2	2	3	3	1	35.1	35.1
E5RIR4;E9PD24;E7EVZ2;E7ESK7;E7EX29;P63104;E5RGE1	E5RIR4;E9PD24;E7EVZ2;E7ESK7;E7EX29;P63104;E5RGE1	2;2;2;2;2;2;1	2;2;2;2;2;2;1	2;2;2;2;2;2;1	14-3-3 protein zeta/delta	YWHAZ	;;;;;;	7	2	2	2	0	0	0	0	0	0	0	0	2	0	0	0	0	0	0	0	0	0	0	0	2	0	0	0	0	0	0	0	0	0	0	0	2	0	0	0	38.7	38.7
E7EN89;Q9H0E2;E9PP67;E9PQ25;F2Z2Y8	E7EN89;Q9H0E2;E9PP67;E9PQ25;F2Z2Y8	2;2;1;1;1	2;2;1;1;1	2;2;1;1;1	Toll-interacting protein	TOLLIP	;;;;	5	2	2	2	1	1	2	2	1	2	1	1	1	2	2	1	1	1	2	2	1	2	1	1	1	2	2	1	1	1	2	2	1	2	1	1	1	2	2	1	8.9	8.9
E7EQB2;E7ER44;P02788;C9JCF5	E7EQB2;E7ER44;P02788	21;21;21;4	21;21;21;4	21;21;21;4	Lactotransferrin;Lactoferricin-H;Kaliocin-1;Lactoferroxin-A;Lactoferroxin-B;Lactoferroxin-C	LTF	;;	4	21	21	21	11	6	11	13	15	18	17	11	4	9	8	6	11	6	11	13	15	18	17	11	4	9	8	6	11	6	11	13	15	18	17	11	4	9	8	6	32	32
E7ERL0;J3KPD9;Q32Q12;P22392;P15531;C9K028;F6XY72;E5RHP0;O60361	E7ERL0;J3KPD9;Q32Q12;P22392;P15531;C9K028;F6XY72;E5RHP0	3;3;3;3;3;2;2;2;1	3;3;3;3;3;2;2;2;1	3;3;3;3;3;2;2;2;1	Nucleoside diphosphate kinase;Nucleoside diphosphate kinase B;Nucleoside diphosphate kinase A	NME1;NME2;NME1-NME2	;;;;;;;	9	3	3	3	2	1	1	2	1	1	1	2	3	2	2	0	2	1	1	2	1	1	1	2	3	2	2	0	2	1	1	2	1	1	1	2	3	2	2	0	27.3	27.3
E7ESA8;Q8WWY3;E7EVX8;E7EU94;E7ESX0;E7EN72	E7ESA8;Q8WWY3;E7EVX8	3;3;2;1;1;1	3;3;2;1;1;1	3;3;2;1;1;1	U4/U6 small nuclear ribonucleoprotein Prp31	PRPF31	;;	6	3	3	3	1	1	0	1	2	1	2	1	0	2	3	1	1	1	0	1	2	1	2	1	0	2	3	1	1	1	0	1	2	1	2	1	0	2	3	1	7.1	7.1
E7EVW7;P14317	E7EVW7;P14317	3;3	3;3	3;3	Hematopoietic lineage cell-specific protein	HCLS1	;	2	3	3	3	2	2	1	3	3	3	1	3	1	2	3	0	2	2	1	3	3	3	1	3	1	2	3	0	2	2	1	3	3	3	1	3	1	2	3	0	9.8	9.8
E7EX17;P23588;F8VX11;F8VP89;F8W0K0;F8VRU1;F8VYE9;F8VSC7	E7EX17;P23588;F8VX11	16;16;12;6;5;5;5;5	16;16;12;6;5;5;5;5	16;16;12;6;5;5;5;5	Eukaryotic translation initiation factor 4B	EIF4B	;;	8	16	16	16	12	14	9	11	13	12	12	15	11	8	13	12	12	14	9	11	13	12	12	15	11	8	13	12	12	14	9	11	13	12	12	15	11	8	13	12	31.2	31.2
E9PBS1;P22234;D6RF62	E9PBS1;P22234;D6RF62	2;2;1	2;2;1	2;2;1	Multifunctional protein ADE2;Phosphoribosylaminoimidazole-succinocarboxamide synthase;Phosphoribosylaminoimidazole carboxylase	PAICS	;;	3	2	2	2	1	1	1	2	1	2	1	0	1	2	0	2	1	1	1	2	1	2	1	0	1	2	0	2	1	1	1	2	1	2	1	0	1	2	0	2	5.8	5.8
E9PMA9;E9PMN0;E9PIK5;E9PMJ3;E9PLZ3;E9PIM9;P13489	E9PMA9;E9PMN0;E9PIK5;E9PMJ3;E9PLZ3;E9PIM9;P13489	1;1;1;1;1;1;1	1;1;1;1;1;1;1	1;1;1;1;1;1;1	Ribonuclease inhibitor	RNH1	;;;;;;	7	1	1	1	0	0	1	0	0	0	0	0	1	0	0	0	0	0	1	0	0	0	0	0	1	0	0	0	0	0	1	0	0	0	0	0	1	0	0	0	14.3	14.3
E9PMI6;E9PJF4;J3KN38;P54105	E9PMI6;E9PJF4;J3KN38;P54105	1;1;1;1	1;1;1;1	1;1;1;1	Methylosome subunit pICln	CLNS1A	;;;	4	1	1	1	1	1	1	1	1	1	1	1	0	1	1	0	1	1	1	1	1	1	1	1	0	1	1	0	1	1	1	1	1	1	1	1	0	1	1	0	7.8	7.8
E9PS12;E9PJL7;E9PRA8;E9PR44;P02511;E9PRS4	E9PS12;E9PJL7;E9PRA8;E9PR44;P02511;E9PRS4	3;3;3;3;3;2	3;3;3;3;3;2	3;3;3;3;3;2	Alpha-crystallin B chain	CRYAB	;;;;;	6	3	3	3	0	0	0	0	0	0	0	0	3	0	0	0	0	0	0	0	0	0	0	0	3	0	0	0	0	0	0	0	0	0	0	0	3	0	0	0	51.9	51.9
E9PK01;P29692;E9PQZ1;A0A087X1X7;E9PRY8;E9PL71;E9PQ49;E9PI39;H0YE58;H0YE72;E9PPR1;E9PL12;E9PQC9;E9PN91;E9PMW7;E9PK06;E9PNW6;E9PKK3;E9PK72;E9PJD0;E9PIZ1;H0YCK7	E9PK01;P29692;E9PQZ1;A0A087X1X7;E9PRY8;E9PL71;E9PQ49;E9PI39;H0YE58;H0YE72;E9PPR1;E9PL12	6;6;5;5;5;4;4;4;3;3;3;3;2;2;2;2;1;1;1;1;1;1	6;6;5;5;5;4;4;4;3;3;3;3;2;2;2;2;1;1;1;1;1;1	5;5;4;4;4;3;3;3;2;2;3;3;2;2;2;2;1;1;1;1;1;1	Elongation factor 1-delta	EEF1D	;;;;;;;;;;;	22	6	6	5	3	2	2	6	5	5	3	4	5	4	5	3	3	2	2	6	5	5	3	4	5	4	5	3	3	2	2	5	4	4	2	3	4	3	4	2	24.9	24.9
E9PLJ3;E9PQB7;G3V1A4;E9PP50;E9PK25;P23528;E9PS23;Q9Y281	E9PLJ3;E9PQB7;G3V1A4;E9PP50;E9PK25;P23528;E9PS23	3;3;3;3;3;3;2;1	3;3;3;3;3;3;2;1	3;3;3;3;3;3;2;1	Cofilin-1	CFL1	;;;;;;	8	3	3	3	2	3	0	2	1	3	2	2	2	2	2	3	2	3	0	2	1	3	2	2	2	2	2	3	2	3	0	2	1	3	2	2	2	2	2	3	38	38
F5H6X6;E9PKU7;Q14697;E9PNH1	F5H6X6;E9PKU7;Q14697	4;4;4;1	4;4;4;1	4;4;4;1	Neutral alpha-glucosidase AB	GANAB	;;	4	4	4	4	1	0	0	2	1	2	1	1	0	4	3	0	1	0	0	2	1	2	1	1	0	4	3	0	1	0	0	2	1	2	1	1	0	4	3	0	6.4	6.4
E9PKZ0;P62917;G3V1A1;E9PKU4;E9PP36	E9PKZ0;P62917;G3V1A1;E9PKU4	8;8;6;6;3	8;8;6;6;3	8;8;6;6;3	60S ribosomal protein L8	RPL8	;;;	5	8	8	8	7	6	4	6	5	7	3	7	7	8	7	7	7	6	4	6	5	7	3	7	7	8	7	7	7	6	4	6	5	7	3	7	7	8	7	7	38	38
E9PM69;R4GNH3;P17980;E9PKD5;E9PLG2;E9PN50;E9PMD8	E9PM69;R4GNH3;P17980;E9PKD5	4;4;4;2;1;1;1	4;4;4;2;1;1;1	4;4;4;2;1;1;1	26S protease regulatory subunit 6A	PSMC3	;;;	7	4	4	4	0	0	0	3	2	3	0	0	0	3	4	0	0	0	0	3	2	3	0	0	0	3	4	0	0	0	0	3	2	3	0	0	0	3	4	0	13.6	13.6
E9PMD7;P62136;F8VYE8;F8W0W8;P36873;P62140	E9PMD7;P62136;F8VYE8;F8W0W8;P36873;P62140	2;2;1;1;1;1	2;2;1;1;1;1	2;2;1;1;1;1	Serine/threonine-protein phosphatase;Serine/threonine-protein phosphatase PP1-alpha catalytic subunit;Serine/threonine-protein phosphatase PP1-gamma catalytic subunit;Serine/threonine-protein phosphatase PP1-beta catalytic subunit	PPP1CA;PPP1CC;PPP1CB	;;;;;	6	2	2	2	0	0	0	1	1	1	0	0	0	2	2	0	0	0	0	1	1	1	0	0	0	2	2	0	0	0	0	1	1	1	0	0	0	2	2	0	11.5	11.5
E9PR30;P62861	E9PR30;P62861	2;2	2;2	2;2	40S ribosomal protein S30	FAU	;	2	2	2	2	2	2	2	2	2	1	2	2	1	2	2	2	2	2	2	2	2	1	2	2	1	2	2	2	2	2	2	2	2	1	2	2	1	2	2	2	11.2	11.2
E9PRL4;Q14134	E9PRL4;Q14134	1;1	1;1	1;1	Tripartite motif-containing protein 29	TRIM29	;	2	1	1	1	0	0	0	0	0	0	0	0	1	0	0	0	0	0	0	0	0	0	0	0	1	0	0	0	0	0	0	0	0	0	0	0	1	0	0	0	3.1	3.1
F2Z2I2;Q5W015;Q5VX20;Q16875;H0Y483;O60825;F6XNB3;F6RAZ1;I1Z9G3;P16118	F2Z2I2;Q5W015;Q5VX20;Q16875	15;15;15;15;3;2;1;1;1;1	15;15;15;15;3;2;1;1;1;1	15;15;15;15;3;2;1;1;1;1	6-phosphofructo-2-kinase/fructose-2,6-bisphosphatase 3;6-phosphofructo-2-kinase;Fructose-2,6-bisphosphatase	PFKFB3	;;;	10	15	15	15	12	11	7	12	13	14	8	13	4	14	14	10	12	11	7	12	13	14	8	13	4	14	14	10	12	11	7	12	13	14	8	13	4	14	14	10	42.4	42.4
F5H1T9;F5H6S0;Q9BYT5;Q9BYU5;Q9BYR9;P0C7H8	F5H1T9;F5H6S0;Q9BYT5;Q9BYU5;Q9BYR9;P0C7H8	5;5;5;5;5;5	5;5;5;5;5;5	5;5;5;5;5;5	Keratin-associated protein 2-2;Keratin-associated protein 2-1;Keratin-associated protein 2-4;Keratin-associated protein 2-3	KRTAP2-1;KRTAP2-2;KRTAP2-4;KRTAP2-3	;;;;;	6	5	5	5	0	0	0	0	0	0	0	0	5	0	0	0	0	0	0	0	0	0	0	0	5	0	0	0	0	0	0	0	0	0	0	0	5	0	0	0	27.4	27.4
H0YLF3;F5H6I0;H0YL18;P61769	H0YLF3;F5H6I0;H0YL18;P61769	1;1;1;1	1;1;1;1	1;1;1;1	Beta-2-microglobulin;Beta-2-microglobulin;Beta-2-microglobulin form pI 5.3	B2M	;;;	4	1	1	1	1	1	1	0	1	1	1	1	1	1	1	1	1	1	1	0	1	1	1	1	1	1	1	1	1	1	1	0	1	1	1	1	1	1	1	1	14.1	14.1
I3L1I0;F6TLX2;Q9HC38	I3L1I0;F6TLX2;Q9HC38	1;1;1	1;1;1	1;1;1	Glyoxalase domain-containing protein 4	GLOD4	;;	3	1	1	1	0	0	0	0	0	0	0	1	0	1	0	0	0	0	0	0	0	0	0	1	0	1	0	0	0	0	0	0	0	0	0	1	0	1	0	0	11.3	11.3
F8VPD4;P27708	F8VPD4;P27708	1;1	1;1	1;1	CAD protein;Glutamine-dependent carbamoyl-phosphate synthase;Aspartate carbamoyltransferase;Dihydroorotase	CAD	;	2	1	1	1	0	0	0	1	0	0	0	0	0	1	1	0	0	0	0	1	0	0	0	0	0	1	1	0	0	0	0	1	0	0	0	0	0	1	1	0	0.6	0.6
F8VSC5;Q6P3W7	F8VSC5;Q6P3W7	2;2	2;2	2;2	SCY1-like protein 2	SCYL2	;	2	2	2	2	0	0	0	1	1	0	0	1	0	2	1	0	0	0	0	1	1	0	0	1	0	2	1	0	0	0	0	1	1	0	0	1	0	2	1	0	5	5
F8W148;P23280	F8W148;P23280	1;1	1;1	1;1	Carbonic anhydrase 6	CA6	;	2	1	1	1	0	0	0	0	0	1	1	0	0	0	0	0	0	0	0	0	0	1	1	0	0	0	0	0	0	0	0	0	0	1	1	0	0	0	0	0	7.5	7.5
F8W6I7;P09651;F8VZ49;F8W646;Q32P51;F8VYN5;H0YH80;F8VTQ5	F8W6I7;P09651;F8VZ49;F8W646;Q32P51;F8VYN5	6;6;5;4;4;3;2;1	6;6;5;4;4;3;2;1	6;6;5;4;4;3;2;1	Heterogeneous nuclear ribonucleoprotein A1;Heterogeneous nuclear ribonucleoprotein A1, N-terminally processed;Heterogeneous nuclear ribonucleoprotein A1-like 2	HNRNPA1;HNRNPA1L2	;;;;;	8	6	6	6	1	4	2	3	2	3	1	4	1	5	6	2	1	4	2	3	2	3	1	4	1	5	6	2	1	4	2	3	2	3	1	4	1	5	6	2	30.9	30.9
F8WE39;F8WDD7;H7C0A3;F8WCF6;P59998	F8WE39;F8WDD7;H7C0A3;F8WCF6;P59998	1;1;1;1;1	1;1;1;1;1	1;1;1;1;1	Actin-related protein 2/3 complex subunit 4	ARPC4-TTLL3;ARPC4	;;;;	5	1	1	1	1	1	1	1	1	1	1	1	1	1	1	1	1	1	1	1	1	1	1	1	1	1	1	1	1	1	1	1	1	1	1	1	1	1	1	1	19.1	19.1
F8WJN3;Q16630	F8WJN3;Q16630	4;4	4;4	4;4	Cleavage and polyadenylation specificity factor subunit 6	CPSF6	;	2	4	4	4	1	2	0	1	2	2	1	0	0	3	1	1	1	2	0	1	2	2	1	0	0	3	1	1	1	2	0	1	2	2	1	0	0	3	1	1	13.8	13.8
G3V1A8;O95867	G3V1A8;O95867	1;1	1;1	1;1	Lymphocyte antigen 6 complex locus protein G6c	LY6G6C	;	2	1	1	1	1	0	1	0	1	1	1	1	1	0	0	0	1	0	1	0	1	1	1	1	1	0	0	0	1	0	1	0	1	1	1	1	1	0	0	0	11.6	11.6
G3V5Z7;P60900;G3V3I1;G3V295;G3V3U4;G3V4S5;G3V2S7;H0YJC4	G3V5Z7;P60900;G3V3I1;G3V295;G3V3U4	8;8;7;7;5;1;1;1	8;8;7;7;5;1;1;1	8;8;7;7;5;1;1;1	Proteasome subunit alpha type;Proteasome subunit alpha type-6	PSMA6	;;;;	8	8	8	8	2	2	4	7	8	7	4	4	2	8	7	4	2	2	4	7	8	7	4	4	2	8	7	4	2	2	4	7	8	7	4	4	2	8	7	4	38.5	38.5
Q5QP22;Q5QP21;Q5QP23;H0Y4X3;G3XAC6;Q14498	Q5QP22;Q5QP21;Q5QP23;H0Y4X3;G3XAC6;Q14498	1;1;1;1;1;1	1;1;1;1;1;1	1;1;1;1;1;1	RNA-binding protein 39	RBM39	;;;;;	6	1	1	1	1	0	0	0	0	0	0	1	0	1	1	0	1	0	0	0	0	0	0	1	0	1	1	0	1	0	0	0	0	0	0	1	0	1	1	0	5.7	5.7
G5EA03	G5EA03	1	1	1		LIMCH1		1	1	1	1	1	1	1	1	1	1	1	1	0	1	1	1	1	1	1	1	1	1	1	1	0	1	1	1	1	1	1	1	1	1	1	1	0	1	1	1	0.5	0.5
G8JLB6;P31943;E9PCY7;E5RGV0;D6RIU0;D6RBM0;H0YB39;E7EQJ0;D6RAM1;D6R9T0;D6RFM3;D6RIT2;E7EN40;D6RDU3;D6RJ04;D6RIH9;D6R9D3;D6RF17;D6RDL0;E5RGH4;H0YBG7;H0YBD7;P55795;E5RJ94;H0YAQ2	G8JLB6;P31943;E9PCY7;E5RGV0;D6RIU0;D6RBM0;H0YB39	7;7;6;4;4;4;4;3;3;3;3;3;3;3;3;3;2;2;2;2;2;2;2;1;1	7;7;6;4;4;4;4;3;3;3;3;3;3;3;3;3;2;2;2;2;2;2;2;1;1	5;5;4;4;4;4;2;3;3;3;3;3;3;3;3;3;2;2;2;2;0;0;1;1;1	Heterogeneous nuclear ribonucleoprotein H;Heterogeneous nuclear ribonucleoprotein H, N-terminally processed	HNRNPH1	;;;;;;	25	7	7	5	4	3	3	5	4	6	3	3	2	6	7	2	4	3	3	5	4	6	3	3	2	6	7	2	2	1	2	3	2	4	1	2	1	4	5	1	21.4	21.4
G8JLG2;Q15517	G8JLG2;Q15517	4;4	4;4	4;4	Corneodesmosin	CDSN	;	2	4	4	4	2	2	3	3	4	4	3	3	0	3	1	1	2	2	3	3	4	4	3	3	0	3	1	1	2	2	3	3	4	4	3	3	0	3	1	1	11	11
H0Y5B4;H7BZ11;J3KQN4;P83881;Q969Q0;R4GN19;H7BY91;H0Y3V9	H0Y5B4;H7BZ11;J3KQN4;P83881;Q969Q0	3;3;3;3;2;1;1;1	3;3;3;3;2;1;1;1	3;3;3;3;2;1;1;1	60S ribosomal protein L36a;60S ribosomal protein L36a-like	RPL36A;RPL36A-HNRNPH2;RPL36AL	;;;;	8	3	3	3	2	2	1	3	1	2	2	3	0	2	3	3	2	2	1	3	1	2	2	3	0	2	3	3	2	2	1	3	1	2	2	3	0	2	3	3	30.4	30.4
H3BR27;H0Y6E7;H3BT71;P38159;Q96E39;H3BNC1;O75526	H3BR27;H0Y6E7;H3BT71;P38159;Q96E39	3;3;3;3;2;1;1	3;3;3;3;2;1;1	3;3;3;3;2;1;1	RNA-binding motif protein, X chromosome;RNA-binding motif protein, X chromosome, N-terminally processed;RNA binding motif protein, X-linked-like-1	RBMX;RBMXL1	;;;;	7	3	3	3	1	0	0	1	2	2	0	0	1	2	2	0	1	0	0	1	2	2	0	0	1	2	2	0	1	0	0	1	2	2	0	0	1	2	2	0	50	50
H0YA96;H0Y8G5;Q14103;D6RF44;D6RAF8	H0YA96;H0Y8G5;Q14103;D6RF44;D6RAF8	2;2;2;1;1	2;2;2;1;1	2;2;2;1;1	Heterogeneous nuclear ribonucleoprotein D0	HNRNPD	;;;;	5	2	2	2	0	0	0	1	1	1	0	2	0	2	1	1	0	0	0	1	1	1	0	2	0	2	1	1	0	0	0	1	1	1	0	2	0	2	1	1	13.8	13.8
H0YC70;Q9Y5V0	H0YC70;Q9Y5V0	1;1	1;1	1;1	Zinc finger protein 706	ZNF706	;	2	1	1	1	0	1	0	0	1	1	1	1	1	0	1	1	0	1	0	0	1	1	1	1	1	0	1	1	0	1	0	0	1	1	1	1	1	0	1	1	40	40
H0YCY8;P53634	H0YCY8;P53634	1;1	1;1	1;1	Dipeptidyl peptidase 1;Dipeptidyl peptidase 1 exclusion domain chain;Dipeptidyl peptidase 1 heavy chain;Dipeptidyl peptidase 1 light chain	CTSC	;	2	1	1	1	0	1	0	1	1	1	1	0	0	1	1	0	0	1	0	1	1	1	1	0	0	1	1	0	0	1	0	1	1	1	1	0	0	1	1	0	4.9	4.9
H0YDT6;O00303	H0YDT6;O00303	2;2	2;2	2;2	Eukaryotic translation initiation factor 3 subunit F	EIF3F	;	2	2	2	2	0	0	0	0	0	0	0	0	1	0	1	0	0	0	0	0	0	0	0	0	1	0	1	0	0	0	0	0	0	0	0	0	1	0	1	0	36	36
H0YDZ4;Q8TCU6	H0YDZ4;Q8TCU6	1;1	1;1	1;1	Phosphatidylinositol 3,4,5-trisphosphate-dependent Rac exchanger 1 protein	PREX1	;	2	1	1	1	1	1	1	1	1	1	1	1	1	1	1	1	1	1	1	1	1	1	1	1	1	1	1	1	1	1	1	1	1	1	1	1	1	1	1	1	1.9	1.9
H0YEN5;P15880;I3L404;E9PM36;E9PQD7;E9PMM9;E9PPT0	H0YEN5;P15880;I3L404;E9PM36;E9PQD7;E9PMM9	10;10;7;7;6;5;3	10;10;7;7;6;5;3	10;10;7;7;6;5;3	40S ribosomal protein S2	RPS2	;;;;;	7	10	10	10	6	7	5	8	7	8	5	7	8	10	10	6	6	7	5	8	7	8	5	7	8	10	10	6	6	7	5	8	7	8	5	7	8	10	10	6	51.3	51.3
H0YH64;O15397	H0YH64;O15397	1;1	1;1	1;1	Importin-8	IPO8	;	2	1	1	1	0	0	0	1	1	0	0	0	0	1	1	0	0	0	0	1	1	0	0	0	0	1	1	0	0	0	0	1	1	0	0	0	0	1	1	0	8.4	8.4
H0YH81;P06576;F8W079;F8W0P7;H0YI37	H0YH81;P06576;F8W079	7;7;5;3;2	7;7;5;3;2	7;7;5;3;2	ATP synthase subunit beta;ATP synthase subunit beta, mitochondrial	ATP5B	;;	5	7	7	7	4	3	3	4	4	5	4	4	6	4	6	5	4	3	3	4	4	5	4	4	6	4	6	5	4	3	3	4	4	5	4	4	6	4	6	5	26.8	26.8
H0YKU1;H0YNJ8;Q9NYL9;G5EA42;Q9NZR1	H0YKU1;H0YNJ8;Q9NYL9	4;4;4;1;1	4;4;4;1;1	4;4;4;1;1	Tropomodulin-3	TMOD3	;;	5	4	4	4	0	0	0	2	3	4	1	1	0	2	3	2	0	0	0	2	3	4	1	1	0	2	3	2	0	0	0	2	3	4	1	1	0	2	3	2	22.5	22.5
H0YMZ1;H0YL69;P25789;H0YLS6;H0YLC2;H0YMI6;H0YMA1;H0YN18;H0YKT8	H0YMZ1;H0YL69;P25789;H0YLS6;H0YLC2;H0YMI6;H0YMA1;H0YN18	3;3;3;2;2;2;2;2;1	3;3;3;2;2;2;2;2;1	3;3;3;2;2;2;2;2;1	Proteasome subunit alpha type;Proteasome subunit alpha type-4	PSMA4	;;;;;;;	9	3	3	3	0	1	1	1	2	2	1	1	0	2	1	0	0	1	1	1	2	2	1	1	0	2	1	0	0	1	1	1	2	2	1	1	0	2	1	0	14.5	14.5
H0YMV8;Q71UM5;P42677;C9J1C5;Q5T4L4;C9JLI6	H0YMV8;Q71UM5;P42677;C9J1C5;Q5T4L4;C9JLI6	2;2;2;1;1;1	2;2;2;1;1;1	2;2;2;1;1;1	40S ribosomal protein S27;40S ribosomal protein S27-like	RPS27L;RPS27	;;;;;	6	2	2	2	0	1	0	1	1	1	1	2	1	1	1	0	0	1	0	1	1	1	1	2	1	1	1	0	0	1	0	1	1	1	1	2	1	1	1	0	22	22
H3BLU7;O43488	H3BLU7;O43488	1;1	1;1	1;1	Aflatoxin B1 aldehyde reductase member 2	AKR7A2	;	2	1	1	1	1	1	0	1	0	0	0	1	0	1	1	0	1	1	0	1	0	0	0	1	0	1	1	0	1	1	0	1	0	0	0	1	0	1	1	0	6.1	6.1
H3BLZ8;Q92841	H3BLZ8;Q92841	5;5	2;2	2;2	Probable ATP-dependent RNA helicase DDX17	DDX17	;	2	5	2	2	4	4	1	2	3	3	3	3	2	3	5	3	2	2	1	1	1	2	1	1	1	1	2	1	2	2	1	1	1	2	1	1	1	1	2	1	8.5	3.6
H3BR68;H3BQN4;J3KPS3;P04075;H3BU78	H3BR68;H3BQN4;J3KPS3;P04075;H3BU78	2;2;2;2;1	2;2;2;2;1	2;2;2;2;1	Fructose-bisphosphate aldolase;Fructose-bisphosphate aldolase A	ALDOA	;;;;	5	2	2	2	2	2	2	2	1	1	1	2	1	1	2	1	2	2	2	2	1	1	1	2	1	1	2	1	2	2	2	2	1	1	1	2	1	1	2	1	19.2	19.2
H3BSJ9;H3BRG4;P22695	H3BSJ9;H3BRG4;P22695	1;1;1	1;1;1	1;1;1	Cytochrome b-c1 complex subunit 2, mitochondrial	UQCRC2	;;	3	1	1	1	1	1	1	1	1	1	1	1	1	1	1	1	1	1	1	1	1	1	1	1	1	1	1	1	1	1	1	1	1	1	1	1	1	1	1	1	4.5	4.5
H7BXF3;P62995;H7C2L4	H7BXF3;P62995;H7C2L4	2;2;1	2;2;1	2;2;1	Transformer-2 protein homolog beta	TRA2B	;;	3	2	2	2	0	0	0	0	0	0	0	1	0	2	1	0	0	0	0	0	0	0	0	1	0	2	1	0	0	0	0	0	0	0	0	1	0	2	1	0	20.5	20.5
H7BYH4;P00441	H7BYH4;P00441	2;2	2;2	2;2	Superoxide dismutase [Cu-Zn]	SOD1	;	2	2	2	2	0	1	1	1	2	2	1	1	1	1	0	1	0	1	1	1	2	2	1	1	1	1	0	1	0	1	1	1	2	2	1	1	1	1	0	1	23	23
H7BZ35;P14868	H7BZ35;P14868	2;2	2;2	2;2	Aspartate--tRNA ligase, cytoplasmic	DARS	;	2	2	2	2	0	0	0	0	0	0	1	0	0	0	1	0	0	0	0	0	0	0	1	0	0	0	1	0	0	0	0	0	0	0	1	0	0	0	1	0	9	9
H7C2Q3;Q13200	H7C2Q3;Q13200	1;1	1;1	1;1	26S proteasome non-ATPase regulatory subunit 2	PSMD2	;	2	1	1	1	0	0	0	1	1	1	0	0	0	1	1	0	0	0	0	1	1	1	0	0	0	1	1	0	0	0	0	1	1	1	0	0	0	1	1	0	11.9	11.9
H7C5E8;P02787	H7C5E8;P02787	1;1	1;1	1;1	Serotransferrin	TF	;	2	1	1	1	1	1	1	0	1	0	1	1	1	1	0	1	1	1	1	0	1	0	1	1	1	1	0	1	1	1	1	0	1	0	1	1	1	1	0	1	8.4	8.4
I3L1H9;I3L3X0;Q96DA0	I3L1H9;I3L3X0;Q96DA0	2;2;2	2;2;2	2;2;2	Zymogen granule protein 16 homolog B	ZG16B	;;	3	2	2	2	1	1	1	2	2	2	2	2	0	2	1	0	1	1	1	2	2	2	2	2	0	2	1	0	1	1	1	2	2	2	2	2	0	2	1	0	36.2	36.2
I3L397;I3L504;Q6IS14;P63241;F8WCJ1;C9J7B5;C9J4W5;Q9GZV4	I3L397;I3L504;Q6IS14;P63241;F8WCJ1;C9J7B5;C9J4W5;Q9GZV4	5;5;5;5;4;4;4;4	5;5;5;5;4;4;4;4	5;5;5;5;4;4;4;4	Eukaryotic translation initiation factor 5A;Eukaryotic translation initiation factor 5A-1-like;Eukaryotic translation initiation factor 5A-1;Eukaryotic translation initiation factor 5A-2	EIF5A;EIF5AL1;EIF5A2	;;;;;;;	8	5	5	5	3	2	4	5	5	5	3	4	1	5	5	4	3	2	4	5	5	5	3	4	1	5	5	4	3	2	4	5	5	5	3	4	1	5	5	4	38.8	38.8
I3L3P7;P62244;I3L246;H3BN98;H3BV27;H3BT37;I3L303;H3BVC7	I3L3P7;P62244;I3L246;H3BN98	4;4;3;3;1;1;1;1	4;4;3;3;1;1;1;1	4;4;3;3;1;1;1;1	40S ribosomal protein S15a	RPS15A	;;;	8	4	4	4	2	1	2	4	3	3	1	3	0	2	3	1	2	1	2	4	3	3	1	3	0	2	3	1	2	1	2	4	3	3	1	3	0	2	3	1	36	36
J3KMX5;P62277;E9PS50	J3KMX5;P62277;E9PS50	5;5;3	5;5;3	5;5;3	40S ribosomal protein S13	RPS13	;;	3	5	5	5	0	2	0	3	2	1	1	0	0	5	4	2	0	2	0	3	2	1	1	0	0	5	4	2	0	2	0	3	2	1	1	0	0	5	4	2	30.4	30.4
K7ESE8;J3KSD8;K7ES02;Q13867	K7ESE8;J3KSD8;K7ES02;Q13867	3;3;3;3	3;3;3;3	3;3;3;3	Bleomycin hydrolase	BLMH	;;;	4	3	3	3	2	2	3	3	3	3	3	2	1	2	3	3	2	2	3	3	3	3	3	2	1	2	3	3	2	2	3	3	3	3	3	2	1	2	3	3	10.8	10.8
J3KT73;J3QL01;P63173;J3KSP2	J3KT73;J3QL01;P63173;J3KSP2	2;2;2;1	2;2;2;1	2;2;2;1	60S ribosomal protein L38	RPL38	;;;	4	2	2	2	2	2	2	1	2	2	2	2	2	2	2	2	2	2	2	1	2	2	2	2	2	2	2	2	2	2	2	1	2	2	2	2	2	2	2	2	43.8	43.8
J3KTA4;P17844;J3KRZ1;J3QSF1;J3QRQ7;J3QR02;J3KRX8	J3KTA4;P17844	9;9;4;3;3;1;1	9;9;4;3;3;1;1	6;6;2;2;2;1;1	Probable ATP-dependent RNA helicase DDX5	DDX5	;	7	9	9	6	4	5	1	4	5	6	4	6	2	6	8	3	4	5	1	4	5	6	4	6	2	6	8	3	2	3	1	3	3	5	2	4	1	4	5	1	17.1	17.1
J3QR09;J3KTE4;P84098;J3QL15	J3QR09;J3KTE4;P84098	7;7;7;3	7;7;7;3	7;7;7;3	Ribosomal protein L19;60S ribosomal protein L19	RPL19	;;	4	7	7	7	3	3	2	4	3	4	3	5	5	6	6	3	3	3	2	4	3	4	3	5	5	6	6	3	3	3	2	4	3	4	3	5	5	6	6	3	33.7	33.7
J3KTJ8;J3QRI7;J3QQQ9;J3QQV1;P61254;J3QRC4;J3KSS0;J3KS10	J3KTJ8;J3QRI7;J3QQQ9;J3QQV1;P61254;J3QRC4;J3KSS0	6;6;6;6;6;5;4;1	6;6;6;6;6;5;4;1	3;3;3;3;3;3;3;0	60S ribosomal protein L26	RPL26	;;;;;;	8	6	6	3	5	4	3	4	3	5	5	6	5	5	5	2	5	4	3	4	3	5	5	6	5	5	5	2	3	2	2	2	2	2	2	3	3	2	3	2	45.4	45.4
J3QLI9;P62314	J3QLI9;P62314	1;1	1;1	1;1	Small nuclear ribonucleoprotein Sm D1	SNRPD1	;	2	1	1	1	1	1	1	1	1	1	1	1	1	1	1	1	1	1	1	1	1	1	1	1	1	1	1	1	1	1	1	1	1	1	1	1	1	1	1	1	17.3	17.3
J3QRS3;P19105;O14950	J3QRS3;P19105;O14950	2;2;2	2;2;2	2;2;2	Myosin regulatory light chain 12A;Myosin regulatory light chain 12B	MYL12A;MYL12B	;;	3	2	2	2	1	1	0	1	1	1	1	1	1	2	1	1	1	1	0	1	1	1	1	1	1	2	1	1	1	1	0	1	1	1	1	1	1	2	1	1	16.9	16.9
K7EK06;K7ER16;Q9Y285	K7EK06;K7ER16;Q9Y285	1;1;1	1;1;1	1;1;1	Phenylalanine--tRNA ligase alpha subunit	FARSA	;;	3	1	1	1	0	0	0	0	1	0	0	0	0	1	0	0	0	0	0	0	1	0	0	0	0	1	0	0	0	0	0	0	1	0	0	0	0	1	0	0	6.5	6.5
K7EKI8;O60437;K7EQ71	K7EKI8;O60437;K7EQ71	3;3;2	3;3;2	3;3;2	Periplakin	PPL	;;	3	3	3	3	0	0	0	0	0	0	0	0	3	0	0	0	0	0	0	0	0	0	0	0	3	0	0	0	0	0	0	0	0	0	0	0	3	0	0	0	1.9	1.9
K7EM56;S4R417;K7EQJ5;K7ELC2;P62841;S4R456;K7EJ78	K7EM56;S4R417;K7EQJ5;K7ELC2;P62841;S4R456;K7EJ78	2;2;2;2;2;1;1	2;2;2;2;2;1;1	2;2;2;2;2;1;1	40S ribosomal protein S15	RPS15	;;;;;;	7	2	2	2	2	2	1	1	2	2	1	2	2	2	2	2	2	2	1	1	2	2	1	2	2	2	2	2	2	2	1	1	2	2	1	2	2	2	2	2	18.8	18.8
K7ELC4;K7EMH1;K7ERI7;P35268;K7EP65;K7EKS7;C9JYQ9;H0Y8C2;Q6P5R6	K7ELC4;K7EMH1;K7ERI7;P35268;K7EP65;K7EKS7;C9JYQ9;H0Y8C2;Q6P5R6	2;2;2;2;1;1;1;1;1	2;2;2;2;1;1;1;1;1	2;2;2;2;1;1;1;1;1	60S ribosomal protein L22;60S ribosomal protein L22-like 1	RPL22;RPL22L1	;;;;;;;;	9	2	2	2	1	1	1	0	0	0	0	1	2	0	1	1	1	1	1	0	0	0	0	1	2	0	1	1	1	1	1	0	0	0	0	1	2	0	1	1	25.3	25.3
K7EMM8;Q49A26;K7EQB2	K7EMM8;Q49A26	4;4;1	4;4;1	4;4;1	Putative oxidoreductase GLYR1	GLYR1	;	3	4	4	4	0	1	1	1	2	3	2	4	0	4	4	0	0	1	1	1	2	3	2	4	0	4	4	0	0	1	1	1	2	3	2	4	0	4	4	0	11.1	11.1
K7EMS3	K7EMS3	6	1	1		KRT19		1	6	1	1	5	5	6	6	5	5	4	5	5	5	4	4	0	0	1	1	0	0	0	0	0	1	0	0	0	0	1	1	0	0	0	0	0	1	0	0	20.4	6.1
K7ENA0;K7EPY4;K7EQ48;P06744;K7EP41;K7ERC6;A0A0A0MTS2	K7ENA0;K7EPY4;K7EQ48;P06744;K7EP41;K7ERC6;A0A0A0MTS2	2;2;2;2;1;1;1	2;2;2;2;1;1;1	2;2;2;2;1;1;1	Glucose-6-phosphate isomerase	GPI	;;;;;;	7	2	2	2	2	2	2	1	0	1	2	2	2	1	1	2	2	2	2	1	0	1	2	2	2	1	1	2	2	2	2	1	0	1	2	2	2	1	1	2	15.3	15.3
K7EP16;K7ENA8;O75821	K7EP16;K7ENA8;O75821	2;2;2	2;2;2	2;2;2	Eukaryotic translation initiation factor 3 subunit G	EIF3G	;;	3	2	2	2	0	1	1	0	0	1	1	0	0	2	0	1	0	1	1	0	0	1	1	0	0	2	0	1	0	1	1	0	0	1	1	0	0	2	0	1	8.5	8.5
M0QXX2;Q9Y337	M0QXX2;Q9Y337	1;1	1;1	1;1	Kallikrein-5	KLK5	;	2	1	1	1	0	0	0	1	0	0	0	0	0	0	0	0	0	0	0	1	0	0	0	0	0	0	0	0	0	0	0	1	0	0	0	0	0	0	0	0	10.2	10.2
Q8J015;M0QYS1;P40429;Q6NVV1	Q8J015;M0QYS1;P40429;Q6NVV1	2;2;2;1	2;2;2;1	2;2;2;1	60S ribosomal protein L13a;Putative 60S ribosomal protein L13a protein RPL13AP3	RPL13a;RPL13A;RPL13AP3	;;;	4	2	2	2	2	1	0	2	1	2	0	2	0	2	2	1	2	1	0	2	1	2	0	2	0	2	2	1	2	1	0	2	1	2	0	2	0	2	2	1	14.8	14.8
M0R0D7;Q9H2R5	M0R0D7;Q9H2R5	1;1	1;1	1;1	Kallikrein-15	KLK15	;	2	1	1	1	0	0	0	0	0	0	0	0	1	0	0	0	0	0	0	0	0	0	0	0	1	0	0	0	0	0	0	0	0	0	0	0	1	0	0	0	8.1	8.1
M0R0F0;M0R0R2;P46782;M0QZN2	M0R0F0;M0R0R2;P46782;M0QZN2	5;5;5;4	5;5;5;4	5;5;5;4	40S ribosomal protein S5;40S ribosomal protein S5, N-terminally processed	RPS5	;;;	4	5	5	5	2	2	2	4	3	4	2	2	3	5	5	2	2	2	2	4	3	4	2	2	3	5	5	2	2	2	2	4	3	4	2	2	3	5	5	2	27	27
M0R1A7;Q02543;M0R3D6;M0R117;M0R0P7	M0R1A7;Q02543;M0R3D6;M0R117;M0R0P7	8;8;7;7;6	8;8;7;7;6	8;8;7;7;6	60S ribosomal protein L18a	RPL18A	;;;;	5	8	8	8	4	5	4	6	5	6	2	8	3	7	7	4	4	5	4	6	5	6	2	8	3	7	7	4	4	5	4	6	5	6	2	8	3	7	7	4	53.7	53.7
M0R210;P62249;M0R3H0;A0A087WZ27;Q6IPX4;M0QX76;M0R1M5	M0R210;P62249;M0R3H0;A0A087WZ27;Q6IPX4;M0QX76;M0R1M5	7;7;6;5;5;4;4	7;7;6;5;5;4;4	7;7;6;5;5;4;4	40S ribosomal protein S16	RPS16;ZNF90	;;;;;;	7	7	7	7	5	5	3	5	5	5	5	5	4	5	7	5	5	5	3	5	5	5	5	5	4	5	7	5	5	5	3	5	5	5	5	5	4	5	7	5	40.3	40.3
M0R3C3;Q9NZ01	M0R3C3;Q9NZ01	2;2	2;2	2;2	Very-long-chain enoyl-CoA reductase	TECR	;	2	2	2	2	0	0	0	2	0	1	0	0	0	2	2	1	0	0	0	2	0	1	0	0	0	2	2	1	0	0	0	2	0	1	0	0	0	2	2	1	29.5	29.5
O00151	O00151	4	4	4	PDZ and LIM domain protein 1	PDLIM1		1	4	4	4	2	3	1	3	4	4	4	3	2	4	4	3	2	3	1	3	4	4	4	3	2	4	4	3	2	3	1	3	4	4	4	3	2	4	4	3	16.7	16.7
O00231;J3QRY4	O00231	3;1	3;1	3;1	26S proteasome non-ATPase regulatory subunit 11	PSMD11		2	3	3	3	0	0	0	2	3	3	0	0	0	3	3	1	0	0	0	2	3	3	0	0	0	3	3	1	0	0	0	2	3	3	0	0	0	3	3	1	10.7	10.7
O00391	O00391	1	1	1	Sulfhydryl oxidase 1	QSOX1		1	1	1	1	0	0	0	0	0	0	0	0	1	1	0	0	0	0	0	0	0	0	0	0	1	1	0	0	0	0	0	0	0	0	0	0	1	1	0	0	1.7	1.7
O00571;O15523;A0A087WVZ1	O00571;O15523	6;5;1	6;5;1	6;5;1	ATP-dependent RNA helicase DDX3X;ATP-dependent RNA helicase DDX3Y	DDX3X;DDX3Y	;	3	6	6	6	1	5	3	5	5	5	3	6	2	5	6	3	1	5	3	5	5	5	3	6	2	5	6	3	1	5	3	5	5	5	3	6	2	5	6	3	12.1	12.1
O14744;G3V580;G3V5L5;G3V2L6;C9JSX3;G3V2X6;H0YJX6;G3V507;G3V2F5;H0YJ77;H0YJD3;H7BZ44;G3V5T6	O14744;G3V580	24;15;11;11;11;10;9;3;3;3;3;3;1	24;15;11;11;11;10;9;3;3;3;3;3;1	24;15;11;11;11;10;9;3;3;3;3;3;1	Protein arginine N-methyltransferase 5;Protein arginine N-methyltransferase 5, N-terminally processed	PRMT5	;	13	24	24	24	20	19	17	20	19	22	18	21	14	21	23	17	20	19	17	20	19	22	18	21	14	21	23	17	20	19	17	20	19	22	18	21	14	21	23	17	43	43
O14773	O14773	2	2	2	Tripeptidyl-peptidase 1	TPP1		1	2	2	2	1	1	1	2	1	1	1	1	1	1	1	1	1	1	1	2	1	1	1	1	1	1	1	1	1	1	1	2	1	1	1	1	1	1	1	1	5	5
O14818;Q8TAA3;A0A087WYS6;F5GY34;H0Y586	O14818;Q8TAA3;A0A087WYS6	6;5;3;2;2	6;5;3;2;2	6;5;3;2;2	Proteasome subunit alpha type-7;Proteasome subunit alpha type-7-like	PSMA7;PSMA8	;;	5	6	6	6	0	2	1	3	5	5	3	1	0	5	5	2	0	2	1	3	5	5	3	1	0	5	5	2	0	2	1	3	5	5	3	1	0	5	5	2	33.5	33.5
O15054	O15054	1	1	1	Lysine-specific demethylase 6B	KDM6B		1	1	1	1	1	1	1	1	1	1	1	1	1	0	1	0	1	1	1	1	1	1	1	1	1	0	1	0	1	1	1	1	1	1	1	1	1	0	1	0	1.2	1.2
O15143;C9J4Z7;F8VXW2;C9JEY1;C9JQM8;C9JFG9;C9J6C8;C9JBJ7;C9K057	O15143;C9J4Z7;F8VXW2;C9JEY1;C9JQM8;C9JFG9;C9J6C8	3;2;2;2;2;2;2;1;1	3;2;2;2;2;2;2;1;1	3;2;2;2;2;2;2;1;1	Actin-related protein 2/3 complex subunit 1B	ARPC1B	;;;;;;	9	3	3	3	3	2	0	1	1	2	2	2	0	2	2	2	3	2	0	1	1	2	2	2	0	2	2	2	3	2	0	1	1	2	2	2	0	2	2	2	11.6	11.6
O15511	O15511	1	1	1	Actin-related protein 2/3 complex subunit 5	ARPC5		1	1	1	1	0	0	0	1	1	1	1	1	0	1	1	0	0	0	0	1	1	1	1	1	0	1	1	0	0	0	0	1	1	1	1	1	0	1	1	0	7.9	7.9
O43143	O43143	3	3	3	Pre-mRNA-splicing factor ATP-dependent RNA helicase DHX15	DHX15		1	3	3	3	1	1	2	3	2	2	0	1	1	3	3	1	1	1	2	3	2	2	0	1	1	3	3	1	1	1	2	3	2	2	0	1	1	3	3	1	4.2	4.2
O43175;Q5SZU1	O43175;Q5SZU1	2;1	2;1	2;1	D-3-phosphoglycerate dehydrogenase	PHGDH	;	2	2	2	2	0	0	0	0	0	0	0	0	1	0	0	1	0	0	0	0	0	0	0	0	1	0	0	1	0	0	0	0	0	0	0	0	1	0	0	1	3.4	3.4
O43390;B4DT28	O43390;B4DT28	3;2	1;1	1;1	Heterogeneous nuclear ribonucleoprotein R	HNRNPR	;	2	3	1	1	3	3	1	2	3	3	3	3	1	3	3	2	1	1	0	0	1	1	1	1	0	1	1	0	1	1	0	0	1	1	1	1	0	1	1	0	5.7	2.1
O43707;F5GXS2;H7C144;K7EP19;K7EJH8;H0YJW3;G3V2N5;Q08043;G3V2E8;G3V5M4;G3V2X9;G3V2W4;A0A087WSZ2;M0QZQ3;C9JY79;P35609;Q9H254	O43707;F5GXS2	22;15;9;2;2;2;2;2;1;1;1;1;1;1;1;1;1	22;15;9;2;2;2;2;2;1;1;1;1;1;1;1;1;1	18;12;7;1;2;0;0;0;0;0;0;0;0;1;1;0;1	Alpha-actinin-4	ACTN4	;	17	22	22	18	8	11	4	19	16	20	14	12	12	17	18	9	8	11	4	19	16	20	14	12	12	17	18	9	6	9	4	16	13	17	12	10	10	15	14	7	31.7	31.7
O43790;U3KPR1	O43790	98;16	98;16	10;1	Keratin, type II cuticular Hb6	KRT86		2	98	98	10	3	2	2	7	4	4	3	4	98	9	4	1	3	2	2	7	4	4	3	4	98	9	4	1	0	0	0	0	0	0	0	0	10	0	0	0	92.2	92.2
O43809;H3BND3	O43809;H3BND3	2;1	2;1	2;1	Cleavage and polyadenylation specificity factor subunit 5	NUDT21	;	2	2	2	2	0	0	0	1	1	2	0	0	0	1	1	0	0	0	0	1	1	2	0	0	0	1	1	0	0	0	0	1	1	2	0	0	0	1	1	0	16.3	16.3
O60234;M0QX47;M0QYJ8;M0QXC2;M0QXZ6;M0R2P2;M0QYG8;M0R1D2;M0R0C1;G3V4P8;P60983	O60234;M0QX47;M0QYJ8;M0QXC2	5;4;4;3;2;2;2;2;2;1;1	5;4;4;3;2;2;2;2;2;1;1	5;4;4;3;2;2;2;2;2;1;1	Glia maturation factor gamma	GMFG	;;;	11	5	5	5	5	4	4	3	5	4	5	5	3	4	4	4	5	4	4	3	5	4	5	5	3	4	4	4	5	4	4	3	5	4	5	5	3	4	4	4	35.2	35.2
O60810	O60810	1	1	1	PRAME family member 4	PRAMEF4		1	1	1	1	1	1	1	0	0	0	1	1	0	1	0	1	1	1	1	0	0	0	1	1	0	1	0	1	1	1	1	0	0	0	1	1	0	1	0	1	2.1	2.1
U3KQK0;Q99880;Q99879;Q99877;Q93079;Q5QNW6;P62807;P58876;O60814;P57053;Q96A08	U3KQK0;Q99880;Q99879;Q99877;Q93079;Q5QNW6;P62807;P58876;O60814;P57053	8;8;8;8;8;8;8;8;8;7;3	8;8;8;8;8;8;8;8;8;7;3	3;3;3;3;3;3;3;3;3;3;0	Histone H2B;Histone H2B type 1-L;Histone H2B type 1-M;Histone H2B type 1-N;Histone H2B type 1-H;Histone H2B type 2-F;Histone H2B type 1-C/E/F/G/I;Histone H2B type 1-D;Histone H2B type 1-K;Histone H2B type F-S	HIST1H2BN;HIST1H2BL;HIST1H2BM;HIST1H2BH;HIST2H2BF;HIST1H2BC;HIST1H2BD;HIST1H2BK;H2BFS	;;;;;;;;;	11	8	8	3	6	4	4	5	5	5	4	5	5	6	6	3	6	4	4	5	5	5	4	5	5	6	6	3	1	1	0	1	1	1	1	2	1	2	2	0	38.6	38.6
O60911	O60911	2	2	2	Cathepsin L2	CTSV		1	2	2	2	0	0	1	2	2	2	1	1	0	1	0	0	0	0	1	2	2	2	1	1	0	1	0	0	0	0	1	2	2	2	1	1	0	1	0	0	6.9	6.9
O75369;E7EN95	O75369;E7EN95	2;1	1;1	1;1	Filamin-B	FLNB	;	2	2	1	1	1	1	0	1	1	2	1	1	1	2	1	1	0	0	0	0	1	1	0	0	1	1	0	0	0	0	0	0	1	1	0	0	1	1	0	0	1	0.5
O75477;B0QZ43	O75477;B0QZ43	19;13	19;13	13;7	Erlin-1	ERLIN1	;	2	19	19	13	1	1	0	18	17	18	2	1	1	18	19	12	1	1	0	18	17	18	2	1	1	18	19	12	0	1	0	13	13	13	0	0	0	13	13	8	46.8	46.8
R4GMP8;Q6IQ42;Q5JRI1;O75494	R4GMP8;Q6IQ42;Q5JRI1;O75494	1;1;1;1	1;1;1;1	1;1;1;1	Serine/arginine-rich splicing factor 10	SRSF10;FUSIP1	;;;	4	1	1	1	0	0	0	0	1	1	0	0	0	1	1	0	0	0	0	0	1	1	0	0	0	1	1	0	0	0	0	0	1	1	0	0	0	1	1	0	30	30
O75533;B4DGZ4;H7C341	O75533	3;1;1	3;1;1	3;1;1	Splicing factor 3B subunit 1	SF3B1		3	3	3	3	1	0	0	2	2	1	0	0	1	1	2	0	1	0	0	2	2	1	0	0	1	1	2	0	1	0	0	2	2	1	0	0	1	1	2	0	3.1	3.1
O75629	O75629	1	1	1	Protein CREG1	CREG1		1	1	1	1	0	0	0	0	1	1	1	0	0	0	0	1	0	0	0	0	1	1	1	0	0	0	0	1	0	0	0	0	1	1	1	0	0	0	0	1	9.5	9.5
O75635	O75635	2	2	2	Serpin B7	SERPINB7		1	2	2	2	1	0	0	0	1	0	1	1	2	0	0	0	1	0	0	0	1	0	1	1	2	0	0	0	1	0	0	0	1	0	1	1	2	0	0	0	8.7	8.7
O75643	O75643	2	2	2	U5 small nuclear ribonucleoprotein 200 kDa helicase	SNRNP200		1	2	2	2	1	2	0	0	1	2	1	1	0	2	2	0	1	2	0	0	1	2	1	1	0	2	2	0	1	2	0	0	1	2	1	1	0	2	2	0	1.1	1.1
O75688;C9JIR6;B8ZZF0	O75688;C9JIR6;B8ZZF0	16;14;12	16;14;12	14;12;10	Protein phosphatase 1B	PPM1B	;;	3	16	16	14	11	10	5	14	11	13	6	11	6	15	13	10	11	10	5	14	11	13	6	11	6	15	13	10	10	9	5	13	10	12	5	10	5	13	12	9	38.4	38.4
O75934	O75934	1	1	1	Pre-mRNA-splicing factor SPF27	BCAS2		1	1	1	1	0	0	0	0	0	1	0	0	0	1	1	0	0	0	0	0	0	1	0	0	0	1	1	0	0	0	0	0	0	1	0	0	0	1	1	0	5.8	5.8
O76009	O76009	43	4	3	Keratin, type I cuticular Ha3-I	KRT33A		1	43	4	3	1	0	0	7	1	1	3	0	43	6	1	0	0	0	0	0	0	0	0	0	4	0	0	0	0	0	0	0	0	0	0	0	3	0	0	0	65.3	16.3
O76011	O76011	48	30	30	Keratin, type I cuticular Ha4	KRT34		1	48	30	30	0	0	0	5	1	2	2	0	48	2	1	0	0	0	0	1	0	1	0	0	30	1	0	0	0	0	0	1	0	1	0	0	30	1	0	0	73.6	59.9
O76013;O76015	O76013	40;4	34;2	27;0	Keratin, type I cuticular Ha6	KRT36		2	40	34	27	1	2	1	2	2	2	2	2	40	1	2	1	0	1	0	1	1	1	1	1	34	0	1	0	0	1	0	1	1	0	1	1	27	0	0	0	77.7	73.9
O94905;E5RHW4;E5RJ09	O94905;E5RHW4;E5RJ09	12;11;7	6;5;3	6;5;3	Erlin-2	ERLIN2	;;	3	12	6	6	1	0	0	11	9	11	2	1	1	11	10	7	0	0	0	6	5	6	0	0	0	6	4	3	0	0	0	6	5	6	0	0	0	6	4	3	35.7	26.3
O95147	O95147	8	8	8	Dual specificity protein phosphatase 14	DUSP14		1	8	8	8	0	0	0	0	0	0	0	0	8	0	0	0	0	0	0	0	0	0	0	0	8	0	0	0	0	0	0	0	0	0	0	0	8	0	0	0	53	53
O95678	O95678	25	1	1	Keratin, type II cytoskeletal 75	KRT75		1	25	1	1	22	22	20	23	22	23	21	23	23	20	23	23	0	0	0	0	0	0	0	0	1	0	0	0	0	0	0	0	0	0	0	0	1	0	0	0	25.8	2
O95816;A2A296	O95816	11;4	11;4	11;4	BAG family molecular chaperone regulator 2	BAG2		2	11	11	11	0	0	0	8	8	8	0	1	0	11	11	4	0	0	0	8	8	8	0	1	0	11	11	4	0	0	0	8	8	8	0	1	0	11	11	4	58.3	58.3
O95833;Q5SQ17	O95833;Q5SQ17	2;1	2;1	2;1	Chloride intracellular channel protein 3	CLIC3	;	2	2	2	2	0	0	0	0	0	0	0	0	2	0	0	0	0	0	0	0	0	0	0	0	2	0	0	0	0	0	0	0	0	0	0	0	2	0	0	0	8.5	8.5
P00338;F5GXY2;F5GXH2;F5GYU2;F5H5G7;F5H155;A8MW50;A0A087WUM2;G3XAP5;F5H245;Q6ZMR3;P07864;P07195	P00338	5;2;1;1;1;1;1;1;1;1;1;1;1	5;2;1;1;1;1;1;1;1;1;1;1;1	5;2;1;1;1;1;1;1;1;1;1;1;1	L-lactate dehydrogenase A chain	LDHA		13	5	5	5	1	0	0	1	1	1	1	1	5	1	1	1	1	0	0	1	1	1	1	1	5	1	1	1	1	0	0	1	1	1	1	1	5	1	1	1	14.5	14.5
P00367;P49448	P00367;P49448	4;2	4;2	4;2	Glutamate dehydrogenase 1, mitochondrial;Glutamate dehydrogenase 2, mitochondrial	GLUD1;GLUD2	;	2	4	4	4	1	1	0	2	2	1	1	1	1	2	3	1	1	1	0	2	2	1	1	1	1	2	3	1	1	1	0	2	2	1	1	1	1	2	3	1	12.9	12.9
P00491;G3V5M2	P00491	3;1	3;1	3;1	Purine nucleoside phosphorylase	PNP		2	3	3	3	1	1	2	2	1	2	1	1	0	2	3	0	1	1	2	2	1	2	1	1	0	2	3	0	1	1	2	2	1	2	1	1	0	2	3	0	14.5	14.5
P00558;P07205	P00558	5;1	5;1	5;1	Phosphoglycerate kinase 1	PGK1		2	5	5	5	0	2	0	0	0	2	3	1	4	2	1	2	0	2	0	0	0	2	3	1	4	2	1	2	0	2	0	0	0	2	3	1	4	2	1	2	16.5	16.5
P00846	P00846	1	1	1	ATP synthase subunit a	MT-ATP6		1	1	1	1	0	0	0	0	0	0	0	0	1	0	0	0	0	0	0	0	0	0	0	0	1	0	0	0	0	0	0	0	0	0	0	0	1	0	0	0	5.8	5.8
P01036	P01036	4	2	2	Cystatin-S	CST4		1	4	2	2	1	1	1	2	3	4	3	2	1	2	1	2	0	0	0	0	1	2	1	0	0	0	0	0	0	0	0	0	1	2	1	0	0	0	0	0	44.7	23.4
P01037	P01037	5	5	3	Cystatin-SN	CST1		1	5	5	3	1	1	1	3	4	4	4	3	1	2	1	2	1	1	1	3	4	4	4	3	1	2	1	2	0	0	0	1	2	2	2	1	0	0	0	0	50.4	50.4
P01040;C9J0E4	P01040;C9J0E4	4;3	4;3	4;3	Cystatin-A;Cystatin-A, N-terminally processed	CSTA	;	2	4	4	4	1	1	3	2	2	4	3	2	3	2	2	1	1	1	3	2	2	4	3	2	3	2	2	1	1	1	3	2	2	4	3	2	3	2	2	1	44.9	44.9
P01605	P01605	1	1	1	Ig kappa chain V-I region Lay			1	1	1	1	1	1	1	0	0	0	1	1	1	0	0	1	1	1	1	0	0	0	1	1	1	0	0	1	1	1	1	0	0	0	1	1	1	0	0	1	16.7	16.7
P04206;P01623;P01622;P01620	P04206;P01623;P01622;P01620	1;1;1;1	1;1;1;1	1;1;1;1	Ig kappa chain V-III region GOL;Ig kappa chain V-III region WOL;Ig kappa chain V-III region Ti;Ig kappa chain V-III region SIE		;;;	4	1	1	1	0	0	0	0	1	1	0	0	0	0	0	0	0	0	0	0	1	1	0	0	0	0	0	0	0	0	0	0	1	1	0	0	0	0	0	0	16.5	16.5
P01625;P06312;P06313;P06314	P01625;P06312;P06313;P06314	2;2;2;2	2;2;2;2	2;2;2;2	Ig kappa chain V-IV region Len;Ig kappa chain V-IV region;Ig kappa chain V-IV region JI;Ig kappa chain V-IV region B17	IGKV4-1	;;;	4	2	2	2	1	2	1	1	1	1	2	1	1	1	1	1	1	2	1	1	1	1	2	1	1	1	1	1	1	2	1	1	1	1	2	1	1	1	1	1	21.1	21.1
P01814	P01814	1	1	1	Ig heavy chain V-II region OU			1	1	1	1	1	1	1	0	0	1	1	1	1	0	1	1	1	1	1	0	0	1	1	1	1	0	1	1	1	1	1	0	0	1	1	1	1	0	1	1	7.1	7.1
P01815	P01815	1	1	1	Ig heavy chain V-II region COR			1	1	1	1	1	0	0	0	0	0	1	1	1	0	0	0	1	0	0	0	0	0	1	1	1	0	0	0	1	0	0	0	0	0	1	1	1	0	0	0	7.5	7.5
P01833	P01833	8	8	8	Polymeric immunoglobulin receptor;Secretory component	PIGR		1	8	8	8	3	3	4	5	5	8	8	5	2	3	2	1	3	3	4	5	5	8	8	5	2	3	2	1	3	3	4	5	5	8	8	5	2	3	2	1	14.5	14.5
P01859;A0A075B6N8;A0A087WXL8;A0A087WVW2;P01860;P01861	P01859;A0A075B6N8;A0A087WXL8;A0A087WVW2;P01860	4;2;2;2;2;1	4;2;2;2;2;1	2;1;1;1;1;0	Ig gamma-2 chain C region;Ig gamma-3 chain C region	IGHG2;IGHG3	;;;;	6	4	4	2	2	2	3	1	0	2	3	2	2	0	2	2	2	2	3	1	0	2	3	2	2	0	2	2	2	2	2	0	0	0	2	2	2	0	2	2	16	16
P01876	P01876	8	8	3	Ig alpha-1 chain C region	IGHA1		1	8	8	3	5	3	5	5	6	6	8	5	3	5	2	3	5	3	5	5	6	6	8	5	3	5	2	3	2	1	2	2	2	2	3	1	1	2	1	1	26.3	26.3
P01877;A0A075B6N7	P01877;A0A075B6N7	6;4	1;1	1;1	Ig alpha-2 chain C region	IGHA2	;	2	6	1	1	3	2	3	3	4	5	5	4	2	3	1	2	0	0	0	0	0	1	0	0	0	0	0	0	0	0	0	0	0	1	0	0	0	0	0	0	21.2	4.4
P02533;K7ENV3;Q8N1A0	P02533	66;4;1	60;4;1	28;0;0	Keratin, type I cytoskeletal 14	KRT14		3	66	60	28	58	57	61	60	59	59	58	52	58	53	53	51	52	51	55	54	53	53	52	46	52	47	47	45	22	23	25	24	23	24	23	19	24	22	20	18	84.7	81.4
P02538	P02538	69	40	4	Keratin, type II cytoskeletal 6A	KRT6A		1	69	40	4	61	63	62	64	56	62	63	61	52	56	56	58	35	37	36	37	32	36	38	35	26	32	30	31	3	4	4	3	4	3	4	3	1	4	2	2	73.4	56.4
P02545;Q3BDU5;Q5TCI8;H0YAB0;E9PBF6;J9JID7;P20700;Q03252	P02545;Q3BDU5;Q5TCI8	14;13;11;3;1;1;1;1	14;13;11;3;1;1;1;1	14;13;11;3;1;1;1;1	Prelamin-A/C;Lamin-A/C	LMNA	;;	8	14	14	14	8	6	7	11	10	10	9	9	12	11	9	6	8	6	7	11	10	10	9	9	12	11	9	6	8	6	7	11	10	10	9	9	12	11	9	6	23.3	23.3
P02765	P02765	1	1	1	Alpha-2-HS-glycoprotein;Alpha-2-HS-glycoprotein chain A;Alpha-2-HS-glycoprotein chain B	AHSG		1	1	1	1	1	1	0	1	1	1	0	1	0	1	1	1	1	1	0	1	1	1	0	1	0	1	1	1	1	1	0	1	1	1	0	1	0	1	1	1	3.5	3.5
P02768;H0YA55;B7WNR0;D6RHD5;A0A087WWT3;Q8IUK7;C9JKR2;H7C013	P02768;H0YA55;B7WNR0;D6RHD5;A0A087WWT3;Q8IUK7;C9JKR2	21;16;15;14;13;13;12;9	21;16;15;14;13;13;12;9	21;16;15;14;13;13;12;9	Serum albumin	ALB	;;;;;;	8	21	21	21	13	6	14	18	12	19	17	13	4	16	7	5	13	6	14	18	12	19	17	13	4	16	7	5	13	6	14	18	12	19	17	13	4	16	7	5	38.1	38.1
P02790	P02790	1	1	1	Hemopexin	HPX		1	1	1	1	1	1	1	1	1	1	1	1	1	1	1	1	1	1	1	1	1	1	1	1	1	1	1	1	1	1	1	1	1	1	1	1	1	1	1	1	1.7	1.7
P02814	P02814	2	2	2	Submaxillary gland androgen-regulated protein 3B;Peptide P-A;Peptide D1A	SMR3B		1	2	2	2	0	0	1	1	2	2	2	1	1	2	0	2	0	0	1	1	2	2	2	1	1	2	0	2	0	0	1	1	2	2	2	1	1	2	0	2	65.8	65.8
P04040	P04040	12	12	12	Catalase	CAT		1	12	12	12	6	6	11	12	9	8	8	7	6	9	8	7	6	6	11	12	9	8	8	7	6	9	8	7	6	6	11	12	9	8	8	7	6	9	8	7	27.1	27.1
P04080	P04080	1	1	1	Cystatin-B	CSTB		1	1	1	1	0	0	1	1	1	1	1	0	1	1	1	1	0	0	1	1	1	1	1	0	1	1	1	1	0	0	1	1	1	1	1	0	1	1	1	1	12.2	12.2
P04083;Q5T3N1;Q5T3N0	P04083;Q5T3N1	14;9;4	14;9;4	14;9;4	Annexin A1;Annexin	ANXA1	;	3	14	14	14	9	7	3	12	11	12	13	11	10	7	5	5	9	7	3	12	11	12	13	11	10	7	5	5	9	7	3	12	11	12	13	11	10	7	5	5	41.3	41.3
P04259	P04259	64	4	4	Keratin, type II cytoskeletal 6B	KRT6B		1	64	4	4	57	59	57	60	49	57	56	55	48	50	51	53	3	4	3	2	0	3	2	1	0	2	1	1	3	4	3	2	0	3	2	1	0	2	1	1	71.5	10.1
P04264	P04264	84	84	76	Keratin, type II cytoskeletal 1	KRT1		1	84	84	76	78	78	83	83	75	77	75	74	67	74	71	74	78	78	83	83	75	77	75	74	67	74	71	74	71	71	75	75	68	69	68	67	60	67	64	67	66.6	66.6
P04406;E7EUT5;O14556	P04406;E7EUT5	15;14;1	15;14;1	15;14;1	Glyceraldehyde-3-phosphate dehydrogenase	GAPDH	;	3	15	15	15	10	11	13	14	12	13	10	12	12	12	10	11	10	11	13	14	12	13	10	12	12	12	10	11	10	11	13	14	12	13	10	12	12	12	10	11	52.2	52.2
P04745;P19961;P04746;Q5T085;A0A087WZK1;Q5T084;H7BZQ8;C9JWK7;C9J2Z5	P04745;P19961;P04746;Q5T085	16;15;13;8;7;4;4;3;3	16;15;13;8;7;4;4;3;3	16;15;13;8;7;4;4;3;3	Alpha-amylase 1;Alpha-amylase 2B;Pancreatic alpha-amylase;Alpha-amylase	AMY1A;AMY2B;AMY2A;AMY1B	;;;	9	16	16	16	7	8	9	10	12	13	15	13	4	10	6	5	7	8	9	10	12	13	15	13	4	10	6	5	7	8	9	10	12	13	15	13	4	10	6	5	49.3	49.3
P04792;F8WE04;C9J3N8	P04792;F8WE04	9;6;2	9;6;2	9;6;2	Heat shock protein beta-1	HSPB1	;	3	9	9	9	3	6	4	7	8	7	5	3	7	7	7	6	3	6	4	7	8	7	5	3	7	7	7	6	3	6	4	7	8	7	5	3	7	7	7	6	63.9	63.9
P05089	P05089	15	15	15	Arginase-1	ARG1		1	15	15	15	10	9	15	13	11	14	13	10	6	12	10	7	10	9	15	13	11	14	13	10	6	12	10	7	10	9	15	13	11	14	13	10	6	12	10	7	64.9	64.9
P05109	P05109	4	4	4	Protein S100-A8;Protein S100-A8, N-terminally processed	S100A8		1	4	4	4	3	3	3	3	4	4	4	4	2	4	1	3	3	3	3	3	4	4	4	4	2	4	1	3	3	3	3	3	4	4	4	4	2	4	1	3	32.3	32.3
P05141;P12235;V9GYG0;Q9H0C2	P05141	11;5;4;1	11;5;4;1	5;0;0;0	ADP/ATP translocase 2;ADP/ATP translocase 2, N-terminally processed	SLC25A5		4	11	11	5	2	3	1	6	6	7	1	3	2	7	9	5	2	3	1	6	6	7	1	3	2	7	9	5	1	2	1	4	4	4	0	1	1	4	5	2	31.5	31.5
P05386	P05386	4	4	4	60S acidic ribosomal protein P1	RPLP1		1	4	4	4	1	1	1	3	2	3	1	1	2	3	3	2	1	1	1	3	2	3	1	1	2	3	3	2	1	1	1	3	2	3	1	1	2	3	3	2	84.2	84.2
P05387;H0YDD8	P05387	8;1	8;1	8;1	60S acidic ribosomal protein P2	RPLP2		2	8	8	8	5	7	3	4	7	7	1	6	5	7	8	3	5	7	3	4	7	7	1	6	5	7	8	3	5	7	3	4	7	7	1	6	5	7	8	3	53	53
P05388;F8VU65;F8VWS0;F8VPE8;G3V210;F8VW21;F8VQY6;F8VRK7;F8VZS0;Q8NHW5;F8VS58;F8VWV4;F8W1K8	P05388;F8VU65;F8VWS0;F8VPE8;G3V210;F8VW21;F8VQY6;F8VRK7;F8VZS0;Q8NHW5;F8VS58	9;8;8;7;7;7;6;6;6;6;5;4;1	9;8;8;7;7;7;6;6;6;6;5;4;1	9;8;8;7;7;7;6;6;6;6;5;4;1	60S acidic ribosomal protein P0;60S acidic ribosomal protein P0-like	RPLP0;RPLP0P6	;;;;;;;;;;	13	9	9	9	5	5	4	9	6	7	4	8	4	7	7	3	5	5	4	9	6	7	4	8	4	7	7	3	5	5	4	9	6	7	4	8	4	7	7	3	35.6	35.6
P06702	P06702	6	6	6	Protein S100-A9	S100A9		1	6	6	6	4	3	5	6	6	6	5	4	2	4	5	5	4	3	5	6	6	6	5	4	2	4	5	5	4	3	5	6	6	6	5	4	2	4	5	5	36	36
P06733;K7EM90	P06733	8;3	8;3	8;3	Alpha-enolase	ENO1		2	8	8	8	1	4	2	3	4	7	4	4	7	5	6	5	1	4	2	3	4	7	4	4	7	5	6	5	1	4	2	3	4	7	4	4	7	5	6	5	25.8	25.8
P06748;E5RI98	P06748;E5RI98	4;2	4;2	4;2	Nucleophosmin	NPM1	;	2	4	4	4	2	4	1	2	2	1	1	3	2	2	3	1	2	4	1	2	2	1	1	3	2	2	3	1	2	4	1	2	2	1	1	3	2	2	3	1	15.6	15.6
Q16778;P33778;P23527;P06899;Q8N257;Q6DRA6;Q6DN03	Q16778;P33778;P23527;P06899;Q8N257	6;6;6;6;5;2;2	1;1;1;1;1;1;1	1;1;1;1;1;1;1	Histone H2B type 2-E;Histone H2B type 1-B;Histone H2B type 1-O;Histone H2B type 1-J;Histone H2B type 3-B	HIST2H2BE;HIST1H2BB;HIST1H2BO;HIST1H2BJ;HIST3H2BB	;;;;	7	6	1	1	5	3	4	4	4	5	3	3	4	5	5	3	0	0	0	0	0	1	0	0	0	1	1	0	0	0	0	0	0	1	0	0	0	1	1	0	49.2	7.9
P07108	P07108	1	1	1	Acyl-CoA-binding protein	DBI		1	1	1	1	0	0	0	1	0	0	0	0	1	0	0	0	0	0	0	1	0	0	0	0	1	0	0	0	0	0	0	1	0	0	0	0	1	0	0	0	14.9	14.9
P07237;F5H8J2;H7BZ94;H0Y3Z3;I3L398;I3L312;I3L3U6;I3L4M2;I3NI03;I3L0S0;I3L3P5;I3L514;I3L1Y5	P07237;F5H8J2;H7BZ94;H0Y3Z3;I3L398	33;30;30;18;17;10;8;7;7;6;5;4;2	33;30;30;18;17;10;8;7;7;6;5;4;2	33;30;30;18;17;10;8;7;7;6;5;4;2	Protein disulfide-isomerase	P4HB	;;;;	13	33	33	33	26	25	22	28	25	29	24	27	26	28	31	28	26	25	22	28	25	29	24	27	26	28	31	28	26	25	22	28	25	29	24	27	26	28	31	28	62.8	62.8
P07339;H7C1V0;F8W787;H7C469;F8WD96;C9JH19	P07339;H7C1V0	9;5;4;4;4;4	9;5;4;4;4;4	9;5;4;4;4;4	Cathepsin D;Cathepsin D light chain;Cathepsin D heavy chain	CTSD	;	6	9	9	9	5	6	7	8	8	9	8	6	3	6	5	1	5	6	7	8	8	9	8	6	3	6	5	1	5	6	7	8	8	9	8	6	3	6	5	1	27.4	27.4
P07355;H0YN42;H0YMD0;H0YMU9;A6NMY6;H0YKS4;H0YM50;H0YMM1;H0YNP5;H0YKZ7;H0YLV6;H0YMT9;H0YKX9;H0YKL9;H0YN28;H0YL33;H0YMW4;H0YKV8;H0YNA0;H0YN52;H0YMD9;H0YLE2;H0YNB8;H0YKN4	P07355;H0YN42;H0YMD0;H0YMU9;A6NMY6;H0YKS4;H0YM50;H0YMM1;H0YNP5	20;17;16;16;15;13;13;11;10;9;9;9;9;8;8;8;7;6;5;4;4;2;2;2	20;17;16;16;15;13;13;11;10;9;9;9;9;8;8;8;7;6;5;4;4;2;2;2	20;17;16;16;15;13;13;11;10;9;9;9;9;8;8;8;7;6;5;4;4;2;2;2	Annexin A2;Annexin;Putative annexin A2-like protein	ANXA2;ANXA2P2	;;;;;;;;	24	20	20	20	13	13	17	18	15	18	16	13	11	12	13	13	13	13	17	18	15	18	16	13	11	12	13	13	13	13	17	18	15	18	16	13	11	12	13	13	64.3	64.3
Q5JP53;P07437;Q5ST81;Q13509;K7ESM5;Q9BUF5;I3L2F9;A6NNZ2;G3V2A3;Q9H4B7;G3V5W4;G3V2R8;G3V3R4;G3V2N6	Q5JP53;P07437;Q5ST81;Q13509	13;13;10;8;4;4;3;3;2;2;1;1;1;1	13;13;10;8;4;4;3;3;2;2;1;1;1;1	3;3;1;0;0;0;0;0;0;0;0;0;0;0	Tubulin beta chain;Tubulin beta-3 chain	TUBB;TUBB3	;;;	14	13	13	3	7	6	3	12	10	12	7	9	8	13	13	7	7	6	3	12	10	12	7	9	8	13	13	7	1	0	0	2	2	2	1	2	1	3	3	0	31.9	31.9
P07737;K7EJ44;I3L3D5	P07737;K7EJ44	10;8;2	10;8;2	10;8;2	Profilin-1	PFN1	;	3	10	10	10	4	4	2	4	3	2	3	6	6	5	3	8	4	4	2	4	3	2	3	6	6	5	3	8	4	4	2	4	3	2	3	6	6	5	3	8	57.1	57.1
P07900	P07900	7	2	2	Heat shock protein HSP 90-alpha	HSP90AA1		1	7	2	2	2	4	2	6	7	6	3	5	3	7	6	5	0	1	1	1	2	1	1	1	1	2	1	1	0	1	1	1	2	1	1	1	1	2	1	1	11.2	2.2
P07919	P07919	1	1	1	Cytochrome b-c1 complex subunit 6, mitochondrial	UQCRH		1	1	1	1	0	0	0	1	1	1	0	0	0	1	1	0	0	0	0	1	1	1	0	0	0	1	1	0	0	0	0	1	1	1	0	0	0	1	1	0	19.8	19.8
P08107;V9GZ37;P48741	P08107;V9GZ37	17;9;4	12;6;1	4;2;0	Heat shock 70 kDa protein 1A	HSPA1A	;	3	17	12	4	5	7	4	12	15	15	6	7	6	14	15	10	2	4	1	7	10	11	3	3	3	11	10	6	0	0	0	1	3	4	0	0	0	4	3	0	26.2	21.1
P08238;Q5T9W8;Q14568;Q58FF7;G3V2J8;Q58FF8;Q58FG1;Q58FF6	P08238	11;2;2;2;1;1;1;1	11;2;2;2;1;1;1;1	5;0;0;0;0;0;0;0	Heat shock protein HSP 90-beta	HSP90AB1		8	11	11	5	4	5	4	10	9	9	4	6	4	11	9	6	4	5	4	10	9	9	4	6	4	11	9	6	1	1	2	4	3	3	1	1	1	5	3	1	20.9	20.9
P08311	P08311	4	4	4	Cathepsin G	CTSG		1	4	4	4	2	2	4	3	3	4	4	4	0	3	4	1	2	2	4	3	3	4	4	4	0	3	4	1	2	2	4	3	3	4	4	4	0	3	4	1	15.7	15.7
P08574	P08574	1	1	1	Cytochrome c1, heme protein, mitochondrial	CYC1		1	1	1	1	0	0	0	1	1	1	0	0	0	1	1	0	0	0	0	1	1	1	0	0	0	1	1	0	0	0	0	1	1	1	0	0	0	1	1	0	3.7	3.7
P08727;C9JM50	P08727;C9JM50	14;11	2;1	2;1	Keratin, type I cytoskeletal 19	KRT19	;	2	14	2	2	11	12	11	11	10	11	11	11	13	9	9	9	1	1	0	1	1	1	1	1	2	1	1	1	1	1	0	1	1	1	1	1	2	1	1	1	20.8	5
P08779;K7ENW6	P08779	51;13	26;11	26;11	Keratin, type I cytoskeletal 16	KRT16		2	51	26	26	44	46	49	47	43	43	46	43	40	41	39	42	20	22	25	24	19	20	22	21	17	19	18	19	20	22	25	24	19	20	22	21	17	19	18	19	80.5	59.2
P09228	P09228	2	1	1	Cystatin-SA	CST2		1	2	1	1	1	1	1	2	2	2	2	2	0	2	1	1	1	1	1	1	1	1	1	1	0	1	1	0	1	1	1	1	1	1	1	1	0	1	1	0	21.3	7.8
P09382;F8WEI7	P09382	5;2	5;2	5;2	Galectin-1	LGALS1		2	5	5	5	5	3	3	4	4	4	4	5	3	5	4	4	5	3	3	4	4	4	4	5	3	5	4	4	5	3	3	4	4	4	4	5	3	5	4	4	48.9	48.9
Q5T7C4;Q5T7C6;P09429;B2RPK0;P23497	Q5T7C4;Q5T7C6;P09429;B2RPK0	6;6;6;4;2	6;6;6;4;2	5;5;5;3;2	High mobility group protein B1;Putative high mobility group protein B1-like 1	HMGB1;HMGB1P1	;;;	5	6	6	5	4	4	3	4	3	4	2	5	2	5	5	5	4	4	3	4	3	4	2	5	2	5	5	5	4	4	3	4	3	4	2	5	2	4	4	4	44.9	44.9
Q6P452;P09525	Q6P452;P09525	4;4	4;4	4;4	Annexin;Annexin A4	ANXA4	;	2	4	4	4	2	2	0	3	1	2	2	3	1	2	0	3	2	2	0	3	1	2	2	3	1	2	0	3	2	2	0	3	1	2	2	3	1	2	0	3	14	14
P16403;P10412;P16402	P16403;P10412;P16402	2;2;2	2;2;2	2;2;2	Histone H1.2;Histone H1.4;Histone H1.3	HIST1H1C;HIST1H1E;HIST1H1D	;;	3	2	2	2	0	0	0	1	0	1	0	1	2	2	2	1	0	0	0	1	0	1	0	1	2	2	2	1	0	0	0	1	0	1	0	1	2	2	2	1	10.8	10.8
P10599	P10599	6	6	6	Thioredoxin	TXN		1	6	6	6	5	5	5	6	6	6	5	6	4	6	6	4	5	5	5	6	6	6	5	6	4	6	6	4	5	5	5	6	6	6	5	6	4	6	6	4	40	40
P11021	P11021	21	20	20	78 kDa glucose-regulated protein	HSPA5		1	21	20	20	9	10	8	17	17	18	8	10	10	18	18	10	9	10	8	16	16	17	8	10	10	17	17	10	9	10	8	16	16	17	8	10	10	17	17	10	41.6	41.6
P11142;E9PKE3;E9PNE6;E9PN89;A8K7Q2;E9PLF4;E9PQQ4;E9PQK7;E9PK54;E9PI65;E9PPY6;E9PN25;E9PS65;E9PM13	P11142;E9PKE3;E9PNE6;E9PN89;A8K7Q2	36;34;25;24;21;13;12;12;12;10;9;8;7;3	36;34;25;24;21;13;12;12;12;10;9;8;7;3	23;21;16;14;14;9;9;9;9;6;6;5;6;2	Heat shock cognate 71 kDa protein	HSPA8	;;;;	14	36	36	23	14	17	15	28	28	31	14	15	12	30	32	20	14	17	15	28	28	31	14	15	12	30	32	20	7	9	7	15	16	19	8	7	6	20	19	11	49.7	49.7
P12035	P12035	22	1	1	Keratin, type II cytoskeletal 3	KRT3		1	22	1	1	21	19	18	21	20	21	20	21	20	19	20	20	1	0	1	1	1	1	1	1	0	1	1	1	1	0	1	1	1	1	1	1	0	1	1	1	18.3	2.4
P12236;I7HJJ0	P12236;I7HJJ0	9;8	3;3	3;3	ADP/ATP translocase 3;ADP/ATP translocase 3, N-terminally processed	SLC25A6	;	2	9	3	3	2	2	0	5	5	5	1	3	1	5	6	4	1	1	0	3	3	2	0	1	0	2	2	1	1	1	0	3	3	2	0	1	0	2	2	1	22.8	7.4
P12273	P12273	6	6	6	Prolactin-inducible protein	PIP		1	6	6	6	4	3	2	6	5	6	6	6	2	5	5	3	4	3	2	6	5	6	6	6	2	5	5	3	4	3	2	6	5	6	6	6	2	5	5	3	45.9	45.9
P12814;H9KV75;H0YJ11;H7C5W8	P12814;H9KV75;H0YJ11	7;6;4;3	3;3;2;1	3;3;2;1	Alpha-actinin-1	ACTN1	;;	4	7	3	3	4	5	1	5	5	6	4	5	3	5	7	4	2	3	1	2	2	3	2	3	1	3	3	2	2	3	1	2	2	3	2	3	1	3	3	2	8.9	4
P13639	P13639	11	11	11	Elongation factor 2	EEF2		1	11	11	11	6	7	4	5	5	6	7	7	11	4	5	6	6	7	4	5	5	6	7	7	11	4	5	6	6	7	4	5	5	6	7	7	11	4	5	6	15.9	15.9
P13645;Q7Z3Y7;Q2M2I5;Q7Z3Z0;Q7Z3Y8;F8VZY9;P05783;Q7Z3Y9	P13645	66;5;3;2;2;1;1;1	65;5;3;2;2;1;1;1	57;2;0;1;1;0;0;0	Keratin, type I cytoskeletal 10	KRT10		8	66	65	57	57	55	62	62	61	59	59	60	54	57	57	59	56	54	61	61	60	58	58	59	53	56	56	58	48	46	53	53	52	50	50	51	45	48	48	50	71.1	71.1
P13646;K7ERE3;K7EMD9;K7EQH6;K7EMJ2	P13646;K7ERE3;K7EMD9	30;29;20;4;1	19;18;11;2;1	13;12;6;2;1	Keratin, type I cytoskeletal 13	KRT13	;;	5	30	19	13	20	23	14	26	27	25	29	22	18	18	14	21	11	14	5	17	17	16	18	14	8	9	7	12	7	8	2	11	12	10	12	8	6	6	4	8	62.4	52.8
P13647;F8W0C6;H0YI76;H0YIN9;F8VV57;F8VU69;F8VP67;B4DIR1;K7ELP4;K7EJU1;K7EKH9;P14136	P13647	75;33;28;15;9;8;3;2;2;2;2;2	59;22;23;13;9;7;0;0;0;0;0;0	40;6;21;12;9;5;0;0;0;0;0;0	Keratin, type II cytoskeletal 5	KRT5		12	75	59	40	63	64	66	67	61	66	63	64	69	60	61	62	48	50	51	52	47	51	50	50	55	46	47	47	33	32	35	34	32	34	34	33	37	30	30	30	69.7	63.4
P14618;B4DNK4;H3BTN5;H3BQ34;H3BR70;H3BT25;H3BUW1;H3BTJ2;H3BU13;P30613	P14618;B4DNK4;H3BTN5;H3BQ34	9;7;7;5;4;3;3;3;2;1	9;7;7;5;4;3;3;3;2;1	9;7;7;5;4;3;3;3;2;1	Pyruvate kinase PKM;Pyruvate kinase	PKM	;;;	10	9	9	9	5	6	5	5	7	8	6	6	8	5	5	8	5	6	5	5	7	8	6	6	8	5	5	8	5	6	5	5	7	8	6	6	8	5	5	8	25.2	25.2
P14625;Q96GW1;F8W026	P14625;Q96GW1	8;4;1	7;3;0	7;3;0	Endoplasmin	HSP90B1	;	3	8	7	7	4	5	5	6	4	7	4	8	5	7	6	4	3	4	4	5	3	6	3	7	4	6	5	3	3	4	4	5	3	6	3	7	4	6	5	3	15.2	13.4
P14866;M0QXS5;M0QYT0;M0R076;B4DVF8;M0R1W6	P14866;M0QXS5	7;6;3;1;1;1	7;6;3;1;1;1	7;6;3;1;1;1	Heterogeneous nuclear ribonucleoprotein L	HNRNPL	;	6	7	7	7	7	4	4	6	7	7	5	5	2	6	7	4	7	4	4	6	7	7	5	5	2	6	7	4	7	4	4	6	7	7	5	5	2	6	7	4	18.2	18.2
P14923;C9JK18;C9JKY1;C9J826;C9JTX4;B4DGU4;P35222;C9JPI2;K7ERP3	P14923	38;15;15;14;12;3;3;1;1	38;15;15;14;12;3;3;1;1	38;15;15;14;12;3;3;1;1	Junction plakoglobin	JUP		9	38	38	38	30	25	34	35	27	31	27	24	30	26	25	28	30	25	34	35	27	31	27	24	30	26	25	28	30	25	34	35	27	31	27	24	30	26	25	28	60.9	60.9
P15090;E5RIR0;E5RH45;P02689	P15090	8;2;1;1	8;2;1;1	8;2;1;1	Fatty acid-binding protein, adipocyte	FABP4		4	8	8	8	0	0	0	0	0	1	0	0	8	0	0	0	0	0	0	0	0	1	0	0	8	0	0	0	0	0	0	0	0	1	0	0	8	0	0	0	63.6	63.6
P15515;P15516	P15515;P15516	3;2	3;2	3;2	Histatin-1;His1-(31-57)-peptide;Histatin-3;Histatin-3;His3-(20-44)-peptide;His3-(20-43)-peptide;His3-(20-32)-peptide;His3-(20-31)-peptide;His3-(20-30)-peptide;His3-(24-32)-peptide;His3-(24-31)-peptide;His3-(24-30)-peptide;His3-(25-32)-peptide;His3-(25-30)-peptide;His3-(26-32)-peptide;His3-(26-31)-peptide;His3-(26-30)-peptide;His3-(31-51)-peptide;His3-(31-44)-peptide;His3-(31-43)-peptide;His3-(32-…	HTN1;HTN3	;	2	3	3	3	2	3	2	3	3	2	3	2	1	1	1	1	2	3	2	3	3	2	3	2	1	1	1	1	2	3	2	3	3	2	3	2	1	1	1	1	45.6	45.6
P15924	P15924	196	196	196	Desmoplakin	DSP		1	196	196	196	121	109	159	145	111	130	131	111	166	112	107	117	121	109	159	145	111	130	131	111	166	112	107	117	121	109	159	145	111	130	131	111	166	112	107	117	60.7	60.7
P17931;G3V3R6	P17931;G3V3R6	6;4	6;4	6;4	Galectin-3;Galectin	LGALS3	;	2	6	6	6	5	4	5	5	6	5	5	5	6	5	6	5	5	4	5	5	6	5	5	5	6	5	6	5	5	4	5	5	6	5	5	5	6	5	6	5	28.4	28.4
P17987;F5H282;E7EQR6;E7ERF2;F5GYL4;F5H726;F5GZI8;F5H676;F5H136;F5GZ03	P17987;F5H282;E7EQR6;E7ERF2	3;2;2;2;1;1;1;1;1;1	3;2;2;2;1;1;1;1;1;1	3;2;2;2;1;1;1;1;1;1	T-complex protein 1 subunit alpha	TCP1	;;;	10	3	3	3	3	3	1	3	3	2	3	3	3	3	2	3	3	3	1	3	3	2	3	3	3	3	2	3	3	3	1	3	3	2	3	3	3	3	2	3	5.6	5.6
P18077;C9K025;F8WBS5;F8WB72	P18077;C9K025;F8WBS5;F8WB72	5;4;3;3	5;4;3;3	5;4;3;3	60S ribosomal protein L35a	RPL35A	;;;	4	5	5	5	3	3	2	2	2	3	1	5	2	3	2	1	3	3	2	2	2	3	1	5	2	3	2	1	3	3	2	2	2	3	1	5	2	3	2	1	45.5	45.5
P18669	P18669	1	1	1	Phosphoglycerate mutase 1	PGAM1		1	1	1	1	0	0	0	0	0	0	0	0	1	0	0	0	0	0	0	0	0	0	0	0	1	0	0	0	0	0	0	0	0	0	0	0	1	0	0	0	8.3	8.3
P19013;F8VX05;F8VZR6	P19013	26;2;2	22;2;2	20;2;2	Keratin, type II cytoskeletal 4	KRT4		3	26	22	20	19	16	7	26	24	24	24	20	17	15	10	17	15	12	3	22	20	20	20	16	13	11	6	13	14	11	3	20	19	18	19	15	12	11	6	13	41.9	38.4
P19338;H7BY16;C9JYW2;C9JLB1;C9J1H7;C9JWL1	P19338;H7BY16	24;13;3;3;3;3	24;13;3;3;3;3	24;13;3;3;3;3	Nucleolin	NCL	;	6	24	24	24	18	18	12	20	21	22	15	21	16	20	23	13	18	18	12	20	21	22	15	21	16	20	23	13	18	18	12	20	21	22	15	21	16	20	23	13	38.5	38.5
P19474;H0YDP8	P19474	7;1	7;1	7;1	E3 ubiquitin-protein ligase TRIM21	TRIM21		2	7	7	7	6	6	5	1	1	0	6	5	4	1	2	3	6	6	5	1	1	0	6	5	4	1	2	3	6	6	5	1	1	0	6	5	4	1	2	3	20	20
P20618	P20618	4	4	4	Proteasome subunit beta type-1	PSMB1		1	4	4	4	1	2	1	3	2	3	2	2	0	3	3	2	1	2	1	3	2	3	2	2	0	3	3	2	1	2	1	3	2	3	2	2	0	3	3	2	27	27
P20930	P20930	31	31	31	Filaggrin	FLG		1	31	31	31	20	18	18	21	24	26	28	25	17	16	16	20	20	18	18	21	24	26	28	25	17	16	16	20	20	18	18	21	24	26	28	25	17	16	16	20	18.7	18.7
P22626;A0A087WUI2	P22626;A0A087WUI2	5;4	5;4	5;4	Heterogeneous nuclear ribonucleoproteins A2/B1	HNRNPA2B1	;	2	5	5	5	4	5	1	4	4	4	2	4	4	4	4	3	4	5	1	4	4	4	2	4	4	4	4	3	4	5	1	4	4	4	2	4	4	4	4	3	15	15
P22735	P22735	6	6	6	Protein-glutamine gamma-glutamyltransferase K	TGM1		1	6	6	6	4	2	4	5	5	5	4	3	3	3	4	2	4	2	4	5	5	5	4	3	3	3	4	2	4	2	4	5	5	5	4	3	3	3	4	2	10.6	10.6
P23246;H0Y9K7	P23246	14;3	14;3	13;3	Splicing factor, proline- and glutamine-rich	SFPQ		2	14	14	13	6	10	6	8	5	7	7	7	9	7	11	8	6	10	6	8	5	7	7	7	9	7	11	8	6	10	6	8	5	7	7	7	8	6	10	7	20.9	20.9
P23381;G3V423;G3V3P2;G3V227;G3V5U1;G3V456;G3V2Y7;G3V277;G3V3H8;G3V3Y5	P23381;G3V423;G3V3P2;G3V227;G3V5U1;G3V456;G3V2Y7;G3V277;G3V3H8;G3V3Y5	2;1;1;1;1;1;1;1;1;1	2;1;1;1;1;1;1;1;1;1	2;1;1;1;1;1;1;1;1;1	Tryptophan--tRNA ligase, cytoplasmic;T1-TrpRS;T2-TrpRS	WARS	;;;;;;;;;	10	2	2	2	1	2	1	1	0	1	1	2	2	2	1	0	1	2	1	1	0	1	1	2	2	2	1	0	1	2	1	1	0	1	1	2	2	2	1	0	5.7	5.7
P23396;F2Z2S8;H0YF32;H0YCJ7;E9PPU1;E9PL09;H0YEU2;E9PQ96;E9PJH4;E9PK82	P23396;F2Z2S8;H0YF32;H0YCJ7;E9PPU1;E9PL09;H0YEU2	6;5;5;5;4;4;3;2;2;2	6;5;5;5;4;4;3;2;2;2	6;5;5;5;4;4;3;2;2;2	40S ribosomal protein S3	RPS3	;;;;;;	10	6	6	6	1	1	2	4	5	4	1	2	3	5	4	3	1	1	2	4	5	4	1	2	3	5	4	3	1	1	2	4	5	4	1	2	3	5	4	3	31.7	31.7
P23526	P23526	4	4	4	Adenosylhomocysteinase	AHCY		1	4	4	4	2	3	3	2	3	1	2	2	1	4	1	3	2	3	3	2	3	1	2	2	1	4	1	3	2	3	3	2	3	1	2	2	1	4	1	3	14.4	14.4
U3KPS2;P24158	U3KPS2;P24158	1;1	1;1	1;1	Myeloblastin	PRTN3	;	2	1	1	1	0	1	0	1	1	1	1	1	0	1	1	1	0	1	0	1	1	1	1	1	0	1	1	1	0	1	0	1	1	1	1	1	0	1	1	1	5.6	5.6
P24534	P24534	3	2	2	Elongation factor 1-beta	EEF1B2		1	3	2	2	1	2	1	2	2	2	2	2	3	3	2	2	1	2	1	1	1	1	1	1	2	2	1	1	1	2	1	1	1	1	1	1	2	2	1	1	20.4	16.4
P25311;C9JEV0;H7BZJ8	P25311;C9JEV0	10;8;1	10;8;1	10;8;1	Zinc-alpha-2-glycoprotein	AZGP1	;	3	10	10	10	5	4	7	7	10	10	9	9	0	5	3	1	5	4	7	7	10	10	9	9	0	5	3	1	5	4	7	7	10	10	9	9	0	5	3	1	36.6	36.6
P25398	P25398	4	4	4	40S ribosomal protein S12	RPS12		1	4	4	4	1	1	1	2	2	3	2	2	1	3	3	0	1	1	1	2	2	3	2	2	1	3	3	0	1	1	1	2	2	3	2	2	1	3	3	0	40.2	40.2
P25685;M0R128;M0R1D6;M0QZD0;M0QYT3;M0QXK0;M0R080	P25685;M0R128;M0R1D6;M0QZD0;M0QYT3;M0QXK0;M0R080	2;1;1;1;1;1;1	2;1;1;1;1;1;1	2;1;1;1;1;1;1	DnaJ homolog subfamily B member 1	DNAJB1	;;;;;;	7	2	2	2	0	0	0	1	2	2	0	0	0	2	1	1	0	0	0	1	2	2	0	0	0	2	1	1	0	0	0	1	2	2	0	0	0	2	1	1	6.2	6.2
P25705;K7ERX7;K7EK77;K7EJP1;K7ENJ4;K7EQH4;K7ESA0	P25705;K7ERX7;K7EK77;K7EJP1;K7ENJ4	7;6;6;5;4;2;1	7;6;6;5;4;2;1	7;6;6;5;4;2;1	ATP synthase subunit alpha, mitochondrial	ATP5A1	;;;;	7	7	7	7	1	1	1	4	4	5	2	1	3	6	7	4	1	1	1	4	4	5	2	1	3	6	7	4	1	1	1	4	4	5	2	1	3	6	7	4	13.9	13.9
P25787;H7C402;H3BT36;C9JCK5	P25787	4;1;1;1	4;1;1;1	4;1;1;1	Proteasome subunit alpha type-2	PSMA2		4	4	4	4	2	2	3	3	3	3	2	1	1	3	4	2	2	2	3	3	3	3	2	1	1	3	4	2	2	2	3	3	3	3	2	1	1	3	4	2	28.6	28.6
P25788;G3V3W4;G3V5N4;G3V4X5;H0YJ03	P25788	5;2;2;2;1	5;2;2;2;1	5;2;2;2;1	Proteasome subunit alpha type-3	PSMA3		5	5	5	5	1	0	3	4	4	4	2	1	1	4	4	4	1	0	3	4	4	4	2	1	1	4	4	4	1	0	3	4	4	4	2	1	1	4	4	4	24.3	24.3
P26038;E7EQR4;P35241;P15311;V9GZ54	P26038	11;2;2;2;1	11;2;2;2;1	11;2;2;2;1	Moesin	MSN		5	11	11	11	3	3	4	5	8	7	4	4	5	5	6	9	3	3	4	5	8	7	4	4	5	5	6	9	3	3	4	5	8	7	4	4	5	5	6	9	21.3	21.3
P26196;Q8IV96	P26196;Q8IV96	2;1	2;1	2;1	Probable ATP-dependent RNA helicase DDX6	DDX6	;	2	2	2	2	0	1	0	2	1	1	1	1	0	1	1	0	0	1	0	2	1	1	1	1	0	1	1	0	0	1	0	2	1	1	1	1	0	1	1	0	4.3	4.3
P26368	P26368	1	1	1	Splicing factor U2AF 65 kDa subunit	U2AF2		1	1	1	1	1	1	0	1	1	1	1	1	1	1	1	1	1	1	0	1	1	1	1	1	1	1	1	1	1	1	0	1	1	1	1	1	1	1	1	1	2.3	2.3
P26373;J3QSB4;J3KS98;H3BTH3;H3BUK8	P26373;J3QSB4	13;7;4;3;1	13;7;4;3;1	13;7;4;3;1	60S ribosomal protein L13	RPL13	;	5	13	13	13	8	9	5	9	8	10	8	11	7	9	12	5	8	9	5	9	8	10	8	11	7	9	12	5	8	9	5	9	8	10	8	11	7	9	12	5	48.3	48.3
P26640;A2ABF4	P26640	6;2	6;2	6;2	Valine--tRNA ligase	VARS		2	6	6	6	0	1	1	5	2	4	0	2	1	5	3	1	0	1	1	5	2	4	0	2	1	5	3	1	0	1	1	5	2	4	0	2	1	5	3	1	6.1	6.1
P26641	P26641	9	9	9	Elongation factor 1-gamma	EEF1G		1	9	9	9	6	6	5	6	7	8	6	5	8	7	8	7	6	6	5	6	7	8	6	5	8	7	8	7	6	6	5	6	7	8	6	5	8	7	8	7	25.9	25.9
P27105;F8VSL7	P27105	3;1	3;1	3;1	Erythrocyte band 7 integral membrane protein	STOM		2	3	3	3	3	2	2	3	2	2	3	2	1	2	3	2	3	2	2	3	2	2	3	2	1	2	3	2	3	2	2	3	2	2	3	2	1	2	3	2	13.5	13.5
P27482	P27482	5	5	5	Calmodulin-like protein 3	CALML3		1	5	5	5	0	0	0	0	0	0	0	0	5	0	0	1	0	0	0	0	0	0	0	0	5	0	0	1	0	0	0	0	0	0	0	0	5	0	0	1	42.3	42.3
X1WI28;P27635;F8W7C6;A0A087WV22;B8A6G2;A6QRI9;Q96L21;H7C123;H7C2C5;H7C2U2	X1WI28;P27635;F8W7C6;A0A087WV22;B8A6G2;A6QRI9;Q96L21	7;7;5;5;4;4;4;3;3;1	7;7;5;5;4;4;4;3;3;1	7;7;5;5;4;4;4;3;3;1	60S ribosomal protein L10;60S ribosomal protein L10-like	RPL10;RPL10L	;;;;;;	10	7	7	7	2	3	2	3	3	3	2	5	2	4	6	2	2	3	2	3	3	3	2	5	2	4	6	2	2	3	2	3	3	3	2	5	2	4	6	2	45.8	45.8
P27797;K7EJB9	P27797;K7EJB9	2;1	2;1	2;1	Calreticulin	CALR	;	2	2	2	2	1	2	1	1	0	2	1	1	2	2	1	1	1	2	1	1	0	2	1	1	2	2	1	1	1	2	1	1	0	2	1	1	2	2	1	1	5.3	5.3
P27824	P27824	1	1	1	Calnexin	CANX		1	1	1	1	0	0	0	1	1	1	0	0	0	1	1	0	0	0	0	1	1	1	0	0	0	1	1	0	0	0	0	1	1	1	0	0	0	1	1	0	2.4	2.4
P28066	P28066	3	3	3	Proteasome subunit alpha type-5	PSMA5		1	3	3	3	2	2	3	3	3	3	1	1	2	3	3	2	2	2	3	3	3	3	1	1	2	3	3	2	2	2	3	3	3	3	1	1	2	3	3	2	15.8	15.8
P28070	P28070	2	2	2	Proteasome subunit beta type-4	PSMB4		1	2	2	2	1	1	1	2	1	2	1	1	1	2	1	1	1	1	1	2	1	2	1	1	1	2	1	1	1	1	1	2	1	2	1	1	1	2	1	1	11.4	11.4
P28072	P28072	2	2	2	Proteasome subunit beta type-6	PSMB6		1	2	2	2	1	1	0	2	2	2	2	1	1	2	2	2	1	1	0	2	2	2	2	1	1	2	2	2	1	1	0	2	2	2	2	1	1	2	2	2	8.8	8.8
P28074;H0YJM8	P28074	3;1	3;1	3;1	Proteasome subunit beta type-5	PSMB5		2	3	3	3	2	2	1	1	3	2	2	3	1	3	1	1	2	2	1	1	3	2	2	3	1	3	1	1	2	2	1	1	3	2	2	3	1	3	1	1	22.1	22.1
P28838;H0Y9Q1	P28838;H0Y9Q1	8;4	8;4	8;4	Cytosol aminopeptidase	LAP3	;	2	8	8	8	0	0	0	0	1	1	0	0	8	1	0	0	0	0	0	0	1	1	0	0	8	1	0	0	0	0	0	0	1	1	0	0	8	1	0	0	17.9	17.9
Q5SYZ4;P29373	Q5SYZ4;P29373	3;3	3;3	3;3	Cellular retinoic acid-binding protein 2	CRABP2	;	2	3	3	3	0	0	0	0	0	0	0	0	3	0	0	0	0	0	0	0	0	0	0	0	3	0	0	0	0	0	0	0	0	0	0	0	3	0	0	0	26.8	26.8
P29401	P29401	1	1	1	Transketolase	TKT		1	1	1	1	0	0	0	1	1	1	1	0	1	1	1	0	0	0	0	1	1	1	1	0	1	1	1	0	0	0	0	1	1	1	1	0	1	1	1	0	1.9	1.9
P29508;Q5K684;P48594;H0Y5H9;C9JZ65	P29508;Q5K684;P48594;H0Y5H9	13;11;8;7;3	13;11;8;7;3	13;11;8;7;3	Serpin B3;Serpin B4	SERPINB3;SERPINB4	;;;	5	13	13	13	6	2	12	12	12	11	11	11	3	8	2	4	6	2	12	12	12	11	11	11	3	8	2	4	6	2	12	12	12	11	11	11	3	8	2	4	36.7	36.7
P30041	P30041	7	7	7	Peroxiredoxin-6	PRDX6		1	7	7	7	2	3	1	3	1	3	3	2	7	4	2	2	2	3	1	3	1	3	3	2	7	4	2	2	2	3	1	3	1	3	3	2	7	4	2	2	32.6	32.6
P30048	P30048	2	2	2	Thioredoxin-dependent peroxide reductase, mitochondrial	PRDX3		1	2	2	2	2	2	2	1	1	1	2	1	1	1	1	2	2	2	2	1	1	1	2	1	1	1	1	2	2	2	2	1	1	1	2	1	1	1	1	2	9.8	9.8
P30050	P30050	6	6	6	60S ribosomal protein L12	RPL12		1	6	6	6	6	5	4	6	4	6	5	5	4	6	6	5	6	5	4	6	4	6	5	5	4	6	6	5	6	5	4	6	4	6	5	5	4	6	6	5	46.1	46.1
P31025;Q5VSP4	P31025	3;1	3;1	3;1	Lipocalin-1	LCN1		2	3	3	3	2	3	1	3	3	3	3	3	1	3	2	1	2	3	1	3	3	3	3	3	1	3	2	1	2	3	1	3	3	3	3	3	1	3	2	1	19.9	19.9
Q86SG5;P31151	Q86SG5;P31151	2;2	2;2	2;2	Protein S100-A7A;Protein S100-A7	S100A7A;S100A7	;	2	2	2	2	1	1	0	1	2	2	1	1	1	2	0	0	1	1	0	1	2	2	1	1	1	2	0	0	1	1	0	1	2	2	1	1	1	2	0	0	23.8	23.8
P31944	P31944	9	9	9	Caspase-14;Caspase-14 subunit p17, mature form;Caspase-14 subunit p10, mature form;Caspase-14 subunit p20, intermediate form;Caspase-14 subunit p8, intermediate form	CASP14		1	9	9	9	5	4	9	7	4	7	9	5	3	6	5	5	5	4	9	7	4	7	9	5	3	6	5	5	5	4	9	7	4	7	9	5	3	6	5	5	27.3	27.3
P31947	P31947	8	8	8	14-3-3 protein sigma	SFN		1	8	8	8	0	0	0	1	1	0	2	0	8	0	0	1	0	0	0	1	1	0	2	0	8	0	0	1	0	0	0	1	1	0	2	0	8	0	0	1	41.9	41.9
P32119;A6NIW5	P32119	8;3	7;3	7;3	Peroxiredoxin-2	PRDX2		2	8	7	7	6	7	7	7	6	7	7	6	7	7	5	5	5	6	6	6	5	6	6	5	6	6	4	4	5	6	6	6	5	6	6	5	6	6	4	4	37.9	32.3
P33764	P33764	1	1	1	Protein S100-A3	S100A3		1	1	1	1	0	0	0	0	0	0	0	0	1	0	0	0	0	0	0	0	0	0	0	0	1	0	0	0	0	0	0	0	0	0	0	0	1	0	0	0	20.8	20.8
P35527;K7EQQ3	P35527;K7EQQ3	69;43	69;43	68;43	Keratin, type I cytoskeletal 9	KRT9	;	2	69	69	68	61	59	66	65	63	63	64	60	53	62	61	58	61	59	66	65	63	63	64	60	53	62	61	58	60	58	65	64	62	62	63	59	52	61	60	57	77.8	77.8
P35579;B1PS43;P35749;P35580;Q5BKV1;B1AH99;A1L2Z2	P35579	40;4;4;4;3;2;2	40;4;4;4;3;2;2	36;0;0;2;3;2;0	Myosin-9	MYH9		7	40	40	36	17	23	15	23	23	30	17	22	18	32	24	32	17	23	15	23	23	30	17	22	18	32	24	32	16	21	14	20	21	28	16	20	17	29	21	28	27.1	27.1
P35813;E9PKB5;E9PJN3;E9PL75	P35813;E9PKB5;E9PJN3	5;4;3;2	3;2;2;1	3;2;2;1	Protein phosphatase 1A	PPM1A	;;	4	5	3	3	3	3	0	4	4	4	3	4	3	5	4	2	2	2	0	3	3	3	2	3	2	3	3	1	2	2	0	3	3	3	2	3	2	3	3	1	17.3	11.5
P35908;H0YID6;H0YHD9;P12036;F8VQY3	P35908	82;4;2;2;1	77;4;2;2;1	59;0;0;0;0	Keratin, type II cytoskeletal 2 epidermal	KRT2		5	82	77	59	77	77	77	78	79	78	78	78	72	76	76	77	73	72	72	73	74	73	73	73	67	71	71	73	55	54	54	55	56	56	56	55	51	54	53	55	96.2	95.6
P35998;C9JLS9	P35998;C9JLS9	4;2	4;2	4;2	26S protease regulatory subunit 7	PSMC2	;	2	4	4	4	0	0	0	2	2	2	0	0	0	3	4	0	0	0	0	2	2	2	0	0	0	3	4	0	0	0	0	2	2	2	0	0	0	3	4	0	14.5	14.5
P36578;H3BM89;H3BTP7;H3BU31	P36578;H3BM89	17;11;7;6	17;11;7;6	17;11;7;6	60S ribosomal protein L4	RPL4	;	4	17	17	17	8	9	8	11	10	15	9	13	8	16	16	6	8	9	8	11	10	15	9	13	8	16	16	6	8	9	8	11	10	15	9	13	8	16	16	6	43.1	43.1
P36952	P36952	3	3	3	Serpin B5	SERPINB5		1	3	3	3	0	0	0	0	0	0	0	0	3	0	0	0	0	0	0	0	0	0	0	0	3	0	0	0	0	0	0	0	0	0	0	0	3	0	0	0	8	8
P37802;X6RJP6;C9J5W6;Q9UI15	P37802;X6RJP6	3;2;1;1	3;2;1;1	3;2;1;1	Transgelin-2	TAGLN2	;	4	3	3	3	0	0	0	0	0	0	0	0	3	0	0	0	0	0	0	0	0	0	0	0	3	0	0	0	0	0	0	0	0	0	0	0	3	0	0	0	18.6	18.6
P38646;H0YBG6;D6RA73;D6RJI2	P38646	7;2;1;1	7;2;1;1	7;2;1;1	Stress-70 protein, mitochondrial	HSPA9		4	7	7	7	4	5	2	7	6	6	3	4	1	7	7	1	4	5	2	7	6	6	3	4	1	7	7	1	4	5	2	7	6	6	3	4	1	7	7	1	11.2	11.2
P39019;A0A075B6E2;M0R2L9;M0QXK4;M0QYF7;M0R140	P39019;A0A075B6E2	9;5;4;4;4;4	9;5;4;4;4;4	9;5;4;4;4;4	40S ribosomal protein S19	RPS19	;	6	9	9	9	7	8	5	7	7	7	7	8	6	6	8	9	7	8	5	7	7	7	7	8	6	6	8	9	7	8	5	7	7	7	7	8	6	6	8	9	41.4	41.4
P39023;G5E9G0;H7C422;B5MCW2;H7C3M2;F8WCR1	P39023;G5E9G0;H7C422;B5MCW2;H7C3M2	11;9;8;7;6;3	11;9;8;7;6;3	11;9;8;7;6;3	60S ribosomal protein L3	RPL3	;;;;	6	11	11	11	7	10	5	8	8	9	6	10	5	9	9	5	7	10	5	8	8	9	6	10	5	9	9	5	7	10	5	8	8	9	6	10	5	9	9	5	28.8	28.8
P40227;Q92526	P40227	8;2	8;2	8;2	T-complex protein 1 subunit zeta	CCT6A		2	8	8	8	4	5	3	6	6	7	3	5	3	8	7	6	4	5	3	6	6	7	3	5	3	8	7	6	4	5	3	6	6	7	3	5	3	8	7	6	17.5	17.5
P41250	P41250	1	1	1	Glycine--tRNA ligase	GARS		1	1	1	1	0	0	0	0	0	0	0	0	1	1	1	1	0	0	0	0	0	0	0	0	1	1	1	1	0	0	0	0	0	0	0	0	1	1	1	1	2.3	2.3
P42167;H0YJH7;G5E972;P42166	P42167;H0YJH7;G5E972	4;3;3;1	4;3;3;1	4;3;3;1	Lamina-associated polypeptide 2, isoforms beta/gamma;Thymopoietin;Thymopentin	TMPO	;;	4	4	4	4	1	1	2	3	3	4	2	2	0	3	4	2	1	1	2	3	3	4	2	2	0	3	4	2	1	1	2	3	3	4	2	2	0	3	4	2	10.8	10.8
P42357;F8W0V1;F8VNX0;H0YHB0;Q4VB95	P42357	5;2;2;1;1	5;2;2;1;1	5;2;2;1;1	Histidine ammonia-lyase	HAL		5	5	5	5	1	1	4	5	5	5	4	2	0	4	0	2	1	1	4	5	5	5	4	2	0	4	0	2	1	1	4	5	5	5	4	2	0	4	0	2	8.7	8.7
P42766;F2Z388	P42766	5;2	5;2	5;2	60S ribosomal protein L35	RPL35		2	5	5	5	3	4	5	5	5	5	3	4	3	4	5	4	3	4	5	5	5	5	3	4	3	4	5	4	3	4	5	5	5	5	3	4	3	4	5	4	31.7	31.7
P43686	P43686	2	2	2	26S protease regulatory subunit 6B	PSMC4		1	2	2	2	0	0	0	1	1	0	0	0	0	2	2	0	0	0	0	1	1	0	0	0	0	2	2	0	0	0	0	1	1	0	0	0	0	2	2	0	8.6	8.6
P46379;F6S6P2;X6REW1;H0Y4L1;F6TC96;F6UR09;F6U1F2;F6XTU0;H0Y710;F6RG75;F6WML8;F6VEM6;F6X9W3;F6U341	P46379	9;4;4;1;1;1;1;1;1;1;1;1;1;1	9;4;4;1;1;1;1;1;1;1;1;1;1;1	9;4;4;1;1;1;1;1;1;1;1;1;1;1	Large proline-rich protein BAG6	BAG6		14	9	9	9	0	0	0	5	6	8	0	0	0	9	8	2	0	0	0	5	6	8	0	0	0	9	8	2	0	0	0	5	6	8	0	0	0	9	8	2	12.3	12.3
P46776;E9PLL6;E9PJD9;E9PLX7	P46776;E9PLL6;E9PJD9;E9PLX7	5;4;3;3	5;4;3;3	5;4;3;3	60S ribosomal protein L27a	RPL27A	;;;	4	5	5	5	4	4	3	3	4	4	4	4	4	5	5	4	4	4	3	3	4	4	4	4	4	5	5	4	4	4	3	3	4	4	4	4	4	5	5	4	31.1	31.1
P46777;Q5T7N0	P46777;Q5T7N0	4;2	4;2	4;2	60S ribosomal protein L5	RPL5	;	2	4	4	4	3	2	0	3	2	3	2	2	1	3	4	0	3	2	0	3	2	3	2	2	1	3	4	0	3	2	0	3	2	3	2	2	1	3	4	0	19.2	19.2
P46778;M0R181;G3V1B3;M0R3I5	P46778;M0R181;G3V1B3	6;5;3;1	6;5;3;1	6;5;3;1	60S ribosomal protein L21	RPL21	;;	4	6	6	6	3	3	2	3	4	3	1	5	0	4	4	3	3	3	2	3	4	3	1	5	0	4	4	3	3	3	2	3	4	3	1	5	0	4	4	3	33.8	33.8
P46779;H0YKD8;H0YMF4;H0YLP6	P46779;H0YKD8	9;8;4;3	9;8;4;3	9;8;4;3	60S ribosomal protein L28	RPL28	;	4	9	9	9	5	6	6	7	5	7	5	7	6	7	8	7	5	6	6	7	5	7	5	7	6	7	8	7	5	6	6	7	5	7	5	7	6	7	8	7	59.1	59.1
P46781;B5MCT8;C9JM19;F2Z3C0;A8MXK4	P46781	9;4;4;2;2	9;4;4;2;2	9;4;4;2;2	40S ribosomal protein S9	RPS9		5	9	9	9	4	7	3	7	8	9	4	6	6	9	9	4	4	7	3	7	8	9	4	6	6	9	9	4	4	7	3	7	8	9	4	6	6	9	9	4	32.5	32.5
P46783;F6U211;S4R435;Q9NQ39	P46783;F6U211;S4R435	5;4;4;1	5;4;4;1	5;4;4;1	40S ribosomal protein S10	RPS10;RPS10-NUDT3	;;	4	5	5	5	3	5	1	3	3	3	3	4	3	4	4	3	3	5	1	3	3	3	3	4	3	4	4	3	3	5	1	3	3	3	3	4	3	4	4	3	30.3	30.3
P47914	P47914	1	1	1	60S ribosomal protein L29	RPL29		1	1	1	1	0	0	0	0	0	0	0	0	0	0	1	0	0	0	0	0	0	0	0	0	0	0	1	0	0	0	0	0	0	0	0	0	0	0	1	0	9.4	9.4
P47929	P47929	11	11	11	Galectin-7	LGALS7		1	11	11	11	2	3	3	3	4	6	4	2	11	4	2	2	2	3	3	3	4	6	4	2	11	4	2	2	2	3	3	3	4	6	4	2	11	4	2	2	92.6	92.6
P48668	P48668	68	1	0	Keratin, type II cytoskeletal 6C	KRT6C		1	68	1	0	60	63	61	64	54	61	62	60	53	56	57	59	1	1	1	1	1	1	1	1	1	1	1	1	0	0	0	0	0	0	0	0	0	0	0	0	67.4	1.8
P49207	P49207	3	3	3	60S ribosomal protein L34	RPL34		1	3	3	3	2	3	1	3	2	3	3	3	3	3	3	3	2	3	1	3	2	3	3	3	3	3	3	3	2	3	1	3	2	3	3	3	3	3	3	3	18.8	18.8
P49327	P49327	2	2	2	Fatty acid synthase;[Acyl-carrier-protein] S-acetyltransferase;[Acyl-carrier-protein] S-malonyltransferase;3-oxoacyl-[acyl-carrier-protein] synthase;3-oxoacyl-[acyl-carrier-protein] reductase;3-hydroxyacyl-[acyl-carrier-protein] dehydratase;Enoyl-[acyl-carrier-protein] reductase;Oleoyl-[acyl-carrier-protein] hydrolase	FASN		1	2	2	2	0	0	0	1	0	1	0	0	1	2	0	0	0	0	0	1	0	1	0	0	1	2	0	0	0	0	0	1	0	1	0	0	1	2	0	0	1.1	1.1
P49411	P49411	6	6	6	Elongation factor Tu, mitochondrial	TUFM		1	6	6	6	5	5	2	4	4	5	4	4	3	5	5	3	5	5	2	4	4	5	4	4	3	5	5	3	5	5	2	4	4	5	4	4	3	5	5	3	18.6	18.6
P49458;E9PE20	P49458;E9PE20	2;1	2;1	2;1	Signal recognition particle 9 kDa protein	SRP9	;	2	2	2	2	0	0	0	0	0	0	0	0	0	0	2	0	0	0	0	0	0	0	0	0	0	0	2	0	0	0	0	0	0	0	0	0	0	0	2	0	25.6	25.6
P49755	P49755	1	1	1	Transmembrane emp24 domain-containing protein 10	TMED10		1	1	1	1	0	0	0	1	1	1	0	0	1	1	1	0	0	0	0	1	1	1	0	0	1	1	1	0	0	0	0	1	1	1	0	0	1	1	1	0	4.1	4.1
P49862;M0QYU8	P49862	3;1	3;1	3;1	Kallikrein-7	KLK7		2	3	3	3	1	1	1	1	1	2	2	1	0	1	0	1	1	1	1	1	1	2	2	1	0	1	0	1	1	1	1	1	1	2	2	1	0	1	0	1	20.2	20.2
P49902;Q5JUV6;Q5JUV3;Q5JUV4	P49902	3;1;1;1	3;1;1;1	3;1;1;1	Cytosolic purine 5-nucleotidase	NT5C2		4	3	3	3	0	2	1	2	1	2	0	2	0	3	2	0	0	2	1	2	1	2	0	2	0	3	2	0	0	2	1	2	1	2	0	2	0	3	2	0	10.5	10.5
P50395;Q5SX91;Q5SX87;P31150	P50395	3;1;1;1	3;1;1;1	3;1;1;1	Rab GDP dissociation inhibitor beta	GDI2		4	3	3	3	2	1	2	2	3	2	2	2	2	3	2	1	2	1	2	2	3	2	2	2	2	3	2	1	2	1	2	2	3	2	2	2	2	3	2	1	7.4	7.4
P50914;E7EPB3	P50914;E7EPB3	10;6	10;6	10;6	60S ribosomal protein L14	RPL14	;	2	10	10	10	7	7	7	9	6	7	7	10	4	7	10	6	7	7	7	9	6	7	7	10	4	7	10	6	7	7	7	9	6	7	7	10	4	7	10	6	43.7	43.7
P50990;H7C4C8;H7C2U0	P50990	7;3;1	7;3;1	7;3;1	T-complex protein 1 subunit theta	CCT8		3	7	7	7	3	2	3	4	6	5	2	3	3	7	5	4	3	2	3	4	6	5	2	3	3	7	5	4	3	2	3	4	6	5	2	3	3	7	5	4	16.8	16.8
P50991	P50991	4	4	4	T-complex protein 1 subunit delta	CCT4		1	4	4	4	1	1	0	1	1	2	1	2	1	2	3	2	1	1	0	1	1	2	1	2	1	2	3	2	1	1	0	1	1	2	1	2	1	2	3	2	9.6	9.6
P51178	P51178	3	3	3	1-phosphatidylinositol 4,5-bisphosphate phosphodiesterase delta-1	PLCD1		1	3	3	3	0	0	0	0	0	0	0	0	3	0	0	0	0	0	0	0	0	0	0	0	3	0	0	0	0	0	0	0	0	0	0	0	3	0	0	0	3.7	3.7
P51665;H3BNT7;H3BTM8	P51665;H3BNT7;H3BTM8	2;1;1	2;1;1	2;1;1	26S proteasome non-ATPase regulatory subunit 7	PSMD7	;;	3	2	2	2	0	0	0	0	0	1	0	0	0	2	2	0	0	0	0	0	0	1	0	0	0	2	2	0	0	0	0	0	0	1	0	0	0	2	2	0	11.4	11.4
P51991	P51991	7	7	7	Heterogeneous nuclear ribonucleoprotein A3	HNRNPA3		1	7	7	7	3	4	3	6	4	6	4	4	1	7	4	3	3	4	3	6	4	6	4	4	1	7	4	3	3	4	3	6	4	6	4	4	1	7	4	3	32	32
P52597	P52597	5	3	3	Heterogeneous nuclear ribonucleoprotein F;Heterogeneous nuclear ribonucleoprotein F, N-terminally processed	HNRNPF		1	5	3	3	3	2	2	3	4	4	3	1	1	4	5	1	1	0	1	1	2	2	1	0	0	2	3	0	1	0	1	1	2	2	1	0	0	2	3	0	18.3	11.8
P52732	P52732	73	73	73	Kinesin-like protein KIF11	KIF11		1	73	73	73	64	68	55	67	61	67	59	68	50	65	68	54	64	68	55	67	61	67	59	68	50	65	68	54	64	68	55	67	61	67	59	68	50	65	68	54	69.7	69.7
P52907;C9JUG7;F8W9N7;P47755	P52907	3;1;1;1	3;1;1;1	3;1;1;1	F-actin-capping protein subunit alpha-1	CAPZA1		4	3	3	3	2	2	2	3	2	3	1	3	2	3	3	1	2	2	2	3	2	3	1	3	2	3	3	1	2	2	2	3	2	3	1	3	2	3	3	1	14.7	14.7
P53621	P53621	1	1	1	Coatomer subunit alpha;Xenin;Proxenin	COPA		1	1	1	1	1	1	1	1	1	1	1	1	1	1	1	0	1	1	1	1	1	1	1	1	1	1	1	0	1	1	1	1	1	1	1	1	1	1	1	0	1.2	1.2
P55000	P55000	1	1	1	Secreted Ly-6/uPAR-related protein 1	SLURP1		1	1	1	1	1	0	0	1	1	1	1	1	0	0	0	0	1	0	0	1	1	1	1	1	0	0	0	0	1	0	0	1	1	1	1	1	0	0	0	0	24.3	24.3
P55072;C9JUP7;C9IZA5	P55072	20;4;4	20;4;4	20;4;4	Transitional endoplasmic reticulum ATPase	VCP		3	20	20	20	0	0	0	16	17	19	0	0	2	19	18	10	0	0	0	16	17	19	0	0	2	19	18	10	0	0	0	16	17	19	0	0	2	19	18	10	36.1	36.1
P56537;B7ZBH1	P56537;B7ZBH1	3;2	3;2	3;2	Eukaryotic translation initiation factor 6	EIF6	;	2	3	3	3	2	1	1	3	2	3	2	1	1	2	2	1	2	1	1	3	2	3	2	1	1	2	2	1	2	1	1	3	2	3	2	1	1	2	2	1	21.6	21.6
P57088;D6RAA6;H0Y8N0	P57088;D6RAA6;H0Y8N0	4;3;2	4;3;2	4;3;2	Transmembrane protein 33	TMEM33	;;	3	4	4	4	0	0	0	4	4	4	0	0	0	4	3	1	0	0	0	4	4	4	0	0	0	4	3	1	0	0	0	4	4	4	0	0	0	4	3	1	18.6	18.6
P59666;P59665	P59666;P59665	1;1	1;1	1;1	Neutrophil defensin 3;HP 3-56;Neutrophil defensin 2;Neutrophil defensin 1;HP 1-56;Neutrophil defensin 2	DEFA3;DEFA1	;	2	1	1	1	0	0	0	0	0	1	1	0	1	0	0	0	0	0	0	0	0	1	1	0	1	0	0	0	0	0	0	0	0	1	1	0	1	0	0	0	10.6	10.6
U3KPZ0;P60174;U3KQF3;U3KPS5	U3KPZ0;P60174;U3KQF3	5;5;4;1	5;5;4;1	5;5;4;1	Triosephosphate isomerase	TPI1	;;	4	5	5	5	2	3	4	3	4	4	3	4	5	3	3	1	2	3	4	3	4	4	3	4	5	3	3	1	2	3	4	3	4	4	3	4	5	3	3	1	61.9	61.9
P60709;P63261;Q5T8M7;I3L3I0;I3L1U9;I3L4N8;G5E9R0;E7EVS6;C9JZR7;K7EM38;I3L3R2;J3KT65;Q562R1;C9JTX5;C9JUM1;Q6S8J3;A5A3E0;P0CG38;F8WCH0;P0CG39;Q9BYX7	P60709;P63261;Q5T8M7;I3L3I0;I3L1U9	28;27;16;14;14;13;9;9;8;8;8;8;8;7;7;7;6;5;3;3;2	28;27;16;14;14;13;9;9;8;8;8;8;8;7;7;7;6;5;3;3;2	11;10;0;5;5;6;2;2;1;1;1;1;0;1;0;1;0;0;0;0;0	Actin, cytoplasmic 1;Actin, cytoplasmic 1, N-terminally processed;Actin, cytoplasmic 2;Actin, cytoplasmic 2, N-terminally processed	ACTB;ACTG1	;;;;	21	28	28	11	20	21	23	24	23	26	24	25	25	21	24	22	20	21	23	24	23	26	24	25	25	21	24	22	7	9	11	11	11	11	11	10	8	11	11	10	73.1	73.1
P60842;J3QKZ9;J3QLN6;J3KS25;J3QR64;J3KTB5;J3QL43;J3QS69;J3KT12;E7EQG2;Q14240;J3KSZ0;J3KT04;J3KS93;J3QQP0;E9PBH4;F8WE11;E7EMV8;J3KSN7;I3L3H2	P60842;J3QKZ9;J3QLN6;J3KS25;J3QR64;J3KTB5;J3QL43;J3QS69;J3KT12;E7EQG2;Q14240;J3KSZ0	4;3;3;3;3;3;3;3;3;3;3;2;1;1;1;1;1;1;1;1	4;3;3;3;3;3;3;3;3;3;3;2;1;1;1;1;1;1;1;1	3;2;2;2;2;2;2;2;2;2;2;2;0;0;0;0;0;0;0;0	Eukaryotic initiation factor 4A-I;Eukaryotic initiation factor 4A-II;Eukaryotic initiation factor 4A-II, N-terminally processed	EIF4A1;EIF4A2	;;;;;;;;;;;	20	4	4	3	4	4	2	3	3	4	3	3	3	4	4	2	4	4	2	3	3	4	3	3	3	4	4	2	3	3	2	2	2	3	2	2	2	3	3	2	12.1	12.1
P60866;E5RJX2;E5RIP1;G3XAN0	P60866;E5RJX2	5;3;2;2	5;3;2;2	5;3;2;2	40S ribosomal protein S20	RPS20	;	4	5	5	5	5	4	2	5	4	5	4	5	3	5	5	5	5	4	2	5	4	5	4	5	3	5	5	5	5	4	2	5	4	5	4	5	3	5	5	5	44.5	44.5
P61160;F5H6T1	P61160;F5H6T1	4;2	4;2	4;2	Actin-related protein 2	ACTR2	;	2	4	4	4	0	0	0	1	2	2	0	1	1	4	2	1	0	0	0	1	2	2	0	1	1	4	2	1	0	0	0	1	2	2	0	1	1	4	2	1	16	16
P61247;D6RAT0;D6RB09;D6RG13;E9PFI5;H0Y9Y4;D6R9B6;H0Y8L7;D6RAS7;D6RED7;D6RGE0;D6RI02	P61247;D6RAT0;D6RB09;D6RG13;E9PFI5;H0Y9Y4;D6R9B6;H0Y8L7;D6RAS7	12;11;10;10;9;9;8;8;7;4;2;2	12;11;10;10;9;9;8;8;7;4;2;2	12;11;10;10;9;9;8;8;7;4;2;2	40S ribosomal protein S3a	RPS3A	;;;;;;;;	12	12	12	12	10	10	5	10	11	10	9	11	6	12	12	5	10	10	5	10	11	10	9	11	6	12	12	5	10	10	5	10	11	10	9	11	6	12	12	5	50.8	50.8
P61313;E7EQV9;E7EX53;E7ENU7	P61313;E7EQV9	8;4;3;3	8;4;3;3	8;4;3;3	60S ribosomal protein L15;Ribosomal protein L15	RPL15	;	4	8	8	8	5	6	4	6	5	7	4	4	5	7	8	5	5	6	4	6	5	7	4	4	5	7	8	5	5	6	4	6	5	7	4	4	5	7	8	5	34.8	34.8
P61353;K7ELC7;K7EQQ9;K7ERY7	P61353;K7ELC7;K7EQQ9	5;4;3;1	5;4;3;1	5;4;3;1	60S ribosomal protein L27	RPL27	;;	4	5	5	5	4	4	3	4	4	4	4	3	2	4	4	4	4	4	3	4	4	4	4	3	2	4	4	4	4	4	3	4	4	4	4	3	2	4	4	4	43.4	43.4
P61513;G5E9R3;C9J4Z3;Q6P4E4;E9PEL3;M0R0A1;M0R2L6	P61513;G5E9R3;C9J4Z3;Q6P4E4;E9PEL3;M0R0A1;M0R2L6	4;3;3;3;3;2;2	4;3;3;3;3;2;2	4;3;3;3;3;2;2	60S ribosomal protein L37a	RPL37A	;;;;;;	7	4	4	4	2	2	2	1	2	1	1	3	1	2	3	2	2	2	2	1	2	1	1	3	1	2	3	2	2	2	2	1	2	1	1	3	1	2	3	2	37	37
P61626;F8VV32	P61626;F8VV32	10;6	10;6	10;6	Lysozyme C;Lysozyme	LYZ	;	2	10	10	10	6	6	6	8	8	10	8	8	5	8	9	7	6	6	6	8	8	10	8	8	5	8	9	7	6	6	6	8	8	10	8	8	5	8	9	7	62.8	62.8
P61927	P61927	1	1	1	60S ribosomal protein L37	RPL37		1	1	1	1	1	1	1	1	1	1	1	1	1	1	1	1	1	1	1	1	1	1	1	1	1	1	1	1	1	1	1	1	1	1	1	1	1	1	1	1	12.4	12.4
Q5T6W5;P61978;Q5T6W2;Q5T6W1;S4R359;S4R457	Q5T6W5;P61978;Q5T6W2;Q5T6W1	11;11;10;6;2;1	11;11;10;6;2;1	11;11;10;6;2;1	Heterogeneous nuclear ribonucleoprotein K	HNRNPK	;;;	6	11	11	11	10	8	7	10	9	11	11	9	9	11	11	10	10	8	7	10	9	11	11	9	9	11	11	10	10	8	7	10	9	11	11	9	9	11	11	10	31.3	31.3
P62191	P62191	4	4	4	26S protease regulatory subunit 4	PSMC1		1	4	4	4	0	0	1	2	1	3	1	1	0	3	4	1	0	0	1	2	1	3	1	1	0	3	4	1	0	0	1	2	1	3	1	1	0	3	4	1	12	12
P62241;Q5JR95	P62241;Q5JR95	11;10	11;10	11;10	40S ribosomal protein S8	RPS8	;	2	11	11	11	7	6	7	9	7	10	4	8	5	9	11	4	7	6	7	9	7	10	4	8	5	9	11	4	7	6	7	9	7	10	4	8	5	9	11	4	59.6	59.6
P62258;B4DJF2;I3L3T1;I3L0W5;K7EIT4;K7EM20	P62258;B4DJF2;I3L3T1	3;2;2;1;1;1	3;2;2;1;1;1	3;2;2;1;1;1	14-3-3 protein epsilon	YWHAE	;;	6	3	3	3	0	0	0	0	0	0	0	0	3	0	0	0	0	0	0	0	0	0	0	0	3	0	0	0	0	0	0	0	0	0	0	0	3	0	0	0	14.5	14.5
P62263;H0YB22;E5RH77	P62263;H0YB22;E5RH77	8;5;5	8;5;5	8;5;5	40S ribosomal protein S14	RPS14	;;	3	8	8	8	4	6	2	5	5	6	7	6	4	7	6	7	4	6	2	5	5	6	7	6	4	7	6	7	4	6	2	5	5	6	7	6	4	7	6	7	43	43
P62266;D6RD47;D6RDJ2;D6RIX0;D6R9I7	P62266;D6RD47	3;2;1;1;1	3;2;1;1;1	3;2;1;1;1	40S ribosomal protein S23	RPS23	;	5	3	3	3	2	2	2	2	2	2	2	3	3	2	3	2	2	2	2	2	2	2	2	3	3	2	3	2	2	2	2	2	2	2	2	3	3	2	3	2	22.4	22.4
P62269;J3JS69	P62269	6;2	6;2	6;2	40S ribosomal protein S18	RPS18		2	6	6	6	4	5	1	3	3	4	2	4	3	4	4	2	4	5	1	3	3	4	2	4	3	4	4	2	4	5	1	3	3	4	2	4	3	4	4	2	34.9	34.9
P62280;M0QZC5;M0R1H5;M0R1H6	P62280;M0QZC5	7;6;3;1	7;6;3;1	7;6;3;1	40S ribosomal protein S11	RPS11	;	4	7	7	7	3	1	1	3	3	4	1	2	3	5	5	3	3	1	1	3	3	4	1	2	3	5	5	3	3	1	1	3	3	4	1	2	3	5	5	3	46.2	46.2
P62318;H3BT13	P62318;H3BT13	2;1	2;1	2;1	Small nuclear ribonucleoprotein Sm D3	SNRPD3	;	2	2	2	2	1	1	1	1	1	2	1	1	1	1	2	1	1	1	1	1	1	2	1	1	1	1	2	1	1	1	1	1	1	2	1	1	1	1	2	1	30.2	30.2
Q5T4B6;P62328	Q5T4B6;P62328	1;1	1;1	1;1	Thymosin beta-4;Hematopoietic system regulatory peptide	TMSB4X	;	2	1	1	1	0	0	0	1	1	1	1	1	0	1	1	0	0	0	0	1	1	1	1	1	0	1	1	0	0	0	0	1	1	1	1	1	0	1	1	0	31.8	31.8
P62424;Q5T8U3;Q5T8U2	P62424;Q5T8U3	11;8;5	11;8;5	11;8;5	60S ribosomal protein L7a	RPL7A	;	3	11	11	11	8	6	5	8	6	7	6	7	8	8	9	4	8	6	5	8	6	7	6	7	8	8	9	4	8	6	5	8	6	7	6	7	8	8	9	4	44.7	44.7
P62701;Q8TD47;A6NH36	P62701	9;3;2	9;3;2	8;3;2	40S ribosomal protein S4, X isoform	RPS4X		3	9	9	8	5	4	7	5	4	5	5	6	6	6	6	6	5	4	7	5	4	5	5	6	6	6	6	6	5	4	6	5	4	5	5	6	6	6	6	6	30.8	30.8
P62750;H7BY10;K7ERT8;A8MUS3;K7EJV9;K7EMA7	P62750;H7BY10;K7ERT8;A8MUS3;K7EJV9;K7EMA7	8;6;6;6;5;4	8;6;6;6;5;4	8;6;6;6;5;4	60S ribosomal protein L23a	RPL23A	;;;;;	6	8	8	8	6	4	4	6	7	7	5	6	3	7	8	3	6	4	4	6	7	7	5	6	3	7	8	3	6	4	4	6	7	7	5	6	3	7	8	3	53.2	53.2
P62753;A2A3R5;A2A3R7	P62753;A2A3R5	9;6;3	9;6;3	9;6;3	40S ribosomal protein S6	RPS6	;	3	9	9	9	6	8	7	7	6	7	7	8	7	5	8	6	6	8	7	7	6	7	7	8	7	5	8	6	6	8	7	7	6	7	7	8	7	5	8	6	35.3	35.3
P62805	P62805	10	10	10	Histone H4	HIST1H4A		1	10	10	10	7	7	7	7	8	8	7	8	8	9	10	6	7	7	7	7	8	8	7	8	8	9	10	6	7	7	7	7	8	8	7	8	8	9	10	6	64.1	64.1
P62851	P62851	4	4	4	40S ribosomal protein S25	RPS25		1	4	4	4	3	2	2	2	2	3	3	4	2	2	3	3	3	2	2	2	2	3	3	4	2	2	3	3	3	2	2	2	2	3	3	4	2	2	3	3	32	32
P62854;Q5JNZ5	P62854;Q5JNZ5	3;2	3;2	3;2	40S ribosomal protein S26;Putative 40S ribosomal protein S26-like 1	RPS26;RPS26P11	;	2	3	3	3	2	3	3	3	3	3	2	3	2	3	3	3	2	3	3	3	3	3	2	3	2	3	3	3	2	3	3	3	3	3	2	3	2	3	3	3	27	27
P62857	P62857	3	3	3	40S ribosomal protein S28	RPS28		1	3	3	3	0	2	1	1	1	2	0	2	0	2	2	0	0	2	1	1	1	2	0	2	0	2	2	0	0	2	1	1	1	2	0	2	0	2	2	0	60.9	60.9
P62906	P62906	11	11	11	60S ribosomal protein L10a	RPL10A		1	11	11	11	7	10	5	7	9	10	3	9	4	10	6	5	7	10	5	7	9	10	3	9	4	10	6	5	7	10	5	7	9	10	3	9	4	10	6	5	40.6	40.6
P62913;Q5VVC8;Q5VVC9	P62913;Q5VVC8	5;4;2	5;4;2	5;4;2	60S ribosomal protein L11	RPL11	;	3	5	5	5	5	4	5	4	5	5	5	5	3	5	5	5	5	4	5	4	5	5	5	5	3	5	5	5	5	4	5	4	5	5	5	5	3	5	5	5	25.8	25.8
P62937;F8WE65;C9J5S7;E5RIZ5;A0A075B767;A0A075B759;Q9Y536;F5H284	P62937;F8WE65;C9J5S7	9;5;5;1;1;1;1;1	9;5;5;1;1;1;1;1	9;5;5;1;1;1;1;1	Peptidyl-prolyl cis-trans isomerase A;Peptidyl-prolyl cis-trans isomerase A, N-terminally processed;Peptidyl-prolyl cis-trans isomerase	PPIA	;;	8	9	9	9	7	7	6	7	7	8	8	8	6	8	8	9	7	7	6	7	7	8	8	8	6	8	8	9	7	7	6	7	7	8	8	8	6	8	8	9	65.5	65.5
P62979;J3QS39;J3QTR3;F5H6Q2;F5GYU3;F5H2Z3;F5H265;B4DV12;F5H388;F5H747;F5GXK7;J3QKN0;Q5PY61;Q96C32;P0CG47;P0CG48;M0R1V7;A0A087WV77;J3QLP7;J3QRK5;J3QSA3;F5GZ39;K7EMA8;J3KSM4	P62979;J3QS39;J3QTR3;F5H6Q2;F5GYU3;F5H2Z3;F5H265;B4DV12;F5H388;F5H747;F5GXK7;J3QKN0;Q5PY61;Q96C32;P0CG47;P0CG48;M0R1V7;A0A087WV77	11;9;9;9;9;9;9;9;9;9;9;9;9;9;9;9;6;6;5;5;4;4;3;1	11;9;9;9;9;9;9;9;9;9;9;9;9;9;9;9;6;6;5;5;4;4;3;1	2;0;0;0;0;0;0;0;0;0;0;0;0;0;0;0;0;0;0;0;0;0;0;0	Ubiquitin-40S ribosomal protein S27a;Ubiquitin;40S ribosomal protein S27a;Polyubiquitin-B;Ubiquitin;Polyubiquitin-C;Ubiquitin	RPS27A;UBB;UBC;UBA52	;;;;;;;;;;;;;;;;;	24	11	11	2	6	7	3	11	11	11	7	9	7	11	11	11	6	7	3	11	11	11	7	9	7	11	11	11	1	2	0	2	2	2	1	2	0	2	2	2	55.8	55.8
Q96FJ2;P63167	Q96FJ2;P63167	1;1	1;1	1;1	Dynein light chain 2, cytoplasmic;Dynein light chain 1, cytoplasmic	DYNLL2;DYNLL1	;	2	1	1	1	1	1	1	1	1	1	1	1	1	1	1	0	1	1	1	1	1	1	1	1	1	1	1	0	1	1	1	1	1	1	1	1	1	1	1	0	12.4	12.4
Q8WVC2;P63220;Q9BYK1	Q8WVC2;P63220;Q9BYK1	3;3;2	3;3;2	3;3;2	40S ribosomal protein S21	RPS21	;;	3	3	3	3	2	1	0	2	1	1	1	0	0	1	1	0	2	1	0	2	1	1	1	0	0	1	1	0	2	1	0	2	1	1	1	0	0	1	1	0	24.7	24.7
P68133;P68032;Q5T8M8;P63267;P62736;A6NL76;F8WB63;B8ZZJ2;C9JFL5;F6UVQ4;F6QUT6	P68133;P68032;Q5T8M8;P63267;P62736;A6NL76	19;19;17;17;17;15;7;7;7;7;7	2;2;2;1;1;2;1;1;1;1;1	2;2;2;1;1;2;1;1;1;1;1	Actin, alpha skeletal muscle;Actin, alpha cardiac muscle 1;Actin, gamma-enteric smooth muscle;Actin, aortic smooth muscle	ACTA1;ACTC1;ACTG2;ACTA2	;;;;;	11	19	2	2	14	13	13	15	13	16	14	17	19	11	14	13	1	1	1	2	1	1	1	2	2	1	1	1	1	1	1	2	1	1	1	2	2	1	1	1	35.5	7.2
Q5VTE0;P68104;A0A087WVQ9;A0A087WV01;Q05639;A6PW80;Q5JR01	Q5VTE0;P68104;A0A087WVQ9;A0A087WV01;Q05639	13;13;11;9;7;5;5	13;13;11;9;7;5;5	13;13;11;9;7;5;5	Putative elongation factor 1-alpha-like 3;Elongation factor 1-alpha 1;Elongation factor 1-alpha;Elongation factor 1-alpha 2	EEF1A1P5;EEF1A1;EEF1A2	;;;;	7	13	13	13	9	8	7	11	9	9	7	10	11	8	10	11	9	8	7	11	9	9	7	10	11	8	10	11	9	8	7	11	9	9	7	10	11	8	10	11	35.5	35.5
P68363;F5H5D3;Q9BQE3;Q71U36;F8VVB9;Q13748;F8VQQ4;C9J2C0;Q9NY65;F8VRZ4;F8VS66;Q6PEY2;F8VX09;F8VWV9;V9GZ17;A6NHL2;F8VRK0;C9JDS9;F8VXZ7;C9K0S6;C9JDL2;F8W0F6;Q9H853	P68363;F5H5D3;Q9BQE3;Q71U36;F8VVB9;Q13748	17;15;15;15;9;9;7;7;7;6;6;6;4;4;4;4;3;3;1;1;1;1;1	17;15;15;15;9;9;7;7;7;6;6;6;4;4;4;4;3;3;1;1;1;1;1	6;6;6;6;5;2;5;0;0;5;5;2;3;3;0;0;3;0;1;0;0;1;0	Tubulin alpha-1B chain;Tubulin alpha-1C chain;Tubulin alpha-1A chain;Tubulin alpha-3C/D chain	TUBA1B;TUBA1C;TUBA1A;TUBA3C	;;;;;	23	17	17	6	7	8	6	13	15	14	7	11	11	16	12	8	7	8	6	13	15	14	7	11	11	16	12	8	4	2	3	4	4	4	4	3	4	6	3	2	45.7	45.7
P68366;C9JEV8;C9JQ00;C9JJQ8	P68366	12;2;2;2	1;1;1;1	1;1;1;1	Tubulin alpha-4A chain	TUBA4A		4	12	1	1	3	6	3	9	11	10	3	8	8	10	9	6	0	0	0	0	0	0	0	0	1	0	0	0	0	0	0	0	0	0	0	0	1	0	0	0	34.8	3.6
P68371;P04350;M0R0X0;M0QY85;M0QY37;M0QX14;M0R042;M0R2D3;M0QYM7;M0R2T4;A0A075B724;M0QZL7;M0R278	P68371;P04350	11;10;2;2;2;2;2;2;2;1;1;1;1	2;2;2;2;2;2;1;1;1;1;1;1;1	1;1;1;1;1;1;1;1;1;1;0;0;0	Tubulin beta-4B chain;Tubulin beta-4A chain	TUBB4B;TUBB4A	;	13	11	2	1	5	5	3	9	7	10	5	6	7	11	10	6	0	0	0	0	0	1	0	0	1	2	1	0	0	0	0	0	0	0	0	0	0	1	1	0	27.9	7.6
P69905;G3V1N2	P69905;G3V1N2	2;1	2;1	2;1	Hemoglobin subunit alpha	HBA1;HBA2	;	2	2	2	2	2	2	1	0	1	1	2	1	1	1	2	1	2	2	1	0	1	1	2	1	1	1	2	1	2	2	1	0	1	1	2	1	1	1	2	1	21.8	21.8
P78371;F8VQ14;F5GWF6	P78371;F8VQ14;F5GWF6	11;10;10	11;10;10	11;10;10	T-complex protein 1 subunit beta	CCT2	;;	3	11	11	11	8	7	3	7	6	8	5	10	7	8	8	7	8	7	3	7	6	8	5	10	7	8	8	7	8	7	3	7	6	8	5	10	7	8	8	7	26.7	26.7
P78385	P78385	89	17	15	Keratin, type II cuticular Hb3	KRT83		1	89	17	15	3	2	2	7	4	4	3	3	89	8	4	1	0	0	0	0	0	0	0	0	17	0	0	0	0	0	0	0	0	0	0	0	15	0	0	0	83.8	28.8
P78386;F5GYI5;Q9NSB4	P78386;F5GYI5	93;51;11	48;28;6	45;28;6	Keratin, type II cuticular Hb5	KRT85	;	3	93	48	45	3	2	1	7	5	3	4	3	93	7	5	3	1	1	0	2	1	1	1	1	48	3	1	2	1	1	0	2	1	1	1	1	45	3	1	2	90.3	65.9
Q5TA02;P78417;Q5TA01	Q5TA02;P78417;Q5TA01	2;2;1	2;2;1	2;2;1	Glutathione S-transferase omega-1	GSTO1	;;	3	2	2	2	1	2	1	1	2	2	1	2	1	2	2	2	1	2	1	1	2	2	1	2	1	2	2	2	1	2	1	1	2	2	1	2	1	2	2	2	11	11
P81605	P81605	6	6	6	Dermcidin;Survival-promoting peptide;DCD-1	DCD		1	6	6	6	6	6	5	6	6	6	6	5	6	6	6	5	6	6	5	6	6	6	6	5	6	6	6	5	6	6	5	6	6	6	6	5	6	6	6	5	43.6	43.6
P84090;G3V279	P84090;G3V279	8;5	8;5	8;5	Enhancer of rudimentary homolog	ERH	;	2	8	8	8	7	7	8	7	8	8	7	8	6	8	8	7	7	7	8	7	8	8	7	8	6	8	8	7	7	7	8	7	8	8	7	8	6	8	8	7	62.5	62.5
Q00839;Q5RI18	Q00839	21;4	21;4	21;4	Heterogeneous nuclear ribonucleoprotein U	HNRNPU		2	21	21	21	10	13	8	12	13	12	9	12	8	15	16	11	10	13	8	12	13	12	9	12	8	15	16	11	10	13	8	12	13	12	9	12	8	15	16	11	24.5	24.5
Q01469;I6L8B7;A8MUU1	Q01469;I6L8B7	10;6;2	10;6;2	10;6;2	Fatty acid-binding protein, epidermal	FABP5	;	3	10	10	10	4	3	4	6	6	7	5	4	10	6	3	3	4	3	4	6	6	7	5	4	10	6	3	3	4	3	4	6	6	7	5	4	10	6	3	3	88.9	88.9
Q01546	Q01546	23	2	1	Keratin, type II cytoskeletal 2 oral	KRT76		1	23	2	1	20	21	18	21	19	21	19	20	20	20	21	20	0	1	0	1	0	1	0	0	0	1	1	0	0	1	0	1	0	1	0	0	0	1	1	0	18.8	4.2
Q02413;P32926	Q02413	24;1	24;1	22;0	Desmoglein-1	DSG1		2	24	24	22	21	18	22	24	21	22	21	20	17	20	19	17	21	18	22	24	21	22	21	20	17	20	19	17	19	16	20	22	19	20	19	18	15	19	17	15	34.4	34.4
Q02878;F8VZ45;U3KQR5;F8VR69;F8VZA3;F8VWR1;F8VU16	Q02878	11;4;4;3;1;1;1	11;4;4;3;1;1;1	11;4;4;3;1;1;1	60S ribosomal protein L6	RPL6		7	11	11	11	8	6	8	10	8	11	7	9	5	11	10	8	8	6	8	10	8	11	7	9	5	11	10	8	8	6	8	10	8	11	7	9	5	11	10	8	39.9	39.9
Q04695;F5GWP8;K7EPJ9;K7ESE1	Q04695;F5GWP8	42;35;19;8	20;15;9;2	17;13;8;2	Keratin, type I cytoskeletal 17	KRT17	;	4	42	20	17	33	36	38	39	32	35	36	31	28	31	30	29	13	18	18	18	12	15	16	12	8	14	10	10	11	15	15	16	12	14	14	11	7	14	10	10	74.8	53.7
Q5JY90;U3NG26;Q06187	Q5JY90;U3NG26;Q06187	1;1;1	1;1;1	1;1;1	Non-specific protein-tyrosine kinase;Tyrosine-protein kinase BTK	BTK	;;	3	1	1	1	0	0	0	0	0	0	0	0	0	1	0	0	0	0	0	0	0	0	0	0	0	1	0	0	0	0	0	0	0	0	0	0	0	1	0	0	2.5	2.5
Q07020;H0YHA7;J3QQ67;F8VUA6;G3V203;F8VYV2;A0A075B7A0;F8VXR6	Q07020;H0YHA7;J3QQ67;F8VUA6;G3V203;F8VYV2;A0A075B7A0	8;7;7;6;6;5;4;1	8;7;7;6;6;5;4;1	8;7;7;6;6;5;4;1	60S ribosomal protein L18	RPL18	;;;;;;	8	8	8	8	5	6	5	6	6	8	5	6	4	6	8	5	5	6	5	6	6	8	5	6	4	6	8	5	5	6	5	6	6	8	5	6	4	6	8	5	46.3	46.3
Q8IUG1;Q07627	Q8IUG1;Q07627	2;2	2;2	2;2	Keratin-associated protein 1-3;Keratin-associated protein 1-1	KRTAP1-3;KRTAP1-1	;	2	2	2	2	0	0	0	0	0	0	0	0	2	0	0	0	0	0	0	0	0	0	0	0	2	0	0	0	0	0	0	0	0	0	0	0	2	0	0	0	5.1	5.1
Q07666	Q07666	1	1	1	KH domain-containing, RNA-binding, signal transduction-associated protein 1	KHDRBS1		1	1	1	1	1	1	1	1	1	1	0	1	1	0	1	1	1	1	1	1	1	1	0	1	1	0	1	1	1	1	1	1	1	1	0	1	1	0	1	1	3.2	3.2
Q08188	Q08188	18	18	18	Protein-glutamine gamma-glutamyltransferase E;Protein-glutamine gamma-glutamyltransferase E 50 kDa catalytic chain;Protein-glutamine gamma-glutamyltransferase E 27 kDa non-catalytic chain	TGM3		1	18	18	18	9	9	11	13	10	12	10	7	14	10	9	8	9	9	11	13	10	12	10	7	14	10	9	8	9	9	11	13	10	12	10	7	14	10	9	8	33.6	33.6
Q08211	Q08211	2	2	2	ATP-dependent RNA helicase A	DHX9		1	2	2	2	0	0	0	1	0	1	0	0	0	1	1	0	0	0	0	1	0	1	0	0	0	1	1	0	0	0	0	1	0	1	0	0	0	1	1	0	2.1	2.1
Q08554	Q08554	14	14	14	Desmocollin-1	DSC1		1	14	14	14	6	5	12	9	9	11	11	6	6	6	8	6	6	5	12	9	9	11	11	6	6	6	8	6	6	5	12	9	9	11	11	6	6	6	8	6	18.5	18.5
Q09028;H0YEU5;H0YCT5;H0YF10;H0YDK2;E9PC52;Q16576;E9PNS2;E9PIC4;E9PNS6;Q5JP02;C9JAJ9;Q5JNZ6	Q09028;H0YEU5;H0YCT5;H0YF10;H0YDK2;E9PC52;Q16576	5;3;3;3;3;3;3;2;2;2;2;1;1	5;3;3;3;3;3;3;2;2;2;2;1;1	5;3;3;3;3;3;3;2;2;2;2;1;1	Histone-binding protein RBBP4;Histone-binding protein RBBP7	RBBP4;RBBP7	;;;;;;	13	5	5	5	1	3	1	5	3	4	1	3	1	3	4	2	1	3	1	5	3	4	1	3	1	3	4	2	1	3	1	5	3	4	1	3	1	3	4	2	14.1	14.1
Q12906;K7ERM6;K7ENK6;K7EM82;K7EJ09;K7ER69;K7EKJ9	Q12906	4;1;1;1;1;1;1	4;1;1;1;1;1;1	4;1;1;1;1;1;1	Interleukin enhancer-binding factor 3	ILF3		7	4	4	4	0	2	0	1	1	4	0	3	0	4	4	0	0	2	0	1	1	4	0	3	0	4	4	0	0	2	0	1	1	4	0	3	0	4	4	0	6.4	6.4
Q13151	Q13151	2	2	2	Heterogeneous nuclear ribonucleoprotein A0	HNRNPA0		1	2	2	2	0	0	0	2	0	1	1	1	0	1	2	0	0	0	0	2	0	1	1	1	0	1	2	0	0	0	0	2	0	1	1	1	0	1	2	0	7.9	7.9
Q13228;A6PVX1;H0Y532;F2Z2W8;F8WCR4;C9JVL0	Q13228;A6PVX1;H0Y532	12;9;6;4;4;1	12;9;6;4;4;1	12;9;6;4;4;1	Selenium-binding protein 1	SELENBP1	;;	6	12	12	12	0	0	0	0	0	0	0	0	12	0	0	0	0	0	0	0	0	0	0	0	12	0	0	0	0	0	0	0	0	0	0	0	12	0	0	0	35.8	35.8
Q13247;B4DJK0;B4DUA4;Q13243;Q08170	Q13247;B4DJK0;B4DUA4;Q13243;Q08170	2;1;1;1;1	2;1;1;1;1	2;1;1;1;1	Serine/arginine-rich splicing factor 6;Serine/arginine-rich splicing factor 5;Serine/arginine-rich splicing factor 4	SRSF6;SRSF5;SRSF4	;;;;	5	2	2	2	1	1	1	1	1	1	1	0	1	2	1	1	1	1	1	1	1	1	1	0	1	2	1	1	1	1	1	1	1	1	1	0	1	2	1	1	5.2	5.2
Q13263;M0R3C0;M0R0K9	Q13263	4;1;1	4;1;1	4;1;1	Transcription intermediary factor 1-beta	TRIM28		3	4	4	4	2	1	2	3	2	3	2	2	2	4	4	2	2	1	2	3	2	3	2	2	2	4	4	2	2	1	2	3	2	3	2	2	2	4	4	2	5.5	5.5
Q13347	Q13347	2	2	2	Eukaryotic translation initiation factor 3 subunit I	EIF3I		1	2	2	2	1	2	1	1	1	1	0	1	2	2	1	2	1	2	1	1	1	1	0	1	2	2	1	2	1	2	1	1	1	1	0	1	2	2	1	2	7.1	7.1
Q13501;E9PFW8;E7EMC7;C9JRJ8;E3W990	Q13501;E9PFW8;E7EMC7;C9JRJ8	5;4;4;3;2	5;4;4;3;2	5;4;4;3;2	Sequestosome-1	SQSTM1	;;;	5	5	5	5	0	1	0	4	2	4	1	1	0	5	5	1	0	1	0	4	2	4	1	1	0	5	5	1	0	1	0	4	2	4	1	1	0	5	5	1	16.4	16.4
Q5STU3;Q13838;H0Y400;O00148;F6UJC5;F6WLT2;H0YCC6;F6S4E6;A0A0A0MT12;F6TRA5;K7EQN7;B1Q2N1	Q5STU3;Q13838;H0Y400;O00148	5;5;3;3;2;2;1;1;1;1;1;1	5;5;3;3;2;2;1;1;1;1;1;1	5;5;3;3;2;2;1;1;1;1;1;1	Spliceosome RNA helicase DDX39B;ATP-dependent RNA helicase DDX39A	DDX39B;DDX39A	;;;	12	5	5	5	2	2	2	4	3	3	2	3	2	4	5	2	2	2	2	4	3	3	2	3	2	4	5	2	2	2	2	4	3	3	2	3	2	4	5	2	10.4	10.4
Q9BVA1;Q13885	Q9BVA1;Q13885	9;9	1;1	1;1	Tubulin beta-2B chain;Tubulin beta-2A chain	TUBB2B;TUBB2A	;	2	9	1	1	5	5	2	8	7	8	5	6	7	8	8	6	0	0	0	0	0	0	0	0	1	0	0	0	0	0	0	0	0	0	0	0	1	0	0	0	20.9	2
Q14152	Q14152	8	8	8	Eukaryotic translation initiation factor 3 subunit A	EIF3A		1	8	8	8	5	5	4	6	6	7	4	6	4	6	8	5	5	5	4	6	6	7	4	6	4	6	8	5	5	5	4	6	6	7	4	6	4	6	8	5	8.9	8.9
Q14525;A0A087X2I6	Q14525;A0A087X2I6	58;57	28;28	16;16	Keratin, type I cuticular Ha3-II	KRT33B	;	2	58	28	16	4	2	1	10	3	3	4	2	58	6	3	1	1	1	0	2	1	1	1	1	28	1	1	0	1	1	0	2	1	1	0	1	16	1	1	0	88.9	54.5
Q14532	Q14532	12	2	2	Keratin, type I cuticular Ha2	KRT32		1	12	2	2	1	1	1	2	1	2	1	1	12	1	3	1	0	0	0	0	0	0	0	0	2	0	0	0	0	0	0	0	0	0	0	0	2	0	0	0	21.4	2.5
Q14574	Q14574	4	4	4	Desmocollin-3	DSC3		1	4	4	4	3	4	4	4	4	4	4	4	3	4	4	4	3	4	4	4	4	4	4	4	3	4	4	4	3	4	4	4	4	4	4	4	3	4	4	4	4.5	4.5
Q14681	Q14681	3	3	3	BTB/POZ domain-containing protein KCTD2	KCTD2		1	3	3	3	2	3	3	3	3	2	3	2	1	3	3	2	2	3	3	3	3	2	3	2	1	3	3	2	2	3	3	3	3	2	3	2	1	3	3	2	11.4	11.4
Q15007	Q15007	1	1	1	Pre-mRNA-splicing regulator WTAP	WTAP		1	1	1	1	0	0	0	0	0	0	0	1	0	1	0	0	0	0	0	0	0	0	0	1	0	1	0	0	0	0	0	0	0	0	0	1	0	1	0	0	3.3	3.3
Q15029;K7EJ74;K7EP67	Q15029;K7EJ74;K7EP67	2;1;1	2;1;1	2;1;1	116 kDa U5 small nuclear ribonucleoprotein component	EFTUD2	;;	3	2	2	2	0	0	0	1	0	2	0	0	1	2	1	0	0	0	0	1	0	2	0	0	1	2	1	0	0	0	0	1	0	2	0	0	1	2	1	0	3	3
Q15084	Q15084	4	4	4	Protein disulfide-isomerase A6	PDIA6		1	4	4	4	1	1	1	3	3	3	1	1	1	3	3	1	1	1	1	3	3	3	1	1	1	3	3	1	1	1	1	3	3	3	1	1	1	3	3	1	12.3	12.3
Q15149	Q15149	5	3	3	Plectin	PLEC		1	5	3	3	0	0	3	2	2	3	2	1	5	0	1	2	0	0	3	2	2	3	2	1	3	0	1	2	0	0	3	2	2	3	2	1	3	0	1	2	1.3	0.7
Q15208;H0YGN4	Q15208	17;4	17;4	13;0	Serine/threonine-protein kinase 38	STK38		2	17	17	13	10	11	8	14	14	16	9	10	5	17	16	10	10	11	8	14	14	16	9	10	5	17	16	10	7	9	5	10	11	12	6	6	2	13	12	7	29.5	29.5
Q15233;C9JYS8;C9IZL7;H7C367;C9J4X2	Q15233;C9JYS8;C9IZL7;H7C367	13;8;7;7;4	12;8;6;6;4	12;8;6;6;4	Non-POU domain-containing octamer-binding protein	NONO	;;;	5	13	12	12	9	9	7	6	7	10	6	10	7	10	11	8	9	9	7	6	7	10	6	10	6	9	10	7	9	9	7	6	7	10	6	10	6	9	10	7	31	29.3
Q15323	Q15323	60	58	20	Keratin, type I cuticular Ha1	KRT31		1	60	58	20	4	1	1	8	2	3	3	1	60	8	2	1	3	0	0	7	1	2	2	0	58	7	1	0	1	0	0	0	0	1	0	0	20	1	0	0	77.2	77.2
Q15365	Q15365	3	2	2	Poly(rC)-binding protein 1	PCBP1		1	3	2	2	1	2	0	2	2	2	0	1	2	2	2	0	1	2	0	2	2	2	0	1	1	2	2	0	1	2	0	2	2	2	0	1	1	2	2	0	10.7	7.6
Q15393	Q15393	3	3	3	Splicing factor 3B subunit 3	SF3B3		1	3	3	3	2	1	3	2	2	2	1	2	0	3	3	0	2	1	3	2	2	2	1	2	0	3	3	0	2	1	3	2	2	2	1	2	0	3	3	0	3.1	3.1
Q15717	Q15717	2	2	2	ELAV-like protein 1	ELAVL1		1	2	2	2	1	2	2	1	2	2	2	2	2	2	1	2	1	2	2	1	2	2	2	2	2	2	1	2	1	2	2	1	2	2	2	2	2	2	1	2	3.7	3.7
Q15750	Q15750	1	1	1	TGF-beta-activated kinase 1 and MAP3K7-binding protein 1	TAB1		1	1	1	1	0	0	0	1	1	1	0	0	0	1	1	0	0	0	0	1	1	1	0	0	0	1	1	0	0	0	0	1	1	1	0	0	0	1	1	0	2.2	2.2
Q15942;H0Y2Y8;C9IZ41;C9JJK5;H7C3D3;H7C3R3	Q15942;H0Y2Y8	19;18;5;4;3;1	19;18;5;4;3;1	19;18;5;4;3;1	Zyxin	ZYX	;	6	19	19	19	14	14	13	16	18	17	13	16	12	17	16	15	14	14	13	16	18	17	13	16	12	17	16	15	14	14	13	16	18	17	13	16	12	17	16	15	46	46
Q16610	Q16610	4	4	4	Extracellular matrix protein 1	ECM1		1	4	4	4	3	3	3	4	4	4	3	3	1	2	3	3	3	3	3	4	4	4	3	3	1	2	3	3	3	3	3	4	4	4	3	3	1	2	3	3	10.7	10.7
Q16777;Q6FI13;Q99878;Q96KK5;Q9BTM1;P20671;P0C0S8;H0YFX9;C9J386	Q16777;Q6FI13;Q99878;Q96KK5;Q9BTM1;P20671;P0C0S8;H0YFX9	7;7;6;6;6;6;6;5;1	7;7;6;6;6;6;6;5;1	3;3;2;2;2;2;2;2;0	Histone H2A type 2-C;Histone H2A type 2-A;Histone H2A type 1-J;Histone H2A type 1-H;Histone H2A.J;Histone H2A type 1-D;Histone H2A type 1;Histone H2A	HIST2H2AC;HIST2H2AA3;HIST1H2AJ;HIST1H2AH;H2AFJ;HIST1H2AD;HIST1H2AG	;;;;;;;	9	7	7	3	4	5	1	5	5	5	5	4	5	5	6	4	4	5	1	5	5	5	5	4	5	5	6	4	1	2	0	2	2	2	2	1	3	2	2	2	58.1	58.1
Q2KHM9	Q2KHM9	1	1	1	Uncharacterized protein KIAA0753	KIAA0753		1	1	1	1	0	0	0	1	0	0	0	0	0	0	0	0	0	0	0	1	0	0	0	0	0	0	0	0	0	0	0	1	0	0	0	0	0	0	0	0	1.2	1.2
Q3LI64	Q3LI64	1	1	1	Keratin-associated protein 6-1	KRTAP6-1		1	1	1	1	0	0	0	0	0	0	0	0	1	0	0	0	0	0	0	0	0	0	0	0	1	0	0	0	0	0	0	0	0	0	0	0	1	0	0	0	15.5	15.5
Q3LI77	Q3LI77	7	7	7	Keratin-associated protein 13-4	KRTAP13-4		1	7	7	7	0	0	0	0	0	0	0	0	7	0	0	0	0	0	0	0	0	0	0	0	7	0	0	0	0	0	0	0	0	0	0	0	7	0	0	0	58.8	58.8
Q3ZCM7;A0A075B736;Q5SQY0	Q3ZCM7;A0A075B736;Q5SQY0	5;4;4	1;1;1	1;1;1	Tubulin beta-8 chain	TUBB8	;;	3	5	1	1	2	2	2	4	3	4	1	2	4	4	4	3	0	0	0	1	0	0	0	0	0	0	1	0	0	0	0	1	0	0	0	0	0	0	1	0	16.2	7.2
Q52LG2	Q52LG2	11	11	10	Keratin-associated protein 13-2	KRTAP13-2		1	11	11	10	0	0	0	0	0	0	0	0	11	0	0	0	0	0	0	0	0	0	0	0	11	0	0	0	0	0	0	0	0	0	0	0	10	0	0	0	93.7	93.7
Q53RT3	Q53RT3	1	1	1	Retroviral-like aspartic protease 1	ASPRV1		1	1	1	1	0	1	0	1	0	1	1	1	1	1	0	0	0	1	0	1	0	1	1	1	1	1	0	0	0	1	0	1	0	1	1	1	1	1	0	0	3.8	3.8
X6R8Y7;Q56A73	X6R8Y7;Q56A73	2;2	2;2	2;2	Spindlin-4	SPIN4	;	2	2	2	2	1	1	1	1	2	2	1	1	1	2	2	1	1	1	1	1	2	2	1	1	1	2	2	1	1	1	1	1	2	2	1	1	1	2	2	1	10	10
Q5D862	Q5D862	30	30	30	Filaggrin-2	FLG2		1	30	30	30	22	21	27	26	22	23	25	21	17	18	21	19	22	21	27	26	22	23	25	21	17	18	21	19	22	21	27	26	22	23	25	21	17	18	21	19	21.9	21.9
Q5QP01	Q5QP01	1	1	1		HSD3B2		1	1	1	1	1	1	1	0	0	0	1	1	0	0	0	0	1	1	1	0	0	0	1	1	0	0	0	0	1	1	1	0	0	0	1	1	0	0	0	0	10.8	10.8
Q5SWX8	Q5SWX8	1	1	1	Protein odr-4 homolog	ODR4		1	1	1	1	0	1	0	1	1	1	0	1	0	1	1	1	0	1	0	1	1	1	0	1	0	1	1	1	0	1	0	1	1	1	0	1	0	1	1	1	2.6	2.6
Q5SZC9;Q9P1F3	Q5SZC9;Q9P1F3	1;1	1;1	1;1	Costars family protein ABRACL	ABRACL	;	2	1	1	1	1	0	0	0	0	0	0	1	0	0	0	0	1	0	0	0	0	0	0	1	0	0	0	0	1	0	0	0	0	0	0	1	0	0	0	0	23.9	23.9
Q5T749	Q5T749	18	18	18	Keratinocyte proline-rich protein	KPRP		1	18	18	18	17	12	18	17	15	16	15	13	10	18	15	11	17	12	18	17	15	16	15	13	10	18	15	11	17	12	18	17	15	16	15	13	10	18	15	11	39.6	39.6
Q5T750	Q5T750	3	3	3	Skin-specific protein 32	XP32		1	3	3	3	2	1	1	1	1	1	3	1	1	1	1	1	2	1	1	1	1	1	3	1	1	1	1	1	2	1	1	1	1	1	3	1	1	1	1	1	9.6	9.6
Q5VU13	Q5VU13	9	9	9	V-set and immunoglobulin domain-containing protein 8	VSIG8		1	9	9	9	0	0	0	0	0	0	0	0	9	0	0	0	0	0	0	0	0	0	0	0	9	0	0	0	0	0	0	0	0	0	0	0	9	0	0	0	22.2	22.2
Q5VVQ6	Q5VVQ6	1	1	1	Ubiquitin thioesterase OTU1	YOD1		1	1	1	1	1	0	1	0	0	0	0	0	1	0	0	0	1	0	1	0	0	0	0	0	1	0	0	0	1	0	1	0	0	0	0	0	1	0	0	0	4.3	4.3
Q60FE5;P21333;Q5HY54;A0A087WWY3;F8WE98;H0Y5C6;H0Y5F3;Q14315;H7C2E7	Q60FE5;P21333;Q5HY54;A0A087WWY3	69;68;67;63;15;3;2;2;1	69;68;67;63;15;3;2;2;1	68;67;66;62;14;3;2;1;1	Filamin-A	FLNA	;;;	9	69	69	68	45	46	43	57	53	58	46	49	36	64	62	48	45	46	43	57	53	58	46	49	36	64	62	48	44	45	43	56	53	57	45	48	36	63	61	47	39.6	39.6
Q6A163;J3QRE9	Q6A163;J3QRE9	20;10	20;10	19;9	Keratin, type I cytoskeletal 39	KRT39	;	2	20	20	19	0	0	0	0	0	0	0	0	20	0	0	0	0	0	0	0	0	0	0	0	20	0	0	0	0	0	0	0	0	0	0	0	19	0	0	0	48.1	48.1
Q6KB66	Q6KB66	16	16	16	Keratin, type II cytoskeletal 80	KRT80		1	16	16	16	12	11	15	13	8	10	13	11	9	11	10	7	12	11	15	13	8	10	13	11	9	11	10	7	12	11	15	13	8	10	13	11	9	11	10	7	38.1	38.1
Q6P4A8	Q6P4A8	2	2	2	Phospholipase B-like 1;Phospholipase B-like 1 chain A;Phospholipase B-like 1 chain B;Phospholipase B-like 1 chain C	PLBD1		1	2	2	2	1	1	1	2	2	2	2	1	0	1	1	1	1	1	1	2	2	2	2	1	0	1	1	1	1	1	1	2	2	2	2	1	0	1	1	1	4.3	4.3
Q6UWN8	Q6UWN8	2	2	2	Serine protease inhibitor Kazal-type 6	SPINK6		1	2	2	2	0	0	0	0	0	0	0	0	2	0	0	0	0	0	0	0	0	0	0	0	2	0	0	0	0	0	0	0	0	0	0	0	2	0	0	0	31.2	31.2
Q6UWP8;K7ESC4	Q6UWP8	10;2	10;2	10;2	Suprabasin	SBSN		2	10	10	10	7	5	7	8	6	9	9	9	7	5	4	5	7	5	7	8	6	9	9	9	7	5	4	5	7	5	7	8	6	9	9	9	7	5	4	5	35.4	35.4
Q6ZVX7	Q6ZVX7	6	6	6	F-box only protein 50	NCCRP1		1	6	6	6	3	4	4	5	6	6	5	3	3	4	4	5	3	4	4	5	6	6	5	3	3	4	4	5	3	4	4	5	6	6	5	3	3	4	4	5	27.6	27.6
Q7KZF4;H7C597	Q7KZF4;H7C597	2;1	2;1	2;1	Staphylococcal nuclease domain-containing protein 1	SND1	;	2	2	2	2	1	1	0	1	1	1	2	2	1	2	1	1	1	1	0	1	1	1	2	2	1	2	1	1	1	1	0	1	1	1	2	2	1	2	1	1	2.6	2.6
Q7Z417	Q7Z417	2	2	2	Nuclear fragile X mental retardation-interacting protein 2	NUFIP2		1	2	2	2	1	1	1	1	1	1	1	1	1	1	2	1	1	1	1	1	1	1	1	1	1	1	2	1	1	1	1	1	1	1	1	1	1	1	2	1	3.5	3.5
Q7Z794;F8VS61	Q7Z794	15;3	10;2	10;2	Keratin, type II cytoskeletal 1b	KRT77		2	15	10	10	10	9	13	11	13	14	14	10	9	14	11	10	6	4	8	6	8	9	9	5	4	9	6	6	6	4	8	6	8	9	9	5	4	9	6	6	22.3	17.3
Q86SJ6	Q86SJ6	9	7	7	Desmoglein-4	DSG4		1	9	7	7	2	2	2	2	2	2	2	2	9	1	2	2	0	0	0	0	0	0	0	0	7	0	0	0	0	0	0	0	0	0	0	0	7	0	0	0	9.6	7.8
Q86U42	Q86U42	1	1	1	Polyadenylate-binding protein 2	PABPN1		1	1	1	1	0	0	0	0	0	0	0	0	0	0	1	0	0	0	0	0	0	0	0	0	0	0	1	0	0	0	0	0	0	0	0	0	0	0	1	0	5.2	5.2
Q86V81;E9PB61	Q86V81;E9PB61	3;2	3;2	3;2	THO complex subunit 4	ALYREF	;	2	3	3	3	2	2	2	2	2	3	2	2	2	3	2	2	2	2	2	2	2	3	2	2	2	3	2	2	2	2	2	2	2	3	2	2	2	3	2	2	13.2	13.2
Q86Y46;F8W1S1;Q7RTS7;H0YIC5	Q86Y46;F8W1S1;Q7RTS7;H0YIC5	9;7;7;5	2;1;1;1	0;0;0;0	Keratin, type II cytoskeletal 73;Keratin, type II cytoskeletal 74	KRT73;KRT74	;;;	4	9	2	0	7	7	6	8	8	8	7	8	7	6	6	6	1	1	1	1	2	1	1	2	1	1	1	1	0	0	0	0	0	0	0	0	0	0	0	0	13.3	4.1
Q86YZ3	Q86YZ3	41	41	41	Hornerin	HRNR		1	41	41	41	32	32	39	37	31	33	36	33	29	27	32	29	32	32	39	37	31	33	36	33	29	27	32	29	32	32	39	37	31	33	36	33	29	27	32	29	31.4	31.4
Q8IUC0	Q8IUC0	6	5	5	Keratin-associated protein 13-1	KRTAP13-1		1	6	5	5	0	0	0	0	0	0	0	0	6	0	0	0	0	0	0	0	0	0	0	0	5	0	0	0	0	0	0	0	0	0	0	0	5	0	0	0	54.1	47.1
Q8IUC1	Q8IUC1	5	5	5	Keratin-associated protein 11-1	KRTAP11-1		1	5	5	5	0	0	1	0	0	0	0	0	5	0	0	0	0	0	1	0	0	0	0	0	5	0	0	0	0	0	1	0	0	0	0	0	5	0	0	0	22.7	22.7
Q8IUC3	Q8IUC3	2	2	2	Keratin-associated protein 7-1	KRTAP7-1		1	2	2	2	0	0	0	0	0	0	0	0	2	0	0	0	0	0	0	0	0	0	0	0	2	0	0	0	0	0	0	0	0	0	0	0	2	0	0	0	28.7	28.7
Q8IW75	Q8IW75	2	2	2	Serpin A12	SERPINA12		1	2	2	2	2	0	2	2	2	2	2	2	0	2	2	1	2	0	2	2	2	2	2	2	0	2	2	1	2	0	2	2	2	2	2	2	0	2	2	1	4.8	4.8
Q8N1E2	Q8N1E2	1	1	1	Lysozyme g-like protein 1	LYG1		1	1	1	1	0	0	0	0	0	0	0	0	1	0	0	0	0	0	0	0	0	0	0	0	1	0	0	0	0	0	0	0	0	0	0	0	1	0	0	0	7.2	7.2
Q8N1N4;F8VS93	Q8N1N4	29;5	25;5	25;5	Keratin, type II cytoskeletal 78	KRT78		2	29	25	25	21	19	25	26	22	25	24	25	14	23	18	19	18	16	23	23	19	22	21	22	10	20	15	16	18	16	23	23	19	22	21	22	10	20	15	16	55.6	51.7
Q8NBM4;X6R5E5	Q8NBM4;X6R5E5	6;5	6;5	6;5	Ubiquitin-associated domain-containing protein 2	UBAC2	;	2	6	6	6	0	0	0	4	4	5	0	0	0	5	4	1	0	0	0	4	4	5	0	0	0	5	4	1	0	0	0	4	4	5	0	0	0	5	4	1	21.2	21.2
Q8NC51	Q8NC51	8	8	8	Plasminogen activator inhibitor 1 RNA-binding protein	SERBP1		1	8	8	8	5	5	4	3	6	4	6	5	5	3	7	6	5	5	4	3	6	4	6	5	5	3	7	6	5	5	4	3	6	4	6	5	5	3	7	6	25	25
Q8TDL5	Q8TDL5	1	1	1	BPI fold-containing family B member 1	BPIFB1		1	1	1	1	0	1	0	1	1	1	0	0	0	1	0	0	0	1	0	1	1	1	0	0	0	1	0	0	0	1	0	1	1	1	0	0	0	1	0	0	3.5	3.5
Q8TF66	Q8TF66	16	16	16	Leucine-rich repeat-containing protein 15	LRRC15		1	16	16	16	1	1	1	0	0	0	1	1	16	0	0	1	1	1	1	0	0	0	1	1	16	0	0	1	1	1	1	0	0	0	1	1	16	0	0	1	34.3	34.3
Q8WVV4	Q8WVV4	18	18	18	Protein POF1B	POF1B		1	18	18	18	10	7	15	17	9	12	12	6	7	9	6	5	10	7	15	17	9	12	12	6	7	9	6	5	10	7	15	17	9	12	12	6	7	9	6	5	38.5	38.5
X6RDA4;Q8WXF1	X6RDA4;Q8WXF1	2;2	2;2	2;2	Paraspeckle component 1	PSPC1	;	2	2	2	2	0	1	0	1	0	1	1	0	1	1	2	0	0	1	0	1	0	1	1	0	1	1	2	0	0	1	0	1	0	1	1	0	1	1	2	0	13.3	13.3
Q8WY22	Q8WY22	3	3	3	BRI3-binding protein	BRI3BP		1	3	3	3	1	1	0	3	3	3	0	0	0	3	2	1	1	1	0	3	3	3	0	0	0	3	2	1	1	1	0	3	3	3	0	0	0	3	2	1	20.7	20.7
Q92820	Q92820	2	2	2	Gamma-glutamyl hydrolase	GGH		1	2	2	2	0	1	1	1	1	1	1	0	1	0	0	1	0	1	1	1	1	1	1	0	1	0	0	1	0	1	1	1	1	1	1	0	1	0	0	1	6.9	6.9
Q96CS3	Q96CS3	9	9	9	FAS-associated factor 2	FAF2		1	9	9	9	0	0	0	5	5	7	0	0	0	8	8	0	0	0	0	5	5	7	0	0	0	8	8	0	0	0	0	5	5	7	0	0	0	8	8	0	32.6	32.6
Q96HS1;F5GXG4	Q96HS1;F5GXG4	5;3	5;3	5;3	Serine/threonine-protein phosphatase PGAM5, mitochondrial	PGAM5	;	2	5	5	5	4	1	3	3	2	4	2	4	1	3	5	2	4	1	3	3	2	4	2	4	1	3	5	2	4	1	3	3	2	4	2	4	1	3	5	2	19.7	19.7
Q96P63	Q96P63	19	19	19	Serpin B12	SERPINB12		1	19	19	19	14	13	14	18	14	14	15	11	6	17	13	9	14	13	14	18	14	14	15	11	6	17	13	9	14	13	14	18	14	14	15	11	6	17	13	9	57.5	57.5
Q96QA5;J3KRG2	Q96QA5;J3KRG2	5;4	5;4	5;4	Gasdermin-A	GSDMA	;	2	5	5	5	3	1	3	4	4	5	3	3	0	5	2	2	3	1	3	4	4	5	3	3	0	5	2	2	3	1	3	4	4	5	3	3	0	5	2	2	13.5	13.5
Q99436	Q99436	1	1	1	Proteasome subunit beta type-7	PSMB7		1	1	1	1	0	0	1	1	1	1	1	0	0	1	1	0	0	0	1	1	1	1	1	0	0	1	1	0	0	0	1	1	1	1	1	0	0	1	1	0	5.1	5.1
Q99832;F8WBP8;F8WAM2	Q99832	4;1;1	4;1;1	4;1;1	T-complex protein 1 subunit eta	CCT7		3	4	4	4	3	3	1	2	2	3	3	4	1	4	3	2	3	3	1	2	2	3	3	4	1	4	3	2	3	3	1	2	2	3	3	4	1	4	3	2	7.7	7.7
Q99942	Q99942	5	5	5	E3 ubiquitin-protein ligase RNF5	RNF5		1	5	5	5	0	0	0	5	5	5	0	0	0	5	4	4	0	0	0	5	5	5	0	0	0	5	4	4	0	0	0	5	5	5	0	0	0	5	4	4	27.8	27.8
Q9BQA1;H0Y711	Q9BQA1;H0Y711	11;7	11;7	11;7	Methylosome protein 50	WDR77	;	2	11	11	11	8	5	5	8	9	8	5	7	4	10	11	4	8	5	5	8	9	8	5	7	4	10	11	4	8	5	5	8	9	8	5	7	4	10	11	4	49.4	49.4
Q9BSJ8;F8VZB1	Q9BSJ8;F8VZB1	2;1	2;1	2;1	Extended synaptotagmin-1	ESYT1	;	2	2	2	2	0	0	0	0	0	1	0	0	0	2	1	0	0	0	0	0	0	1	0	0	0	2	1	0	0	0	0	0	0	1	0	0	0	2	1	0	2.4	2.4
Q9BWJ5	Q9BWJ5	2	2	2	Splicing factor 3B subunit 5	SF3B5		1	2	2	2	1	1	1	1	2	2	2	2	1	2	2	2	1	1	1	1	2	2	2	2	1	2	2	2	1	1	1	1	2	2	2	2	1	2	2	2	27.9	27.9
Q9BYQ8;A0A087X0S9;A0A087WZ83;Q9BYQ6;A0A087WX21	Q9BYQ8;A0A087X0S9;A0A087WZ83;Q9BYQ6	9;6;6;5;3	9;6;6;5;3	4;3;2;3;0	Keratin-associated protein 4-9;Keratin-associated protein 4-11	KRTAP4-9;KRTAP4-7;KRTAP4-11	;;;	5	9	9	4	0	0	0	0	0	0	0	0	9	0	0	0	0	0	0	0	0	0	0	0	9	0	0	0	0	0	0	0	0	0	0	0	4	0	0	0	42.9	42.9
Q9BYR0	Q9BYR0	6	2	0	Keratin-associated protein 4-7	KRTAP4-7		1	6	2	0	0	0	0	0	0	0	0	0	6	0	0	0	0	0	0	0	0	0	0	0	2	0	0	0	0	0	0	0	0	0	0	0	0	0	0	0	25.2	13.3
Q9BYR3	Q9BYR3	2	1	1	Keratin-associated protein 4-4	KRTAP4-4		1	2	1	1	0	0	0	0	0	0	0	0	2	0	0	0	0	0	0	0	0	0	0	0	1	0	0	0	0	0	0	0	0	0	0	0	1	0	0	0	16.3	7.2
Q9BYR4	Q9BYR4	2	1	1	Keratin-associated protein 4-3	KRTAP4-3		1	2	1	1	0	0	0	0	0	0	0	0	2	0	0	0	0	0	0	0	0	0	0	0	1	0	0	0	0	0	0	0	0	0	0	0	1	0	0	0	17.4	7.2
Q9BYR6;Q9BYR7	Q9BYR6	3;1	3;1	3;1	Keratin-associated protein 3-3	KRTAP3-3		2	3	3	3	0	0	0	0	0	0	0	0	3	0	0	0	0	0	0	0	0	0	0	0	3	0	0	0	0	0	0	0	0	0	0	0	3	0	0	0	27.6	27.6
Q9BYR8	Q9BYR8	3	3	3	Keratin-associated protein 3-1	KRTAP3-1		1	3	3	3	0	0	0	0	0	0	0	0	3	0	0	0	0	0	0	0	0	0	0	0	3	0	0	0	0	0	0	0	0	0	0	0	3	0	0	0	27.6	27.6
Q9BZG9;H0YB12	Q9BZG9;H0YB12	2;1	2;1	2;1	Ly-6/neurotoxin-like protein 1	LYNX1	;	2	2	2	2	0	0	0	0	0	2	2	2	0	0	0	0	0	0	0	0	0	2	2	2	0	0	0	0	0	0	0	0	0	2	2	2	0	0	0	0	18.3	18.3
Q9C075;J3QR55;K7EPI0;Q9UFN7	Q9C075;J3QR55	13;8;2;1	10;5;2;1	10;5;2;1	Keratin, type I cytoskeletal 23	KRT23	;	4	13	10	10	6	4	8	9	8	8	7	5	5	6	6	4	5	3	7	7	7	7	5	5	3	6	6	4	5	3	7	7	7	7	5	5	3	6	6	4	37	32.7
Q9GZZ8	Q9GZZ8	1	1	1	Extracellular glycoprotein lacritin	LACRT		1	1	1	1	1	1	1	1	1	1	1	1	1	1	1	1	1	1	1	1	1	1	1	1	1	1	1	1	1	1	1	1	1	1	1	1	1	1	1	1	8	8
Q9HCY8	Q9HCY8	2	2	2	Protein S100-A14	S100A14		1	2	2	2	1	2	1	2	2	2	2	2	2	2	1	0	1	2	1	2	2	2	2	2	2	2	1	0	1	2	1	2	2	2	2	2	2	2	1	0	25	25
Q9NQ38;E7EWP9	Q9NQ38;E7EWP9	3;2	3;2	3;2	Serine protease inhibitor Kazal-type 5;Hemofiltrate peptide HF6478;Hemofiltrate peptide HF7665	SPINK5	;	2	3	3	3	0	0	0	0	0	0	0	0	3	1	0	0	0	0	0	0	0	0	0	0	3	1	0	0	0	0	0	0	0	0	0	0	3	1	0	0	3	3
Q9NR30	Q9NR30	3	3	3	Nucleolar RNA helicase 2	DDX21		1	3	3	3	1	1	1	1	1	2	0	1	0	2	3	0	1	1	1	1	1	2	0	1	0	2	3	0	1	1	1	1	1	2	0	1	0	2	3	0	5.4	5.4
Q9NRK6	Q9NRK6	1	1	1	ATP-binding cassette sub-family B member 10, mitochondrial	ABCB10		1	1	1	1	0	0	0	1	1	1	0	0	0	1	1	0	0	0	0	1	1	1	0	0	0	1	1	0	0	0	0	1	1	1	0	0	0	1	1	0	1.6	1.6
Q9NSB2	Q9NSB2	56	45	45	Keratin, type II cuticular Hb4	KRT84		1	56	45	45	7	7	8	8	8	8	7	7	55	9	8	7	0	0	1	1	1	1	0	0	45	2	1	0	0	0	1	1	1	1	0	0	45	2	1	0	73.5	66.5
Q9NWB6;X6R9F1	Q9NWB6	3;1	3;1	3;1	Arginine and glutamate-rich protein 1	ARGLU1		2	3	3	3	3	2	3	0	0	0	2	3	0	0	0	1	3	2	3	0	0	0	2	3	0	0	0	1	3	2	3	0	0	0	2	3	0	0	0	1	9.2	9.2
Q9NXV2;H3BSS5	Q9NXV2;H3BSS5	13;8	13;8	13;8	BTB/POZ domain-containing protein KCTD5	KCTD5	;	2	13	13	13	11	11	10	12	10	12	10	11	5	11	13	10	11	11	10	12	10	12	10	11	5	11	13	10	11	11	10	12	10	12	10	11	5	11	13	10	63.7	63.7
Q9NYF8;E9PQN2;E9PKI6;E9PK91;E9PK09;E9PJA7;H0YF00;H0YF14	Q9NYF8;E9PQN2;E9PKI6;E9PK91;E9PK09	21;20;20;20;19;10;2;2	21;20;20;20;19;10;2;2	21;20;20;20;19;10;2;2	Bcl-2-associated transcription factor 1	BCLAF1	;;;;	8	21	21	21	17	18	13	14	16	20	17	19	13	17	21	13	17	18	13	14	16	20	17	19	13	17	21	13	17	18	13	14	16	20	17	19	13	17	21	13	21.6	21.6
Q9NZT1	Q9NZT1	14	14	14	Calmodulin-like protein 5	CALML5		1	14	14	14	8	5	10	9	11	11	10	9	10	8	6	8	8	5	10	9	11	11	10	9	10	8	6	8	8	5	10	9	11	11	10	9	10	8	6	8	94.5	94.5
Q9P219	Q9P219	1	1	1	Protein Daple	CCDC88C		1	1	1	1	0	0	0	0	0	0	0	0	1	0	0	0	0	0	0	0	0	0	0	0	1	0	0	0	0	0	0	0	0	0	0	0	1	0	0	0	0.5	0.5
Q9UBG3	Q9UBG3	1	1	1	Cornulin	CRNN		1	1	1	1	0	0	0	0	0	1	0	0	0	0	0	0	0	0	0	0	0	1	0	0	0	0	0	0	0	0	0	0	0	1	0	0	0	0	0	0	4.8	4.8
Q9UGM3	Q9UGM3	1	1	1	Deleted in malignant brain tumors 1 protein	DMBT1		1	1	1	1	0	0	0	0	0	0	1	0	0	0	0	0	0	0	0	0	0	0	1	0	0	0	0	0	0	0	0	0	0	0	1	0	0	0	0	0	7	7
Q9UQ80;F8VR77	Q9UQ80;F8VR77	3;2	3;2	3;2	Proliferation-associated protein 2G4	PA2G4	;	2	3	3	3	0	0	0	0	0	0	0	0	3	0	0	1	0	0	0	0	0	0	0	0	3	0	0	1	0	0	0	0	0	0	0	0	3	0	0	1	4.6	4.6
Q9Y2H1;F5H277;F5H7Z3;F5GY51;F5H5E6;F5H0V1;I3L0D0	Q9Y2H1;F5H277	6;5;2;2;1;1;1	2;1;2;2;1;1;1	2;1;2;2;1;1;1	Serine/threonine-protein kinase 38-like	STK38L	;	7	6	2	2	3	2	3	5	3	4	3	4	4	6	4	4	0	0	0	1	0	0	0	0	1	2	0	1	0	0	0	1	0	0	0	0	1	2	0	1	10.8	6.5
Q9Y2K3	Q9Y2K3	1	1	1	Myosin-15	MYH15		1	1	1	1	1	1	1	1	1	1	1	1	0	1	0	1	1	1	1	1	1	1	1	1	0	1	0	1	1	1	1	1	1	1	1	1	0	1	0	1	0.7	0.7
Q9Y2W1	Q9Y2W1	23	23	23	Thyroid hormone receptor-associated protein 3	THRAP3		1	23	23	23	16	16	12	18	14	19	18	18	9	21	23	16	16	16	12	18	14	19	18	18	9	21	23	16	16	16	12	18	14	19	18	18	9	21	23	16	25.1	25.1
Q9Y3U8;J3QSB5	Q9Y3U8;J3QSB5	4;3	4;3	4;3	60S ribosomal protein L36	RPL36	;	2	4	4	4	2	2	2	3	3	4	2	2	2	4	4	1	2	2	2	3	3	4	2	2	2	4	4	1	2	2	2	3	3	4	2	2	2	4	4	1	26.7	26.7
Q9Y446;E9PRW6;E9PKC4;E9PK71;E9PQ15;E9PJR7	Q9Y446	9;2;2;2;1;1	9;2;2;2;1;1	9;2;2;2;1;1	Plakophilin-3	PKP3		6	9	9	9	0	0	0	0	0	0	0	0	9	0	0	0	0	0	0	0	0	0	0	0	9	0	0	0	0	0	0	0	0	0	0	0	9	0	0	0	11.2	11.2
Q9Y657	Q9Y657	8	8	8	Spindlin-1	SPIN1		1	8	8	8	7	6	4	8	7	8	4	7	6	7	8	8	7	6	4	8	7	8	4	7	6	7	8	8	7	6	4	8	7	8	4	7	6	7	8	8	39.3	39.3
REV__A0A087X0G5;REV__Q8IZL2	REV__A0A087X0G5;REV__Q8IZL2	1;1	1;1	1;1			;	2	1	1	1	1	1	1	1	1	1	1	1	1	1	1	1	1	1	1	1	1	1	1	1	1	1	1	1	1	1	1	1	1	1	1	1	1	1	1	1	0	0
REV__F6UJY9;REV__J9JIE9;REV__A0A0A0MTR5;REV__E7EWH8;REV__Q5T013;REV__F6UJY1	REV__F6UJY9;REV__J9JIE9;REV__A0A0A0MTR5;REV__E7EWH8;REV__Q5T013;REV__F6UJY1	1;1;1;1;1;1	1;1;1;1;1;1	1;1;1;1;1;1			;;;;;	6	1	1	1	0	0	0	0	0	0	0	0	1	0	0	0	0	0	0	0	0	0	0	0	1	0	0	0	0	0	0	0	0	0	0	0	1	0	0	0	0	0
REV__B5MED8;REV__Q96PQ0	REV__B5MED8;REV__Q96PQ0	1;1	1;1	1;1			;	2	1	1	1	1	1	1	0	0	0	1	1	1	0	1	1	1	1	1	0	0	0	1	1	1	0	1	1	1	1	1	0	0	0	1	1	1	0	1	1	0	0
REV__C9JGS9	REV__C9JGS9	1	1	1				1	1	1	1	0	1	0	0	0	0	0	0	1	1	1	1	0	1	0	0	0	0	0	0	1	1	1	1	0	1	0	0	0	0	0	0	1	1	1	1	0	0
REV__E9PI87	REV__E9PI87	1	1	1				1	1	1	1	0	0	0	0	0	0	0	0	1	0	0	0	0	0	0	0	0	0	0	0	1	0	0	0	0	0	0	0	0	0	0	0	1	0	0	0	0	0
REV__G3V4B8;REV__Q96FK6	REV__G3V4B8;REV__Q96FK6	1;1	1;1	1;1			;	2	1	1	1	1	1	0	1	1	1	1	1	1	0	1	1	1	1	0	1	1	1	1	1	1	0	1	1	1	1	0	1	1	1	1	1	1	0	1	1	0	0
REV__P00451	REV__P00451	1	1	1				1	1	1	1	1	1	1	1	1	1	1	1	1	1	1	1	1	1	1	1	1	1	1	1	1	1	1	1	1	1	1	1	1	1	1	1	1	1	1	1	0	0
REV__P49591;REV__Q5T5C7	REV__P49591;REV__Q5T5C7	1;1	1;1	1;1			;	2	1	1	1	0	0	0	0	0	0	0	0	1	0	0	0	0	0	0	0	0	0	0	0	1	0	0	0	0	0	0	0	0	0	0	0	1	0	0	0	0	0
[truncated: 93 more columns]

## Sheet: Analysis
Protein IDs	Majority protein IDs	Peptide counts (all)	Peptide counts (razor+unique)	Peptide counts (unique)	Protein names	Gene names	Fasta headers	Number of proteins	Peptides	Razor + unique peptides	Unique peptides	Peptides Seq49862_QE3	Peptides Seq49863_QE3	Peptides Seq49864_QE3	Peptides Seq49865_QE3	Peptides Seq49866_QE3	Peptides Seq49867_QE3	Peptides Seq49868_QE3	Peptides Seq49869_QE3	Peptides Seq49870_QE3	Peptides Seq49871_QE3	Peptides Seq49872_QE3	Peptides Seq49873_QE3	Razor + unique peptides Seq49862_QE3	Razor + unique peptides Seq49863_QE3	Razor + unique peptides Seq49864_QE3	Razor + unique peptides Seq49865_QE3	Razor + unique peptides Seq49866_QE3	Razor + unique peptides Seq49867_QE3	Razor + unique peptides Seq49868_QE3	Razor + unique peptides Seq49869_QE3	Razor + unique peptides Seq49870_QE3	Razor + unique peptides Seq49871_QE3	Razor + unique peptides Seq49872_QE3	Razor + unique peptides Seq49873_QE3	Unique peptides Seq49862_QE3	Unique peptides Seq49863_QE3	Unique peptides Seq49864_QE3	Unique peptides Seq49865_QE3	Unique peptides Seq49866_QE3	Unique peptides Seq49867_QE3	Unique peptides Seq49868_QE3	Unique peptides Seq49869_QE3	Unique peptides Seq49870_QE3	Unique peptides Seq49871_QE3	Unique peptides Seq49872_QE3	Unique peptides Seq49873_QE3	Sequence coverage [%]	Unique + razor sequence coverage [%]
P04264	P04264	84	84	76	Keratin, type II cytoskeletal 1	KRT1		1	84	84	76	78	78	83	83	75	77	75	74	67	74	71	74	78	78	83	83	75	77	75	74	67	74	71	74	71	71	75	75	68	69	68	67	60	67	64	67	66.6	66.6
P35527;K7EQQ3	P35527;K7EQQ3	69;43	69;43	68;43	Keratin, type I cytoskeletal 9	KRT9	;	2	69	69	68	61	59	66	65	63	63	64	60	53	62	61	58	61	59	66	65	63	63	64	60	53	62	61	58	60	58	65	64	62	62	63	59	52	61	60	57	77.8	77.8
P13645;Q7Z3Y7;Q2M2I5;Q7Z3Z0;Q7Z3Y8;F8VZY9;P05783;Q7Z3Y9	P13645	66;5;3;2;2;1;1;1	65;5;3;2;2;1;1;1	57;2;0;1;1;0;0;0	Keratin, type I cytoskeletal 10	KRT10		8	66	65	57	57	55	62	62	61	59	59	60	54	57	57	59	56	54	61	61	60	58	58	59	53	56	56	58	48	46	53	53	52	50	50	51	45	48	48	50	71.1	71.1
P35908;H0YID6;H0YHD9;P12036;F8VQY3	P35908	82;4;2;2;1	77;4;2;2;1	59;0;0;0;0	Keratin, type II cytoskeletal 2 epidermal	KRT2		5	82	77	59	77	77	77	78	79	78	78	78	72	76	76	77	73	72	72	73	74	73	73	73	67	71	71	73	55	54	54	55	56	56	56	55	51	54	53	55	96.2	95.6
P13647;F8W0C6;H0YI76;H0YIN9;F8VV57;F8VU69;F8VP67;B4DIR1;K7ELP4;K7EJU1;K7EKH9;P14136	P13647	75;33;28;15;9;8;3;2;2;2;2;2	59;22;23;13;9;7;0;0;0;0;0;0	40;6;21;12;9;5;0;0;0;0;0;0	Keratin, type II cytoskeletal 5	KRT5		12	75	59	40	63	64	66	67	61	66	63	64	69	60	61	62	48	50	51	52	47	51	50	50	55	46	47	47	33	32	35	34	32	34	34	33	37	30	30	30	69.7	63.4
P02533;K7ENV3;Q8N1A0	P02533	66;4;1	60;4;1	28;0;0	Keratin, type I cytoskeletal 14	KRT14		3	66	60	28	58	57	61	60	59	59	58	52	58	53	53	51	52	51	55	54	53	53	52	46	52	47	47	45	22	23	25	24	23	24	23	19	24	22	20	18	84.7	81.4
Q86YZ3	Q86YZ3	41	41	41	Hornerin	HRNR		1	41	41	41	32	32	39	37	31	33	36	33	29	27	32	29	32	32	39	37	31	33	36	33	29	27	32	29	32	32	39	37	31	33	36	33	29	27	32	29	31.4	31.4
P15924	P15924	196	196	196	Desmoplakin	DSP		1	196	196	196	121	109	159	145	111	130	131	111	166	112	107	117	121	109	159	145	111	130	131	111	166	112	107	117	121	109	159	145	111	130	131	111	166	112	107	117	60.7	60.7
P52732	P52732	73	73	73	Kinesin-like protein KIF11	KIF11		1	73	73	73	64	68	55	67	61	67	59	68	50	65	68	54	64	68	55	67	61	67	59	68	50	65	68	54	64	68	55	67	61	67	59	68	50	65	68	54	69.7	69.7
P02538	P02538	69	40	4	Keratin, type II cytoskeletal 6A	KRT6A		1	69	40	4	61	63	62	64	56	62	63	61	52	56	56	58	35	37	36	37	32	36	38	35	26	32	30	31	3	4	4	3	4	3	4	3	1	4	2	2	73.4	56.4
A0A087X0P6;A0A0A0MRZ7;A0A075B6S2;A0A087X1V9;A0A087X0Q4;A0A087WW87;A0A075B6R1;A0A075B6S6;A0A075B6S3;A0A075B6P5;P01617;P01614;P06309;P06310	A0A087X0P6;A0A0A0MRZ7;A0A075B6S2	5;5;5;2;2;2;2;2;2;2;2;2;2;2	5;5;5;2;2;2;2;2;2;2;2;2;2;2	4;4;4;2;2;2;2;2;2;2;2;2;2;2		IGKV2D-29;IGKV2D-26	;;	14	5	5	4	5	5	3	3	3	3	4	5	4	3	4	5	5	5	3	3	3	3	4	5	4	3	4	5	4	4	2	2	2	2	3	4	3	2	3	4	22.5	22.5
P60709;P63261;Q5T8M7;I3L3I0;I3L1U9;I3L4N8;G5E9R0;E7EVS6;C9JZR7;K7EM38;I3L3R2;J3KT65;Q562R1;C9JTX5;C9JUM1;Q6S8J3;A5A3E0;P0CG38;F8WCH0;P0CG39;Q9BYX7	P60709;P63261;Q5T8M7;I3L3I0;I3L1U9	28;27;16;14;14;13;9;9;8;8;8;8;8;7;7;7;6;5;3;3;2	28;27;16;14;14;13;9;9;8;8;8;8;8;7;7;7;6;5;3;3;2	11;10;0;5;5;6;2;2;1;1;1;1;0;1;0;1;0;0;0;0;0	Actin, cytoplasmic 1;Actin, cytoplasmic 1, N-terminally processed;Actin, cytoplasmic 2;Actin, cytoplasmic 2, N-terminally processed	ACTB;ACTG1	;;;;	21	28	28	11	20	21	23	24	23	26	24	25	25	21	24	22	20	21	23	24	23	26	24	25	25	21	24	22	7	9	11	11	11	11	11	10	8	11	11	10	73.1	73.1
P08779;K7ENW6	P08779	51;13	26;11	26;11	Keratin, type I cytoskeletal 16	KRT16		2	51	26	26	44	46	49	47	43	43	46	43	40	41	39	42	20	22	25	24	19	20	22	21	17	19	18	19	20	22	25	24	19	20	22	21	17	19	18	19	80.5	59.2
P14923;C9JK18;C9JKY1;C9J826;C9JTX4;B4DGU4;P35222;C9JPI2;K7ERP3	P14923	38;15;15;14;12;3;3;1;1	38;15;15;14;12;3;3;1;1	38;15;15;14;12;3;3;1;1	Junction plakoglobin	JUP		9	38	38	38	30	25	34	35	27	31	27	24	30	26	25	28	30	25	34	35	27	31	27	24	30	26	25	28	30	25	34	35	27	31	27	24	30	26	25	28	60.9	60.9
P81605	P81605	6	6	6	Dermcidin;Survival-promoting peptide;DCD-1	DCD		1	6	6	6	6	6	5	6	6	6	6	5	6	6	6	5	6	6	5	6	6	6	6	5	6	6	6	5	6	6	5	6	6	6	6	5	6	6	6	5	43.6	43.6
P11142;E9PKE3;E9PNE6;E9PN89;A8K7Q2;E9PLF4;E9PQQ4;E9PQK7;E9PK54;E9PI65;E9PPY6;E9PN25;E9PS65;E9PM13	P11142;E9PKE3;E9PNE6;E9PN89;A8K7Q2	36;34;25;24;21;13;12;12;12;10;9;8;7;3	36;34;25;24;21;13;12;12;12;10;9;8;7;3	23;21;16;14;14;9;9;9;9;6;6;5;6;2	Heat shock cognate 71 kDa protein	HSPA8	;;;;	14	36	36	23	14	17	15	28	28	31	14	15	12	30	32	20	14	17	15	28	28	31	14	15	12	30	32	20	7	9	7	15	16	19	8	7	6	20	19	11	49.7	49.7
Q02413;P32926	Q02413	24;1	24;1	22;0	Desmoglein-1	DSG1		2	24	24	22	21	18	22	24	21	22	21	20	17	20	19	17	21	18	22	24	21	22	21	20	17	20	19	17	19	16	20	22	19	20	19	18	15	19	17	15	34.4	34.4
P84090;G3V279	P84090;G3V279	8;5	8;5	8;5	Enhancer of rudimentary homolog	ERH	;	2	8	8	8	7	7	8	7	8	8	7	8	6	8	8	7	7	7	8	7	8	8	7	8	6	8	8	7	7	7	8	7	8	8	7	8	6	8	8	7	62.5	62.5
Q8N1N4;F8VS93	Q8N1N4	29;5	25;5	25;5	Keratin, type II cytoskeletal 78	KRT78		2	29	25	25	21	19	25	26	22	25	24	25	14	23	18	19	18	16	23	23	19	22	21	22	10	20	15	16	18	16	23	23	19	22	21	22	10	20	15	16	55.6	51.7
P62979;J3QS39;J3QTR3;F5H6Q2;F5GYU3;F5H2Z3;F5H265;B4DV12;F5H388;F5H747;F5GXK7;J3QKN0;Q5PY61;Q96C32;P0CG47;P0CG48;M0R1V7;A0A087WV77;J3QLP7;J3QRK5;J3QSA3;F5GZ39;K7EMA8;J3KSM4	P62979;J3QS39;J3QTR3;F5H6Q2;F5GYU3;F5H2Z3;F5H265;B4DV12;F5H388;F5H747;F5GXK7;J3QKN0;Q5PY61;Q96C32;P0CG47;P0CG48;M0R1V7;A0A087WV77	11;9;9;9;9;9;9;9;9;9;9;9;9;9;9;9;6;6;5;5;4;4;3;1	11;9;9;9;9;9;9;9;9;9;9;9;9;9;9;9;6;6;5;5;4;4;3;1	2;0;0;0;0;0;0;0;0;0;0;0;0;0;0;0;0;0;0;0;0;0;0;0	Ubiquitin-40S ribosomal protein S27a;Ubiquitin;40S ribosomal protein S27a;Polyubiquitin-B;Ubiquitin;Polyubiquitin-C;Ubiquitin	RPS27A;UBB;UBC;UBA52	;;;;;;;;;;;;;;;;;	24	11	11	2	6	7	3	11	11	11	7	9	7	11	11	11	6	7	3	11	11	11	7	9	7	11	11	11	1	2	0	2	2	2	1	2	0	2	2	2	55.8	55.8
P13646;K7ERE3;K7EMD9;K7EQH6;K7EMJ2	P13646;K7ERE3;K7EMD9	30;29;20;4;1	19;18;11;2;1	13;12;6;2;1	Keratin, type I cytoskeletal 13	KRT13	;;	5	30	19	13	20	23	14	26	27	25	29	22	18	18	14	21	11	14	5	17	17	16	18	14	8	9	7	12	7	8	2	11	12	10	12	8	6	6	4	8	62.4	52.8
Q5D862	Q5D862	30	30	30	Filaggrin-2	FLG2		1	30	30	30	22	21	27	26	22	23	25	21	17	18	21	19	22	21	27	26	22	23	25	21	17	18	21	19	22	21	27	26	22	23	25	21	17	18	21	19	21.9	21.9
Q99942	Q99942	5	5	5	E3 ubiquitin-protein ligase RNF5	RNF5		1	5	5	5	0	0	0	5	5	5	0	0	0	5	4	4	0	0	0	5	5	5	0	0	0	5	4	4	0	0	0	5	5	5	0	0	0	5	4	4	27.8	27.8
P61626;F8VV32	P61626;F8VV32	10;6	10;6	10;6	Lysozyme C;Lysozyme	LYZ	;	2	10	10	10	6	6	6	8	8	10	8	8	5	8	9	7	6	6	6	8	8	10	8	8	5	8	9	7	6	6	6	8	8	10	8	8	5	8	9	7	62.8	62.8
Q15942;H0Y2Y8;C9IZ41;C9JJK5;H7C3D3;H7C3R3	Q15942;H0Y2Y8	19;18;5;4;3;1	19;18;5;4;3;1	19;18;5;4;3;1	Zyxin	ZYX	;	6	19	19	19	14	14	13	16	18	17	13	16	12	17	16	15	14	14	13	16	18	17	13	16	12	17	16	15	14	14	13	16	18	17	13	16	12	17	16	15	46	46
Q86Y46;F8W1S1;Q7RTS7;H0YIC5	Q86Y46;F8W1S1;Q7RTS7;H0YIC5	9;7;7;5	2;1;1;1	0;0;0;0	Keratin, type II cytoskeletal 73;Keratin, type II cytoskeletal 74	KRT73;KRT74	;;;	4	9	2	0	7	7	6	8	8	8	7	8	7	6	6	6	1	1	1	1	2	1	1	2	1	1	1	1	0	0	0	0	0	0	0	0	0	0	0	0	13.3	4.1
Q60FE5;P21333;Q5HY54;A0A087WWY3;F8WE98;H0Y5C6;H0Y5F3;Q14315;H7C2E7	Q60FE5;P21333;Q5HY54;A0A087WWY3	69;68;67;63;15;3;2;2;1	69;68;67;63;15;3;2;2;1	68;67;66;62;14;3;2;1;1	Filamin-A	FLNA	;;;	9	69	69	68	45	46	43	57	53	58	46	49	36	64	62	48	45	46	43	57	53	58	46	49	36	64	62	48	44	45	43	56	53	57	45	48	36	63	61	47	39.6	39.6
P19013;F8VX05;F8VZR6	P19013	26;2;2	22;2;2	20;2;2	Keratin, type II cytoskeletal 4	KRT4		3	26	22	20	19	16	7	26	24	24	24	20	17	15	10	17	15	12	3	22	20	20	20	16	13	11	6	13	14	11	3	20	19	18	19	15	12	11	6	13	41.9	38.4
Q9NXV2;H3BSS5	Q9NXV2;H3BSS5	13;8	13;8	13;8	BTB/POZ domain-containing protein KCTD5	KCTD5	;	2	13	13	13	11	11	10	12	10	12	10	11	5	11	13	10	11	11	10	12	10	12	10	11	5	11	13	10	11	11	10	12	10	12	10	11	5	11	13	10	63.7	63.7
Q5T749	Q5T749	18	18	18	Keratinocyte proline-rich protein	KPRP		1	18	18	18	17	12	18	17	15	16	15	13	10	18	15	11	17	12	18	17	15	16	15	13	10	18	15	11	17	12	18	17	15	16	15	13	10	18	15	11	39.6	39.6
Q6UWP8;K7ESC4	Q6UWP8	10;2	10;2	10;2	Suprabasin	SBSN		2	10	10	10	7	5	7	8	6	9	9	9	7	5	4	5	7	5	7	8	6	9	9	9	7	5	4	5	7	5	7	8	6	9	9	9	7	5	4	5	35.4	35.4
P07237;F5H8J2;H7BZ94;H0Y3Z3;I3L398;I3L312;I3L3U6;I3L4M2;I3NI03;I3L0S0;I3L3P5;I3L514;I3L1Y5	P07237;F5H8J2;H7BZ94;H0Y3Z3;I3L398	33;30;30;18;17;10;8;7;7;6;5;4;2	33;30;30;18;17;10;8;7;7;6;5;4;2	33;30;30;18;17;10;8;7;7;6;5;4;2	Protein disulfide-isomerase	P4HB	;;;;	13	33	33	33	26	25	22	28	25	29	24	27	26	28	31	28	26	25	22	28	25	29	24	27	26	28	31	28	26	25	22	28	25	29	24	27	26	28	31	28	62.8	62.8
O14744;G3V580;G3V5L5;G3V2L6;C9JSX3;G3V2X6;H0YJX6;G3V507;G3V2F5;H0YJ77;H0YJD3;H7BZ44;G3V5T6	O14744;G3V580	24;15;11;11;11;10;9;3;3;3;3;3;1	24;15;11;11;11;10;9;3;3;3;3;3;1	24;15;11;11;11;10;9;3;3;3;3;3;1	Protein arginine N-methyltransferase 5;Protein arginine N-methyltransferase 5, N-terminally processed	PRMT5	;	13	24	24	24	20	19	17	20	19	22	18	21	14	21	23	17	20	19	17	20	19	22	18	21	14	21	23	17	20	19	17	20	19	22	18	21	14	21	23	17	43	43
P04406;E7EUT5;O14556	P04406;E7EUT5	15;14;1	15;14;1	15;14;1	Glyceraldehyde-3-phosphate dehydrogenase	GAPDH	;	3	15	15	15	10	11	13	14	12	13	10	12	12	12	10	11	10	11	13	14	12	13	10	12	12	12	10	11	10	11	13	14	12	13	10	12	12	12	10	11	52.2	52.2
O75477;B0QZ43	O75477;B0QZ43	19;13	19;13	13;7	Erlin-1	ERLIN1	;	2	19	19	13	1	1	0	18	17	18	2	1	1	18	19	12	1	1	0	18	17	18	2	1	1	18	19	12	0	1	0	13	13	13	0	0	0	13	13	8	46.8	46.8
Q9NZT1	Q9NZT1	14	14	14	Calmodulin-like protein 5	CALML5		1	14	14	14	8	5	10	9	11	11	10	9	10	8	6	8	8	5	10	9	11	11	10	9	10	8	6	8	8	5	10	9	11	11	10	9	10	8	6	8	94.5	94.5
P19338;H7BY16;C9JYW2;C9JLB1;C9J1H7;C9JWL1	P19338;H7BY16	24;13;3;3;3;3	24;13;3;3;3;3	24;13;3;3;3;3	Nucleolin	NCL	;	6	24	24	24	18	18	12	20	21	22	15	21	16	20	23	13	18	18	12	20	21	22	15	21	16	20	23	13	18	18	12	20	21	22	15	21	16	20	23	13	38.5	38.5
Q04695;F5GWP8;K7EPJ9;K7ESE1	Q04695;F5GWP8	42;35;19;8	20;15;9;2	17;13;8;2	Keratin, type I cytoskeletal 17	KRT17	;	4	42	20	17	33	36	38	39	32	35	36	31	28	31	30	29	13	18	18	18	12	15	16	12	8	14	10	10	11	15	15	16	12	14	14	11	7	14	10	10	74.8	53.7
P02768;H0YA55;B7WNR0;D6RHD5;A0A087WWT3;Q8IUK7;C9JKR2;H7C013	P02768;H0YA55;B7WNR0;D6RHD5;A0A087WWT3;Q8IUK7;C9JKR2	21;16;15;14;13;13;12;9	21;16;15;14;13;13;12;9	21;16;15;14;13;13;12;9	Serum albumin	ALB	;;;;;;	8	21	21	21	13	6	14	18	12	19	17	13	4	16	7	5	13	6	14	18	12	19	17	13	4	16	7	5	13	6	14	18	12	19	17	13	4	16	7	5	38.1	38.1
Q96P63	Q96P63	19	19	19	Serpin B12	SERPINB12		1	19	19	19	14	13	14	18	14	14	15	11	6	17	13	9	14	13	14	18	14	14	15	11	6	17	13	9	14	13	14	18	14	14	15	11	6	17	13	9	57.5	57.5
Q9BQA1;H0Y711	Q9BQA1;H0Y711	11;7	11;7	11;7	Methylosome protein 50	WDR77	;	2	11	11	11	8	5	5	8	9	8	5	7	4	10	11	4	8	5	5	8	9	8	5	7	4	10	11	4	8	5	5	8	9	8	5	7	4	10	11	4	49.4	49.4
P20930	P20930	31	31	31	Filaggrin	FLG		1	31	31	31	20	18	18	21	24	26	28	25	17	16	16	20	20	18	18	21	24	26	28	25	17	16	16	20	20	18	18	21	24	26	28	25	17	16	16	20	18.7	18.7
Q08554	Q08554	14	14	14	Desmocollin-1	DSC1		1	14	14	14	6	5	12	9	9	11	11	6	6	6	8	6	6	5	12	9	9	11	11	6	6	6	8	6	6	5	12	9	9	11	11	6	6	6	8	6	18.5	18.5
P07355;H0YN42;H0YMD0;H0YMU9;A6NMY6;H0YKS4;H0YM50;H0YMM1;H0YNP5;H0YKZ7;H0YLV6;H0YMT9;H0YKX9;H0YKL9;H0YN28;H0YL33;H0YMW4;H0YKV8;H0YNA0;H0YN52;H0YMD9;H0YLE2;H0YNB8;H0YKN4	P07355;H0YN42;H0YMD0;H0YMU9;A6NMY6;H0YKS4;H0YM50;H0YMM1;H0YNP5	20;17;16;16;15;13;13;11;10;9;9;9;9;8;8;8;7;6;5;4;4;2;2;2	20;17;16;16;15;13;13;11;10;9;9;9;9;8;8;8;7;6;5;4;4;2;2;2	20;17;16;16;15;13;13;11;10;9;9;9;9;8;8;8;7;6;5;4;4;2;2;2	Annexin A2;Annexin;Putative annexin A2-like protein	ANXA2;ANXA2P2	;;;;;;;;	24	20	20	20	13	13	17	18	15	18	16	13	11	12	13	13	13	13	17	18	15	18	16	13	11	12	13	13	13	13	17	18	15	18	16	13	11	12	13	13	64.3	64.3
Q9NYF8;E9PQN2;E9PKI6;E9PK91;E9PK09;E9PJA7;H0YF00;H0YF14	Q9NYF8;E9PQN2;E9PKI6;E9PK91;E9PK09	21;20;20;20;19;10;2;2	21;20;20;20;19;10;2;2	21;20;20;20;19;10;2;2	Bcl-2-associated transcription factor 1	BCLAF1	;;;;	8	21	21	21	17	18	13	14	16	20	17	19	13	17	21	13	17	18	13	14	16	20	17	19	13	17	21	13	17	18	13	14	16	20	17	19	13	17	21	13	21.6	21.6
O75688;C9JIR6;B8ZZF0	O75688;C9JIR6;B8ZZF0	16;14;12	16;14;12	14;12;10	Protein phosphatase 1B	PPM1B	;;	3	16	16	14	11	10	5	14	11	13	6	11	6	15	13	10	11	10	5	14	11	13	6	11	6	15	13	10	10	9	5	13	10	12	5	10	5	13	12	9	38.4	38.4
P35579;B1PS43;P35749;P35580;Q5BKV1;B1AH99;A1L2Z2	P35579	40;4;4;4;3;2;2	40;4;4;4;3;2;2	36;0;0;2;3;2;0	Myosin-9	MYH9		7	40	40	36	17	23	15	23	23	30	17	22	18	32	24	32	17	23	15	23	23	30	17	22	18	32	24	32	16	21	14	20	21	28	16	20	17	29	21	28	27.1	27.1
P68363;F5H5D3;Q9BQE3;Q71U36;F8VVB9;Q13748;F8VQQ4;C9J2C0;Q9NY65;F8VRZ4;F8VS66;Q6PEY2;F8VX09;F8VWV9;V9GZ17;A6NHL2;F8VRK0;C9JDS9;F8VXZ7;C9K0S6;C9JDL2;F8W0F6;Q9H853	P68363;F5H5D3;Q9BQE3;Q71U36;F8VVB9;Q13748	17;15;15;15;9;9;7;7;7;6;6;6;4;4;4;4;3;3;1;1;1;1;1	17;15;15;15;9;9;7;7;7;6;6;6;4;4;4;4;3;3;1;1;1;1;1	6;6;6;6;5;2;5;0;0;5;5;2;3;3;0;0;3;0;1;0;0;1;0	Tubulin alpha-1B chain;Tubulin alpha-1C chain;Tubulin alpha-1A chain;Tubulin alpha-3C/D chain	TUBA1B;TUBA1C;TUBA1A;TUBA3C	;;;;;	23	17	17	6	7	8	6	13	15	14	7	11	11	16	12	8	7	8	6	13	15	14	7	11	11	16	12	8	4	2	3	4	4	4	4	3	4	6	3	2	45.7	45.7
Q9Y2W1	Q9Y2W1	23	23	23	Thyroid hormone receptor-associated protein 3	THRAP3		1	23	23	23	16	16	12	18	14	19	18	18	9	21	23	16	16	16	12	18	14	19	18	18	9	21	23	16	16	16	12	18	14	19	18	18	9	21	23	16	25.1	25.1
P05089	P05089	15	15	15	Arginase-1	ARG1		1	15	15	15	10	9	15	13	11	14	13	10	6	12	10	7	10	9	15	13	11	14	13	10	6	12	10	7	10	9	15	13	11	14	13	10	6	12	10	7	64.9	64.9
P55072;C9JUP7;C9IZA5	P55072	20;4;4	20;4;4	20;4;4	Transitional endoplasmic reticulum ATPase	VCP		3	20	20	20	0	0	0	16	17	19	0	0	2	19	18	10	0	0	0	16	17	19	0	0	2	19	18	10	0	0	0	16	17	19	0	0	2	19	18	10	36.1	36.1
A0A0A0MSI0;Q06830;A0A0A0MRQ5;H7C3T4;Q13162	A0A0A0MSI0;Q06830	11;11;4;1;1	11;11;4;1;1	10;10;3;1;1	Peroxiredoxin-1	PRDX1	;	5	11	11	10	10	10	10	10	8	8	9	10	9	7	9	8	10	10	10	10	8	8	9	10	9	7	9	8	9	9	9	9	7	7	8	9	8	6	8	7	71.9	71.9
Q5T6W5;P61978;Q5T6W2;Q5T6W1;S4R359;S4R457	Q5T6W5;P61978;Q5T6W2;Q5T6W1	11;11;10;6;2;1	11;11;10;6;2;1	11;11;10;6;2;1	Heterogeneous nuclear ribonucleoprotein K	HNRNPK	;;;	6	11	11	11	10	8	7	10	9	11	11	9	9	11	11	10	10	8	7	10	9	11	11	9	9	11	11	10	10	8	7	10	9	11	11	9	9	11	11	10	31.3	31.3
P04745;P19961;P04746;Q5T085;A0A087WZK1;Q5T084;H7BZQ8;C9JWK7;C9J2Z5	P04745;P19961;P04746;Q5T085	16;15;13;8;7;4;4;3;3	16;15;13;8;7;4;4;3;3	16;15;13;8;7;4;4;3;3	Alpha-amylase 1;Alpha-amylase 2B;Pancreatic alpha-amylase;Alpha-amylase	AMY1A;AMY2B;AMY2A;AMY1B	;;;	9	16	16	16	7	8	9	10	12	13	15	13	4	10	6	5	7	8	9	10	12	13	15	13	4	10	6	5	7	8	9	10	12	13	15	13	4	10	6	5	49.3	49.3
P04083;Q5T3N1;Q5T3N0	P04083;Q5T3N1	14;9;4	14;9;4	14;9;4	Annexin A1;Annexin	ANXA1	;	3	14	14	14	9	7	3	12	11	12	13	11	10	7	5	5	9	7	3	12	11	12	13	11	10	7	5	5	9	7	3	12	11	12	13	11	10	7	5	5	41.3	41.3
O43790;U3KPR1	O43790	98;16	98;16	10;1	Keratin, type II cuticular Hb6	KRT86		2	98	98	10	3	2	2	7	4	4	3	4	98	9	4	1	3	2	2	7	4	4	3	4	98	9	4	1	0	0	0	0	0	0	0	0	10	0	0	0	92.2	92.2
O43707;F5GXS2;H7C144;K7EP19;K7EJH8;H0YJW3;G3V2N5;Q08043;G3V2E8;G3V5M4;G3V2X9;G3V2W4;A0A087WSZ2;M0QZQ3;C9JY79;P35609;Q9H254	O43707;F5GXS2	22;15;9;2;2;2;2;2;1;1;1;1;1;1;1;1;1	22;15;9;2;2;2;2;2;1;1;1;1;1;1;1;1;1	18;12;7;1;2;0;0;0;0;0;0;0;0;1;1;0;1	Alpha-actinin-4	ACTN4	;	17	22	22	18	8	11	4	19	16	20	14	12	12	17	18	9	8	11	4	19	16	20	14	12	12	17	18	9	6	9	4	16	13	17	12	10	10	15	14	7	31.7	31.7
E7EX17;P23588;F8VX11;F8VP89;F8W0K0;F8VRU1;F8VYE9;F8VSC7	E7EX17;P23588;F8VX11	16;16;12;6;5;5;5;5	16;16;12;6;5;5;5;5	16;16;12;6;5;5;5;5	Eukaryotic translation initiation factor 4B	EIF4B	;;	8	16	16	16	12	14	9	11	13	12	12	15	11	8	13	12	12	14	9	11	13	12	12	15	11	8	13	12	12	14	9	11	13	12	12	15	11	8	13	12	31.2	31.2
Q08188	Q08188	18	18	18	Protein-glutamine gamma-glutamyltransferase E;Protein-glutamine gamma-glutamyltransferase E 50 kDa catalytic chain;Protein-glutamine gamma-glutamyltransferase E 27 kDa non-catalytic chain	TGM3		1	18	18	18	9	9	11	13	10	12	10	7	14	10	9	8	9	9	11	13	10	12	10	7	14	10	9	8	9	9	11	13	10	12	10	7	14	10	9	8	33.6	33.6
Q00839;Q5RI18	Q00839	21;4	21;4	21;4	Heterogeneous nuclear ribonucleoprotein U	HNRNPU		2	21	21	21	10	13	8	12	13	12	9	12	8	15	16	11	10	13	8	12	13	12	9	12	8	15	16	11	10	13	8	12	13	12	9	12	8	15	16	11	24.5	24.5
P12273	P12273	6	6	6	Prolactin-inducible protein	PIP		1	6	6	6	4	3	2	6	5	6	6	6	2	5	5	3	4	3	2	6	5	6	6	6	2	5	5	3	4	3	2	6	5	6	6	6	2	5	5	3	45.9	45.9
Q16777;Q6FI13;Q99878;Q96KK5;Q9BTM1;P20671;P0C0S8;H0YFX9;C9J386	Q16777;Q6FI13;Q99878;Q96KK5;Q9BTM1;P20671;P0C0S8;H0YFX9	7;7;6;6;6;6;6;5;1	7;7;6;6;6;6;6;5;1	3;3;2;2;2;2;2;2;0	Histone H2A type 2-C;Histone H2A type 2-A;Histone H2A type 1-J;Histone H2A type 1-H;Histone H2A.J;Histone H2A type 1-D;Histone H2A type 1;Histone H2A	HIST2H2AC;HIST2H2AA3;HIST1H2AJ;HIST1H2AH;H2AFJ;HIST1H2AD;HIST1H2AG	;;;;;;;	9	7	7	3	4	5	1	5	5	5	5	4	5	5	6	4	4	5	1	5	5	5	5	4	5	5	6	4	1	2	0	2	2	2	2	1	3	2	2	2	58.1	58.1
P48668	P48668	68	1	0	Keratin, type II cytoskeletal 6C	KRT6C		1	68	1	0	60	63	61	64	54	61	62	60	53	56	57	59	1	1	1	1	1	1	1	1	1	1	1	1	0	0	0	0	0	0	0	0	0	0	0	0	67.4	1.8
O95816;A2A296	O95816	11;4	11;4	11;4	BAG family molecular chaperone regulator 2	BAG2		2	11	11	11	0	0	0	8	8	8	0	1	0	11	11	4	0	0	0	8	8	8	0	1	0	11	11	4	0	0	0	8	8	8	0	1	0	11	11	4	58.3	58.3
P05386	P05386	4	4	4	60S acidic ribosomal protein P1	RPLP1		1	4	4	4	1	1	1	3	2	3	1	1	2	3	3	2	1	1	1	3	2	3	1	1	2	3	3	2	1	1	1	3	2	3	1	1	2	3	3	2	84.2	84.2
Q02878;F8VZ45;U3KQR5;F8VR69;F8VZA3;F8VWR1;F8VU16	Q02878	11;4;4;3;1;1;1	11;4;4;3;1;1;1	11;4;4;3;1;1;1	60S ribosomal protein L6	RPL6		7	11	11	11	8	6	8	10	8	11	7	9	5	11	10	8	8	6	8	10	8	11	7	9	5	11	10	8	8	6	8	10	8	11	7	9	5	11	10	8	39.9	39.9
P04792;F8WE04;C9J3N8	P04792;F8WE04	9;6;2	9;6;2	9;6;2	Heat shock protein beta-1	HSPB1	;	3	9	9	9	3	6	4	7	8	7	5	3	7	7	7	6	3	6	4	7	8	7	5	3	7	7	7	6	3	6	4	7	8	7	5	3	7	7	7	6	63.9	63.9
P06702	P06702	6	6	6	Protein S100-A9	S100A9		1	6	6	6	4	3	5	6	6	6	5	4	2	4	5	5	4	3	5	6	6	6	5	4	2	4	5	5	4	3	5	6	6	6	5	4	2	4	5	5	36	36
Q7Z794;F8VS61	Q7Z794	15;3	10;2	10;2	Keratin, type II cytoskeletal 1b	KRT77		2	15	10	10	10	9	13	11	13	14	14	10	9	14	11	10	6	4	8	6	8	9	9	5	4	9	6	6	6	4	8	6	8	9	9	5	4	9	6	6	22.3	17.3
Q5VTE0;P68104;A0A087WVQ9;A0A087WV01;Q05639;A6PW80;Q5JR01	Q5VTE0;P68104;A0A087WVQ9;A0A087WV01;Q05639	13;13;11;9;7;5;5	13;13;11;9;7;5;5	13;13;11;9;7;5;5	Putative elongation factor 1-alpha-like 3;Elongation factor 1-alpha 1;Elongation factor 1-alpha;Elongation factor 1-alpha 2	EEF1A1P5;EEF1A1;EEF1A2	;;;;	7	13	13	13	9	8	7	11	9	9	7	10	11	8	10	11	9	8	7	11	9	9	7	10	11	8	10	11	9	8	7	11	9	9	7	10	11	8	10	11	35.5	35.5
A0A087WYY6;Q13835	A0A087WYY6;Q13835	24;24	24;24	24;24	Plakophilin-1	PKP1	;	2	24	24	24	10	5	12	17	9	15	9	7	13	8	8	6	10	5	12	17	9	15	9	7	13	8	8	6	10	5	12	17	9	15	9	7	13	8	8	6	39	39
P62805	P62805	10	10	10	Histone H4	HIST1H4A		1	10	10	10	7	7	7	7	8	8	7	8	8	9	10	6	7	7	7	7	8	8	7	8	8	9	10	6	7	7	7	7	8	8	7	8	8	9	10	6	64.1	64.1
E7EQB2;E7ER44;P02788;C9JCF5	E7EQB2;E7ER44;P02788	21;21;21;4	21;21;21;4	21;21;21;4	Lactotransferrin;Lactoferricin-H;Kaliocin-1;Lactoferroxin-A;Lactoferroxin-B;Lactoferroxin-C	LTF	;;	4	21	21	21	11	6	11	13	15	18	17	11	4	9	8	6	11	6	11	13	15	18	17	11	4	9	8	6	11	6	11	13	15	18	17	11	4	9	8	6	32	32
P25311;C9JEV0;H7BZJ8	P25311;C9JEV0	10;8;1	10;8;1	10;8;1	Zinc-alpha-2-glycoprotein	AZGP1	;	3	10	10	10	5	4	7	7	10	10	9	9	0	5	3	1	5	4	7	7	10	10	9	9	0	5	3	1	5	4	7	7	10	10	9	9	0	5	3	1	36.6	36.6
P32119;A6NIW5	P32119	8;3	7;3	7;3	Peroxiredoxin-2	PRDX2		2	8	7	7	6	7	7	7	6	7	7	6	7	7	5	5	5	6	6	6	5	6	6	5	6	6	4	4	5	6	6	6	5	6	6	5	6	6	4	4	37.9	32.3
P11021	P11021	21	20	20	78 kDa glucose-regulated protein	HSPA5		1	21	20	20	9	10	8	17	17	18	8	10	10	18	18	10	9	10	8	16	16	17	8	10	10	17	17	10	9	10	8	16	16	17	8	10	10	17	17	10	41.6	41.6
P29508;Q5K684;P48594;H0Y5H9;C9JZ65	P29508;Q5K684;P48594;H0Y5H9	13;11;8;7;3	13;11;8;7;3	13;11;8;7;3	Serpin B3;Serpin B4	SERPINB3;SERPINB4	;;;	5	13	13	13	6	2	12	12	12	11	11	11	3	8	2	4	6	2	12	12	12	11	11	11	3	8	2	4	6	2	12	12	12	11	11	11	3	8	2	4	36.7	36.7
A0A0A0MR66;P98175;P52756;E9PGM9;P78332	A0A0A0MR66;P98175	15;15;2;1;1	15;15;2;1;1	15;15;2;1;1	RNA-binding protein 10	RBM10	;	5	15	15	15	11	7	8	13	11	11	9	11	7	14	14	11	11	7	8	13	11	11	9	11	7	14	14	11	11	7	8	13	11	11	9	11	7	14	14	11	17.2	17.2
Q15208;H0YGN4	Q15208	17;4	17;4	13;0	Serine/threonine-protein kinase 38	STK38		2	17	17	13	10	11	8	14	14	16	9	10	5	17	16	10	10	11	8	14	14	16	9	10	5	17	16	10	7	9	5	10	11	12	6	6	2	13	12	7	29.5	29.5
P62241;Q5JR95	P62241;Q5JR95	11;10	11;10	11;10	40S ribosomal protein S8	RPS8	;	2	11	11	11	7	6	7	9	7	10	4	8	5	9	11	4	7	6	7	9	7	10	4	8	5	9	11	4	7	6	7	9	7	10	4	8	5	9	11	4	59.6	59.6
P39023;G5E9G0;H7C422;B5MCW2;H7C3M2;F8WCR1	P39023;G5E9G0;H7C422;B5MCW2;H7C3M2	11;9;8;7;6;3	11;9;8;7;6;3	11;9;8;7;6;3	60S ribosomal protein L3	RPL3	;;;;	6	11	11	11	7	10	5	8	8	9	6	10	5	9	9	5	7	10	5	8	8	9	6	10	5	9	9	5	7	10	5	8	8	9	6	10	5	9	9	5	28.8	28.8
P36578;H3BM89;H3BTP7;H3BU31	P36578;H3BM89	17;11;7;6	17;11;7;6	17;11;7;6	60S ribosomal protein L4	RPL4	;	4	17	17	17	8	9	8	11	10	15	9	13	8	16	16	6	8	9	8	11	10	15	9	13	8	16	16	6	8	9	8	11	10	15	9	13	8	16	16	6	43.1	43.1
Q6KB66	Q6KB66	16	16	16	Keratin, type II cytoskeletal 80	KRT80		1	16	16	16	12	11	15	13	8	10	13	11	9	11	10	7	12	11	15	13	8	10	13	11	9	11	10	7	12	11	15	13	8	10	13	11	9	11	10	7	38.1	38.1
F2Z2I2;Q5W015;Q5VX20;Q16875;H0Y483;O60825;F6XNB3;F6RAZ1;I1Z9G3;P16118	F2Z2I2;Q5W015;Q5VX20;Q16875	15;15;15;15;3;2;1;1;1;1	15;15;15;15;3;2;1;1;1;1	15;15;15;15;3;2;1;1;1;1	6-phosphofructo-2-kinase/fructose-2,6-bisphosphatase 3;6-phosphofructo-2-kinase;Fructose-2,6-bisphosphatase	PFKFB3	;;;	10	15	15	15	12	11	7	12	13	14	8	13	4	14	14	10	12	11	7	12	13	14	8	13	4	14	14	10	12	11	7	12	13	14	8	13	4	14	14	10	42.4	42.4
P10599	P10599	6	6	6	Thioredoxin	TXN		1	6	6	6	5	5	5	6	6	6	5	6	4	6	6	4	5	5	5	6	6	6	5	6	4	6	6	4	5	5	5	6	6	6	5	6	4	6	6	4	40	40
P61313;E7EQV9;E7EX53;E7ENU7	P61313;E7EQV9	8;4;3;3	8;4;3;3	8;4;3;3	60S ribosomal protein L15;Ribosomal protein L15	RPL15	;	4	8	8	8	5	6	4	6	5	7	4	4	5	7	8	5	5	6	4	6	5	7	4	4	5	7	8	5	5	6	4	6	5	7	4	4	5	7	8	5	34.8	34.8
P30050	P30050	6	6	6	60S ribosomal protein L12	RPL12		1	6	6	6	6	5	4	6	4	6	5	5	4	6	6	5	6	5	4	6	4	6	5	5	4	6	6	5	6	5	4	6	4	6	5	5	4	6	6	5	46.1	46.1
P01037	P01037	5	5	3	Cystatin-SN	CST1		1	5	5	3	1	1	1	3	4	4	4	3	1	2	1	2	1	1	1	3	4	4	4	3	1	2	1	2	0	0	0	1	2	2	2	1	0	0	0	0	50.4	50.4
Q8WVV4	Q8WVV4	18	18	18	Protein POF1B	POF1B		1	18	18	18	10	7	15	17	9	12	12	6	7	9	6	5	10	7	15	17	9	12	12	6	7	9	6	5	10	7	15	17	9	12	12	6	7	9	6	5	38.5	38.5
P62937;F8WE65;C9J5S7;E5RIZ5;A0A075B767;A0A075B759;Q9Y536;F5H284	P62937;F8WE65;C9J5S7	9;5;5;1;1;1;1;1	9;5;5;1;1;1;1;1	9;5;5;1;1;1;1;1	Peptidyl-prolyl cis-trans isomerase A;Peptidyl-prolyl cis-trans isomerase A, N-terminally processed;Peptidyl-prolyl cis-trans isomerase	PPIA	;;	8	9	9	9	7	7	6	7	7	8	8	8	6	8	8	9	7	7	6	7	7	8	8	8	6	8	8	9	7	7	6	7	7	8	8	8	6	8	8	9	65.5	65.5
K7EMV3;B4DEB1;K7EK07;K7ES00;Q71DI3;Q16695;P84243;P68431;K7EP01;Q6NXT2	K7EMV3;B4DEB1;K7EK07;K7ES00;Q71DI3;Q16695;P84243;P68431;K7EP01;Q6NXT2	3;3;3;3;3;3;3;3;2;2	3;3;3;3;3;3;3;3;2;2	1;1;1;1;1;1;1;1;0;0	Histone H3;Histone H3.2;Histone H3.1t;Histone H3.3;Histone H3.1;Histone H3.3C	H3F3B;H3F3A;HIST2H3A;HIST3H3;HIST1H3A;H3F3C	;;;;;;;;;	10	3	3	1	2	3	2	2	2	3	2	3	3	2	3	2	2	3	2	2	2	3	2	3	3	2	3	2	1	1	1	1	1	1	1	1	1	1	1	1	29.3	29.3
P05388;F8VU65;F8VWS0;F8VPE8;G3V210;F8VW21;F8VQY6;F8VRK7;F8VZS0;Q8NHW5;F8VS58;F8VWV4;F8W1K8	P05388;F8VU65;F8VWS0;F8VPE8;G3V210;F8VW21;F8VQY6;F8VRK7;F8VZS0;Q8NHW5;F8VS58	9;8;8;7;7;7;6;6;6;6;5;4;1	9;8;8;7;7;7;6;6;6;6;5;4;1	9;8;8;7;7;7;6;6;6;6;5;4;1	60S acidic ribosomal protein P0;60S acidic ribosomal protein P0-like	RPLP0;RPLP0P6	;;;;;;;;;;	13	9	9	9	5	5	4	9	6	7	4	8	4	7	7	3	5	5	4	9	6	7	4	8	4	7	7	3	5	5	4	9	6	7	4	8	4	7	7	3	35.6	35.6
P05387;H0YDD8	P05387	8;1	8;1	8;1	60S acidic ribosomal protein P2	RPLP2		2	8	8	8	5	7	3	4	7	7	1	6	5	7	8	3	5	7	3	4	7	7	1	6	5	7	8	3	5	7	3	4	7	7	1	6	5	7	8	3	53	53
H0YEN5;P15880;I3L404;E9PM36;E9PQD7;E9PMM9;E9PPT0	H0YEN5;P15880;I3L404;E9PM36;E9PQD7;E9PMM9	10;10;7;7;6;5;3	10;10;7;7;6;5;3	10;10;7;7;6;5;3	40S ribosomal protein S2	RPS2	;;;;;	7	10	10	10	6	7	5	8	7	8	5	7	8	10	10	6	6	7	5	8	7	8	5	7	8	10	10	6	6	7	5	8	7	8	5	7	8	10	10	6	51.3	51.3
P04040	P04040	12	12	12	Catalase	CAT		1	12	12	12	6	6	11	12	9	8	8	7	6	9	8	7	6	6	11	12	9	8	8	7	6	9	8	7	6	6	11	12	9	8	8	7	6	9	8	7	27.1	27.1
Q5JP53;P07437;Q5ST81;Q13509;K7ESM5;Q9BUF5;I3L2F9;A6NNZ2;G3V2A3;Q9H4B7;G3V5W4;G3V2R8;G3V3R4;G3V2N6	Q5JP53;P07437;Q5ST81;Q13509	13;13;10;8;4;4;3;3;2;2;1;1;1;1	13;13;10;8;4;4;3;3;2;2;1;1;1;1	3;3;1;0;0;0;0;0;0;0;0;0;0;0	Tubulin beta chain;Tubulin beta-3 chain	TUBB;TUBB3	;;;	14	13	13	3	7	6	3	12	10	12	7	9	8	13	13	7	7	6	3	12	10	12	7	9	8	13	13	7	1	0	0	2	2	2	1	2	1	3	3	0	31.9	31.9
Q07020;H0YHA7;J3QQ67;F8VUA6;G3V203;F8VYV2;A0A075B7A0;F8VXR6	Q07020;H0YHA7;J3QQ67;F8VUA6;G3V203;F8VYV2;A0A075B7A0	8;7;7;6;6;5;4;1	8;7;7;6;6;5;4;1	8;7;7;6;6;5;4;1	60S ribosomal protein L18	RPL18	;;;;;;	8	8	8	8	5	6	5	6	6	8	5	6	4	6	8	5	5	6	5	6	6	8	5	6	4	6	8	5	5	6	5	6	6	8	5	6	4	6	8	5	46.3	46.3
P31944	P31944	9	9	9	Caspase-14;Caspase-14 subunit p17, mature form;Caspase-14 subunit p10, mature form;Caspase-14 subunit p20, intermediate form;Caspase-14 subunit p8, intermediate form	CASP14		1	9	9	9	5	4	9	7	4	7	9	5	3	6	5	5	5	4	9	7	4	7	9	5	3	6	5	5	5	4	9	7	4	7	9	5	3	6	5	5	27.3	27.3
P62424;Q5T8U3;Q5T8U2	P62424;Q5T8U3	11;8;5	11;8;5	11;8;5	60S ribosomal protein L7a	RPL7A	;	3	11	11	11	8	6	5	8	6	7	6	7	8	8	9	4	8	6	5	8	6	7	6	7	8	8	9	4	8	6	5	8	6	7	6	7	8	8	9	4	44.7	44.7
P07339;H7C1V0;F8W787;H7C469;F8WD96;C9JH19	P07339;H7C1V0	9;5;4;4;4;4	9;5;4;4;4;4	9;5;4;4;4;4	Cathepsin D;Cathepsin D light chain;Cathepsin D heavy chain	CTSD	;	6	9	9	9	5	6	7	8	8	9	8	6	3	6	5	1	5	6	7	8	8	9	8	6	3	6	5	1	5	6	7	8	8	9	8	6	3	6	5	1	27.4	27.4
P01876	P01876	8	8	3	Ig alpha-1 chain C region	IGHA1		1	8	8	3	5	3	5	5	6	6	8	5	3	5	2	3	5	3	5	5	6	6	8	5	3	5	2	3	2	1	2	2	2	2	3	1	1	2	1	1	26.3	26.3
P50914;E7EPB3	P50914;E7EPB3	10;6	10;6	10;6	60S ribosomal protein L14	RPL14	;	2	10	10	10	7	7	7	9	6	7	7	10	4	7	10	6	7	7	7	9	6	7	7	10	4	7	10	6	7	7	7	9	6	7	7	10	4	7	10	6	43.7	43.7
H0YH81;P06576;F8W079;F8W0P7;H0YI37	H0YH81;P06576;F8W079	7;7;5;3;2	7;7;5;3;2	7;7;5;3;2	ATP synthase subunit beta;ATP synthase subunit beta, mitochondrial	ATP5B	;;	5	7	7	7	4	3	3	4	4	5	4	4	6	4	6	5	4	3	3	4	4	5	4	4	6	4	6	5	4	3	3	4	4	5	4	4	6	4	6	5	26.8	26.8
P61353;K7ELC7;K7EQQ9;K7ERY7	P61353;K7ELC7;K7EQQ9	5;4;3;1	5;4;3;1	5;4;3;1	60S ribosomal protein L27	RPL27	;;	4	5	5	5	4	4	3	4	4	4	4	3	2	4	4	4	4	4	3	4	4	4	4	3	2	4	4	4	4	4	3	4	4	4	4	3	2	4	4	4	43.4	43.4
P02545;Q3BDU5;Q5TCI8;H0YAB0;E9PBF6;J9JID7;P20700;Q03252	P02545;Q3BDU5;Q5TCI8	14;13;11;3;1;1;1;1	14;13;11;3;1;1;1;1	14;13;11;3;1;1;1;1	Prelamin-A/C;Lamin-A/C	LMNA	;;	8	14	14	14	8	6	7	11	10	10	9	9	12	11	9	6	8	6	7	11	10	10	9	9	12	11	9	6	8	6	7	11	10	10	9	9	12	11	9	6	23.3	23.3
P61247;D6RAT0;D6RB09;D6RG13;E9PFI5;H0Y9Y4;D6R9B6;H0Y8L7;D6RAS7;D6RED7;D6RGE0;D6RI02	P61247;D6RAT0;D6RB09;D6RG13;E9PFI5;H0Y9Y4;D6R9B6;H0Y8L7;D6RAS7	12;11;10;10;9;9;8;8;7;4;2;2	12;11;10;10;9;9;8;8;7;4;2;2	12;11;10;10;9;9;8;8;7;4;2;2	40S ribosomal protein S3a	RPS3A	;;;;;;;;	12	12	12	12	10	10	5	10	11	10	9	11	6	12	12	5	10	10	5	10	11	10	9	11	6	12	12	5	10	10	5	10	11	10	9	11	6	12	12	5	50.8	50.8
Q6ZVX7	Q6ZVX7	6	6	6	F-box only protein 50	NCCRP1		1	6	6	6	3	4	4	5	6	6	5	3	3	4	4	5	3	4	4	5	6	6	5	3	3	4	4	5	3	4	4	5	6	6	5	3	3	4	4	5	27.6	27.6
G3V576;G3V4W0;B4DY08;B2R5W2;G3V4C1;G3V2Q1;P07910;G3V5X6;G3V3K6;G3V251;B4DSU6;G3V555;G3V575;G3V4M8;G3V2H6;P0DMR1;O60812;B7ZW38;B2RXH8;E5RG71;G3V5V7;G3V2D6;B3KT61;Q86SE5	G3V576;G3V4W0;B4DY08;B2R5W2;G3V4C1;G3V2Q1;P07910;G3V5X6;G3V3K6;G3V251;B4DSU6;G3V555;G3V575;G3V4M8;G3V2H6;P0DMR1;O60812;B7ZW38;B2RXH8	8;8;8;8;8;8;8;7;7;7;7;7;7;6;5;5;5;5;5;1;1;1;1;1	8;8;8;8;8;8;8;7;7;7;7;7;7;6;5;5;5;5;5;1;1;1;1;1	8;8;8;8;8;8;8;7;7;7;7;7;7;6;5;5;5;5;5;1;1;1;1;1	Heterogeneous nuclear ribonucleoproteins C1/C2;Heterogeneous nuclear ribonucleoprotein C-like 4;Heterogeneous nuclear ribonucleoprotein C-like 1;Heterogeneous nuclear ribonucleoprotein C-like 3;Heterogeneous nuclear ribonucleoprotein C-like 2	HNRNPC;HNRNPCL4;HNRNPCL1;HNRNPCL3;HNRNPCL2	;;;;;;;;;;;;;;;;;;	24	8	8	8	7	7	5	8	7	8	5	7	3	7	7	6	7	7	5	8	7	8	5	7	3	7	7	6	7	7	5	8	7	8	5	7	3	7	7	6	29.9	29.9
P05109	P05109	4	4	4	Protein S100-A8;Protein S100-A8, N-terminally processed	S100A8		1	4	4	4	3	3	3	3	4	4	4	4	2	4	1	3	3	3	3	3	4	4	4	4	2	4	1	3	3	3	3	3	4	4	4	4	2	4	1	3	32.3	32.3
Q01469;I6L8B7;A8MUU1	Q01469;I6L8B7	10;6;2	10;6;2	10;6;2	Fatty acid-binding protein, epidermal	FABP5	;	3	10	10	10	4	3	4	6	6	7	5	4	10	6	3	3	4	3	4	6	6	7	5	4	10	6	3	3	4	3	4	6	6	7	5	4	10	6	3	3	88.9	88.9
U3KQK0;Q99880;Q99879;Q99877;Q93079;Q5QNW6;P62807;P58876;O60814;P57053;Q96A08	U3KQK0;Q99880;Q99879;Q99877;Q93079;Q5QNW6;P62807;P58876;O60814;P57053	8;8;8;8;8;8;8;8;8;7;3	8;8;8;8;8;8;8;8;8;7;3	3;3;3;3;3;3;3;3;3;3;0	Histone H2B;Histone H2B type 1-L;Histone H2B type 1-M;Histone H2B type 1-N;Histone H2B type 1-H;Histone H2B type 2-F;Histone H2B type 1-C/E/F/G/I;Histone H2B type 1-D;Histone H2B type 1-K;Histone H2B type F-S	HIST1H2BN;HIST1H2BL;HIST1H2BM;HIST1H2BH;HIST2H2BF;HIST1H2BC;HIST1H2BD;HIST1H2BK;H2BFS	;;;;;;;;;	11	8	8	3	6	4	4	5	5	5	4	5	5	6	6	3	6	4	4	5	5	5	4	5	5	6	6	3	1	1	0	1	1	1	1	2	1	2	2	0	38.6	38.6
P62750;H7BY10;K7ERT8;A8MUS3;K7EJV9;K7EMA7	P62750;H7BY10;K7ERT8;A8MUS3;K7EJV9;K7EMA7	8;6;6;6;5;4	8;6;6;6;5;4	8;6;6;6;5;4	60S ribosomal protein L23a	RPL23A	;;;;;	6	8	8	8	6	4	4	6	7	7	5	6	3	7	8	3	6	4	4	6	7	7	5	6	3	7	8	3	6	4	4	6	7	7	5	6	3	7	8	3	53.2	53.2
E9PKZ0;P62917;G3V1A1;E9PKU4;E9PP36	E9PKZ0;P62917;G3V1A1;E9PKU4	8;8;6;6;3	8;8;6;6;3	8;8;6;6;3	60S ribosomal protein L8	RPL8	;;;	5	8	8	8	7	6	4	6	5	7	3	7	7	8	7	7	7	6	4	6	5	7	3	7	7	8	7	7	7	6	4	6	5	7	3	7	7	8	7	7	38	38
P46776;E9PLL6;E9PJD9;E9PLX7	P46776;E9PLL6;E9PJD9;E9PLX7	5;4;3;3	5;4;3;3	5;4;3;3	60S ribosomal protein L27a	RPL27A	;;;	4	5	5	5	4	4	3	3	4	4	4	4	4	5	5	4	4	4	3	3	4	4	4	4	4	5	5	4	4	4	3	3	4	4	4	4	4	5	5	4	31.1	31.1
P08107;V9GZ37;P48741	P08107;V9GZ37	17;9;4	12;6;1	4;2;0	Heat shock 70 kDa protein 1A	HSPA1A	;	3	17	12	4	5	7	4	12	15	15	6	7	6	14	15	10	2	4	1	7	10	11	3	3	3	11	10	6	0	0	0	1	3	4	0	0	0	4	3	0	26.2	21.1
P08238;Q5T9W8;Q14568;Q58FF7;G3V2J8;Q58FF8;Q58FG1;Q58FF6	P08238	11;2;2;2;1;1;1;1	11;2;2;2;1;1;1;1	5;0;0;0;0;0;0;0	Heat shock protein HSP 90-beta	HSP90AB1		8	11	11	5	4	5	4	10	9	9	4	6	4	11	9	6	4	5	4	10	9	9	4	6	4	11	9	6	1	1	2	4	3	3	1	1	1	5	3	1	20.9	20.9
A8MUD9;P18124;C9JIJ5;C9JZ88	A8MUD9;P18124	10;10;3;2	10;10;3;2	10;10;3;2	60S ribosomal protein L7	RPL7	;	4	10	10	10	9	7	7	7	5	7	3	7	7	8	10	6	9	7	7	7	5	7	3	7	7	8	10	6	9	7	7	7	5	7	3	7	7	8	10	6	52.9	52.9
F8VPF3;F8W1R7;J3KND3;G8JLA2;G3V1V0;B7Z6Z4;P60660;F8VZU9;G3V1Y7;F8W1I5;F8W180;P14649	F8VPF3;F8W1R7;J3KND3;G8JLA2;G3V1V0;B7Z6Z4;P60660;F8VZU9;G3V1Y7;F8W1I5;F8W180;P14649	4;4;4;4;4;4;4;2;2;2;2;2	4;4;4;4;4;4;4;2;2;2;2;2	4;4;4;4;4;4;4;2;2;2;2;2	Myosin light polypeptide 6;Myosin light chain 6B	MYL6;MYL6B	;;;;;;;;;;;	12	4	4	4	3	3	3	4	4	4	3	3	4	4	4	4	3	3	3	4	4	4	3	3	4	4	4	4	3	3	3	4	4	4	3	3	4	4	4	4	42.3	42.3
I3L397;I3L504;Q6IS14;P63241;F8WCJ1;C9J7B5;C9J4W5;Q9GZV4	I3L397;I3L504;Q6IS14;P63241;F8WCJ1;C9J7B5;C9J4W5;Q9GZV4	5;5;5;5;4;4;4;4	5;5;5;5;4;4;4;4	5;5;5;5;4;4;4;4	Eukaryotic translation initiation factor 5A;Eukaryotic translation initiation factor 5A-1-like;Eukaryotic translation initiation factor 5A-1;Eukaryotic translation initiation factor 5A-2	EIF5A;EIF5AL1;EIF5A2	;;;;;;;	8	5	5	5	3	2	4	5	5	5	3	4	1	5	5	4	3	2	4	5	5	5	3	4	1	5	5	4	3	2	4	5	5	5	3	4	1	5	5	4	38.8	38.8
P25787;H7C402;H3BT36;C9JCK5	P25787	4;1;1;1	4;1;1;1	4;1;1;1	Proteasome subunit alpha type-2	PSMA2		4	4	4	4	2	2	3	3	3	3	2	1	1	3	4	2	2	2	3	3	3	3	2	1	1	3	4	2	2	2	3	3	3	3	2	1	1	3	4	2	28.6	28.6
A0A087WTT1;P11940;E7EQV3;E7ERJ7;H0YAR2;Q9H361;E5RJB9;H0YAP2;H0YBN4;E5RGH3;E5RH24;B1ANR1;E5RHG7;H0YB86;H0YC10;H0YEQ8;H0YAS7;H0YAS6;H0YB75;Q4VXU2;E5RGC4;E5RFD8;H0YAW6;Q5JQF8	A0A087WTT1;P11940;E7EQV3;E7ERJ7	14;14;13;13;6;6;5;5;5;4;4;4;3;3;2;2;2;2;2;2;1;1;1;1	14;14;13;13;6;6;5;5;5;4;4;4;3;3;2;2;2;2;2;2;1;1;1;1	10;10;9;10;6;6;1;5;2;0;1;0;1;3;2;0;2;2;2;2;1;1;1;1	Polyadenylate-binding protein;Polyadenylate-binding protein 1	PABPC1	;;;	24	14	14	10	8	8	4	10	8	11	7	8	4	11	13	7	8	8	4	10	8	11	7	8	4	11	13	7	6	7	3	7	7	9	7	7	3	9	9	6	30.1	30.1
P04259	P04259	64	4	4	Keratin, type II cytoskeletal 6B	KRT6B		1	64	4	4	57	59	57	60	49	57	56	55	48	50	51	53	3	4	3	2	0	3	2	1	0	2	1	1	3	4	3	2	0	3	2	1	0	2	1	1	71.5	10.1
P62913;Q5VVC8;Q5VVC9	P62913;Q5VVC8	5;4;2	5;4;2	5;4;2	60S ribosomal protein L11	RPL11	;	3	5	5	5	5	4	5	4	5	5	5	5	3	5	5	5	5	4	5	4	5	5	5	5	3	5	5	5	5	4	5	4	5	5	5	5	3	5	5	5	25.8	25.8
P62906	P62906	11	11	11	60S ribosomal protein L10a	RPL10A		1	11	11	11	7	10	5	7	9	10	3	9	4	10	6	5	7	10	5	7	9	10	3	9	4	10	6	5	7	10	5	7	9	10	3	9	4	10	6	5	40.6	40.6
O94905;E5RHW4;E5RJ09	O94905;E5RHW4;E5RJ09	12;11;7	6;5;3	6;5;3	Erlin-2	ERLIN2	;;	3	12	6	6	1	0	0	11	9	11	2	1	1	11	10	7	0	0	0	6	5	6	0	0	0	6	4	3	0	0	0	6	5	6	0	0	0	6	4	3	35.7	26.3
Q14574	Q14574	4	4	4	Desmocollin-3	DSC3		1	4	4	4	3	4	4	4	4	4	4	4	3	4	4	4	3	4	4	4	4	4	4	4	3	4	4	4	3	4	4	4	4	4	4	4	3	4	4	4	4.5	4.5
P17931;G3V3R6	P17931;G3V3R6	6;4	6;4	6;4	Galectin-3;Galectin	LGALS3	;	2	6	6	6	5	4	5	5	6	5	5	5	6	5	6	5	5	4	5	5	6	5	5	5	6	5	6	5	5	4	5	5	6	5	5	5	6	5	6	5	28.4	28.4
P14866;M0QXS5;M0QYT0;M0R076;B4DVF8;M0R1W6	P14866;M0QXS5	7;6;3;1;1;1	7;6;3;1;1;1	7;6;3;1;1;1	Heterogeneous nuclear ribonucleoprotein L	HNRNPL	;	6	7	7	7	7	4	4	6	7	7	5	5	2	6	7	4	7	4	4	6	7	7	5	5	2	6	7	4	7	4	4	6	7	7	5	5	2	6	7	4	18.2	18.2
P26373;J3QSB4;J3KS98;H3BTH3;H3BUK8	P26373;J3QSB4	13;7;4;3;1	13;7;4;3;1	13;7;4;3;1	60S ribosomal protein L13	RPL13	;	5	13	13	13	8	9	5	9	8	10	8	11	7	9	12	5	8	9	5	9	8	10	8	11	7	9	12	5	8	9	5	9	8	10	8	11	7	9	12	5	48.3	48.3
P62263;H0YB22;E5RH77	P62263;H0YB22;E5RH77	8;5;5	8;5;5	8;5;5	40S ribosomal protein S14	RPS14	;;	3	8	8	8	4	6	2	5	5	6	7	6	4	7	6	7	4	6	2	5	5	6	7	6	4	7	6	7	4	6	2	5	5	6	7	6	4	7	6	7	43	43
P62701;Q8TD47;A6NH36	P62701	9;3;2	9;3;2	8;3;2	40S ribosomal protein S4, X isoform	RPS4X		3	9	9	8	5	4	7	5	4	5	5	6	6	6	6	6	5	4	7	5	4	5	5	6	6	6	6	6	5	4	6	5	4	5	5	6	6	6	6	6	30.8	30.8
P46779;H0YKD8;H0YMF4;H0YLP6	P46779;H0YKD8	9;8;4;3	9;8;4;3	9;8;4;3	60S ribosomal protein L28	RPL28	;	4	9	9	9	5	6	6	7	5	7	5	7	6	7	8	7	5	6	6	7	5	7	5	7	6	7	8	7	5	6	6	7	5	7	5	7	6	7	8	7	59.1	59.1
M0R0F0;M0R0R2;P46782;M0QZN2	M0R0F0;M0R0R2;P46782;M0QZN2	5;5;5;4	5;5;5;4	5;5;5;4	40S ribosomal protein S5;40S ribosomal protein S5, N-terminally processed	RPS5	;;;	4	5	5	5	2	2	2	4	3	4	2	2	3	5	5	2	2	2	2	4	3	4	2	2	3	5	5	2	2	2	2	4	3	4	2	2	3	5	5	2	27	27
G3V5Z7;P60900;G3V3I1;G3V295;G3V3U4;G3V4S5;G3V2S7;H0YJC4	G3V5Z7;P60900;G3V3I1;G3V295;G3V3U4	8;8;7;7;5;1;1;1	8;8;7;7;5;1;1;1	8;8;7;7;5;1;1;1	Proteasome subunit alpha type;Proteasome subunit alpha type-6	PSMA6	;;;;	8	8	8	8	2	2	4	7	8	7	4	4	2	8	7	4	2	2	4	7	8	7	4	4	2	8	7	4	2	2	4	7	8	7	4	4	2	8	7	4	38.5	38.5
Q9Y657	Q9Y657	8	8	8	Spindlin-1	SPIN1		1	8	8	8	7	6	4	8	7	8	4	7	6	7	8	8	7	6	4	8	7	8	4	7	6	7	8	8	7	6	4	8	7	8	4	7	6	7	8	8	39.3	39.3
P08727;C9JM50	P08727;C9JM50	14;11	2;1	2;1	Keratin, type I cytoskeletal 19	KRT19	;	2	14	2	2	11	12	11	11	10	11	11	11	13	9	9	9	1	1	0	1	1	1	1	1	2	1	1	1	1	1	0	1	1	1	1	1	2	1	1	1	20.8	5
M0R1A7;Q02543;M0R3D6;M0R117;M0R0P7	M0R1A7;Q02543;M0R3D6;M0R117;M0R0P7	8;8;7;7;6	8;8;7;7;6	8;8;7;7;6	60S ribosomal protein L18a	RPL18A	;;;;	5	8	8	8	4	5	4	6	5	6	2	8	3	7	7	4	4	5	4	6	5	6	2	8	3	7	7	4	4	5	4	6	5	6	2	8	3	7	7	4	53.7	53.7
P62753;A2A3R5;A2A3R7	P62753;A2A3R5	9;6;3	9;6;3	9;6;3	40S ribosomal protein S6	RPS6	;	3	9	9	9	6	8	7	7	6	7	7	8	7	5	8	6	6	8	7	7	6	7	7	8	7	5	8	6	6	8	7	7	6	7	7	8	7	5	8	6	35.3	35.3
P46379;F6S6P2;X6REW1;H0Y4L1;F6TC96;F6UR09;F6U1F2;F6XTU0;H0Y710;F6RG75;F6WML8;F6VEM6;F6X9W3;F6U341	P46379	9;4;4;1;1;1;1;1;1;1;1;1;1;1	9;4;4;1;1;1;1;1;1;1;1;1;1;1	9;4;4;1;1;1;1;1;1;1;1;1;1;1	Large proline-rich protein BAG6	BAG6		14	9	9	9	0	0	0	5	6	8	0	0	0	9	8	2	0	0	0	5	6	8	0	0	0	9	8	2	0	0	0	5	6	8	0	0	0	9	8	2	12.3	12.3
P26641	P26641	9	9	9	Elongation factor 1-gamma	EEF1G		1	9	9	9	6	6	5	6	7	8	6	5	8	7	8	7	6	6	5	6	7	8	6	5	8	7	8	7	6	6	5	6	7	8	6	5	8	7	8	7	25.9	25.9
Q15084	Q15084	4	4	4	Protein disulfide-isomerase A6	PDIA6		1	4	4	4	1	1	1	3	3	3	1	1	1	3	3	1	1	1	1	3	3	3	1	1	1	3	3	1	1	1	1	3	3	3	1	1	1	3	3	1	12.3	12.3
P62191	P62191	4	4	4	26S protease regulatory subunit 4	PSMC1		1	4	4	4	0	0	1	2	1	3	1	1	0	3	4	1	0	0	1	2	1	3	1	1	0	3	4	1	0	0	1	2	1	3	1	1	0	3	4	1	12	12
P39019;A0A075B6E2;M0R2L9;M0QXK4;M0QYF7;M0R140	P39019;A0A075B6E2	9;5;4;4;4;4	9;5;4;4;4;4	9;5;4;4;4;4	40S ribosomal protein S19	RPS19	;	6	9	9	9	7	8	5	7	7	7	7	8	6	6	8	9	7	8	5	7	7	7	7	8	6	6	8	9	7	8	5	7	7	7	7	8	6	6	8	9	41.4	41.4
P46781;B5MCT8;C9JM19;F2Z3C0;A8MXK4	P46781	9;4;4;2;2	9;4;4;2;2	9;4;4;2;2	40S ribosomal protein S9	RPS9		5	9	9	9	4	7	3	7	8	9	4	6	6	9	9	4	4	7	3	7	8	9	4	6	6	9	9	4	4	7	3	7	8	9	4	6	6	9	9	4	32.5	32.5
D9ZHQ8;D9ZHQ6;D9ZHQ7;P56975	D9ZHQ8;D9ZHQ6;D9ZHQ7;P56975	1;1;1;1	1;1;1;1	1;1;1;1	Pro-neuregulin-3, membrane-bound isoform;Neuregulin-3	NRG3	;;;	4	1	1	1	1	1	1	1	0	0	0	1	0	0	1	0	1	1	1	1	0	0	0	1	0	0	1	0	1	1	1	1	0	0	0	1	0	0	1	0	3.2	3.2
P22735	P22735	6	6	6	Protein-glutamine gamma-glutamyltransferase K	TGM1		1	6	6	6	4	2	4	5	5	5	4	3	3	3	4	2	4	2	4	5	5	5	4	3	3	3	4	2	4	2	4	5	5	5	4	3	3	3	4	2	10.6	10.6
C9J9K3;P08865;A6NE09;C9JQR9	C9J9K3;P08865;A6NE09	6;6;5;2	6;6;5;2	6;6;5;2	40S ribosomal protein SA	RPSA;RPSAP58	;;	4	6	6	6	4	4	5	4	5	6	3	5	4	5	6	5	4	4	5	4	5	6	3	5	4	5	6	5	4	4	5	4	5	6	3	5	4	5	6	5	39	39
C9JXB8;C9JNW5;P83731	C9JXB8;C9JNW5;P83731	7;7;7	7;7;7	7;7;7	60S ribosomal protein L24	RPL24	;;	3	7	7	7	6	5	4	5	7	7	5	6	3	7	6	3	6	5	4	5	7	7	5	6	3	7	6	3	6	5	4	5	7	7	5	6	3	7	6	3	45.5	45.5
P60866;E5RJX2;E5RIP1;G3XAN0	P60866;E5RJX2	5;3;2;2	5;3;2;2	5;3;2;2	40S ribosomal protein S20	RPS20	;	4	5	5	5	5	4	2	5	4	5	4	5	3	5	5	5	5	4	2	5	4	5	4	5	3	5	5	5	5	4	2	5	4	5	4	5	3	5	5	5	44.5	44.5
J3KRB3;A0A087WWH0;J3QS96;A0A087WXM6;J3QQT2;J3KRX5;P18621;J3QLC8;A0A0A0MRF8;A0A087WY81;J3KSJ0	J3KRB3;A0A087WWH0;J3QS96;A0A087WXM6;J3QQT2;J3KRX5;P18621;J3QLC8;A0A0A0MRF8;A0A087WY81	6;6;6;6;6;6;6;5;5;4;2	6;6;6;6;6;6;6;5;5;4;2	6;6;6;6;6;6;6;5;5;4;2	60S ribosomal protein L17	RPL17;RPL17-C18orf32	;;;;;;;;;	11	6	6	6	2	2	3	4	3	4	3	4	4	5	6	2	2	2	3	4	3	4	3	4	4	5	6	2	2	2	3	4	3	4	3	4	4	5	6	2	46.5	46.5
G8JLB6;P31943;E9PCY7;E5RGV0;D6RIU0;D6RBM0;H0YB39;E7EQJ0;D6RAM1;D6R9T0;D6RFM3;D6RIT2;E7EN40;D6RDU3;D6RJ04;D6RIH9;D6R9D3;D6RF17;D6RDL0;E5RGH4;H0YBG7;H0YBD7;P55795;E5RJ94;H0YAQ2	G8JLB6;P31943;E9PCY7;E5RGV0;D6RIU0;D6RBM0;H0YB39	7;7;6;4;4;4;4;3;3;3;3;3;3;3;3;3;2;2;2;2;2;2;2;1;1	7;7;6;4;4;4;4;3;3;3;3;3;3;3;3;3;2;2;2;2;2;2;2;1;1	5;5;4;4;4;4;2;3;3;3;3;3;3;3;3;3;2;2;2;2;0;0;1;1;1	Heterogeneous nuclear ribonucleoprotein H;Heterogeneous nuclear ribonucleoprotein H, N-terminally processed	HNRNPH1	;;;;;;	25	7	7	5	4	3	3	5	4	6	3	3	2	6	7	2	4	3	3	5	4	6	3	3	2	6	7	2	2	1	2	3	2	4	1	2	1	4	5	1	21.4	21.4
Q15233;C9JYS8;C9IZL7;H7C367;C9J4X2	Q15233;C9JYS8;C9IZL7;H7C367	13;8;7;7;4	12;8;6;6;4	12;8;6;6;4	Non-POU domain-containing octamer-binding protein	NONO	;;;	5	13	12	12	9	9	7	6	7	10	6	10	7	10	11	8	9	9	7	6	7	10	6	10	6	9	10	7	9	9	7	6	7	10	6	10	6	9	10	7	31	29.3
P46778;M0R181;G3V1B3;M0R3I5	P46778;M0R181;G3V1B3	6;5;3;1	6;5;3;1	6;5;3;1	60S ribosomal protein L21	RPL21	;;	4	6	6	6	3	3	2	3	4	3	1	5	0	4	4	3	3	3	2	3	4	3	1	5	0	4	4	3	3	3	2	3	4	3	1	5	0	4	4	3	33.8	33.8
M0R210;P62249;M0R3H0;A0A087WZ27;Q6IPX4;M0QX76;M0R1M5	M0R210;P62249;M0R3H0;A0A087WZ27;Q6IPX4;M0QX76;M0R1M5	7;7;6;5;5;4;4	7;7;6;5;5;4;4	7;7;6;5;5;4;4	40S ribosomal protein S16	RPS16;ZNF90	;;;;;;	7	7	7	7	5	5	3	5	5	5	5	5	4	5	7	5	5	5	3	5	5	5	5	5	4	5	7	5	5	5	3	5	5	5	5	5	4	5	7	5	40.3	40.3
P09382;F8WEI7	P09382	5;2	5;2	5;2	Galectin-1	LGALS1		2	5	5	5	5	3	3	4	4	4	4	5	3	5	4	4	5	3	3	4	4	4	4	5	3	5	4	4	5	3	3	4	4	4	4	5	3	5	4	4	48.9	48.9
E7ETK0;A0A087WUS0;P62847	E7ETK0;A0A087WUS0;P62847	5;5;5	5;5;5	5;5;5	40S ribosomal protein S24	RPS24	;;	3	5	5	5	4	4	3	4	4	5	4	4	2	5	5	2	4	4	3	4	4	5	4	4	2	5	5	2	4	4	3	4	4	5	4	4	2	5	5	2	35.9	35.9
P46783;F6U211;S4R435;Q9NQ39	P46783;F6U211;S4R435	5;4;4;1	5;4;4;1	5;4;4;1	40S ribosomal protein S10	RPS10;RPS10-NUDT3	;;	4	5	5	5	3	5	1	3	3	3	3	4	3	4	4	3	3	5	1	3	3	3	3	4	3	4	4	3	3	5	1	3	3	3	3	4	3	4	4	3	30.3	30.3
B7Z645;O60506;F6UXX1;H0YAA0	B7Z645;O60506	9;8;3;1	9;8;3;1	7;6;2;1	Heterogeneous nuclear ribonucleoprotein Q	SYNCRIP	;	4	9	9	7	9	8	4	8	8	9	4	8	5	9	7	7	9	8	4	8	8	9	4	8	5	9	7	7	7	6	3	6	6	7	2	6	4	7	5	5	22.4	22.4
A0A075B6R9	A0A075B6R9	3	2	2		IGKV2D-24		1	3	2	2	3	3	3	2	2	2	3	3	3	3	3	3	2	2	2	1	1	1	2	2	2	2	2	2	2	2	2	1	1	1	2	2	2	2	2	2	13.3	13.3
Q9C075;J3QR55;K7EPI0;Q9UFN7	Q9C075;J3QR55	13;8;2;1	10;5;2;1	10;5;2;1	Keratin, type I cytoskeletal 23	KRT23	;	4	13	10	10	6	4	8	9	8	8	7	5	5	6	6	4	5	3	7	7	7	7	5	5	3	6	6	4	5	3	7	7	7	7	5	5	3	6	6	4	37	32.7
Q5T750	Q5T750	3	3	3	Skin-specific protein 32	XP32		1	3	3	3	2	1	1	1	1	1	3	1	1	1	1	1	2	1	1	1	1	1	3	1	1	1	1	1	2	1	1	1	1	1	3	1	1	1	1	1	9.6	9.6
P12035	P12035	22	1	1	Keratin, type II cytoskeletal 3	KRT3		1	22	1	1	21	19	18	21	20	21	20	21	20	19	20	20	1	0	1	1	1	1	1	1	0	1	1	1	1	0	1	1	1	1	1	1	0	1	1	1	18.3	2.4
P26038;E7EQR4;P35241;P15311;V9GZ54	P26038	11;2;2;2;1	11;2;2;2;1	11;2;2;2;1	Moesin	MSN		5	11	11	11	3	3	4	5	8	7	4	4	5	5	6	9	3	3	4	5	8	7	4	4	5	5	6	9	3	3	4	5	8	7	4	4	5	5	6	9	21.3	21.3
J3KTJ8;J3QRI7;J3QQQ9;J3QQV1;P61254;J3QRC4;J3KSS0;J3KS10	J3KTJ8;J3QRI7;J3QQQ9;J3QQV1;P61254;J3QRC4;J3KSS0	6;6;6;6;6;5;4;1	6;6;6;6;6;5;4;1	3;3;3;3;3;3;3;0	60S ribosomal protein L26	RPL26	;;;;;;	8	6	6	3	5	4	3	4	3	5	5	6	5	5	5	2	5	4	3	4	3	5	5	6	5	5	5	2	3	2	2	2	2	2	2	3	3	2	3	2	45.4	45.4
P23246;H0Y9K7	P23246	14;3	14;3	13;3	Splicing factor, proline- and glutamine-rich	SFPQ		2	14	14	13	6	10	6	8	5	7	7	7	9	7	11	8	6	10	6	8	5	7	7	7	9	7	11	8	6	10	6	8	5	7	7	7	8	6	10	7	20.9	20.9
P14618;B4DNK4;H3BTN5;H3BQ34;H3BR70;H3BT25;H3BUW1;H3BTJ2;H3BU13;P30613	P14618;B4DNK4;H3BTN5;H3BQ34	9;7;7;5;4;3;3;3;2;1	9;7;7;5;4;3;3;3;2;1	9;7;7;5;4;3;3;3;2;1	Pyruvate kinase PKM;Pyruvate kinase	PKM	;;;	10	9	9	9	5	6	5	5	7	8	6	6	8	5	5	8	5	6	5	5	7	8	6	6	8	5	5	8	5	6	5	5	7	8	6	6	8	5	5	8	25.2	25.2
O14818;Q8TAA3;A0A087WYS6;F5GY34;H0Y586	O14818;Q8TAA3;A0A087WYS6	6;5;3;2;2	6;5;3;2;2	6;5;3;2;2	Proteasome subunit alpha type-7;Proteasome subunit alpha type-7-like	PSMA7;PSMA8	;;	5	6	6	6	0	2	1	3	5	5	3	1	0	5	5	2	0	2	1	3	5	5	3	1	0	5	5	2	0	2	1	3	5	5	3	1	0	5	5	2	33.5	33.5
P49207	P49207	3	3	3	60S ribosomal protein L34	RPL34		1	3	3	3	2	3	1	3	2	3	3	3	3	3	3	3	2	3	1	3	2	3	3	3	3	3	3	3	2	3	1	3	2	3	3	3	3	3	3	3	18.8	18.8
P62266;D6RD47;D6RDJ2;D6RIX0;D6R9I7	P62266;D6RD47	3;2;1;1;1	3;2;1;1;1	3;2;1;1;1	40S ribosomal protein S23	RPS23	;	5	3	3	3	2	2	2	2	2	2	2	3	3	2	3	2	2	2	2	2	2	2	2	3	3	2	3	2	2	2	2	2	2	2	2	3	3	2	3	2	22.4	22.4
P62280;M0QZC5;M0R1H5;M0R1H6	P62280;M0QZC5	7;6;3;1	7;6;3;1	7;6;3;1	40S ribosomal protein S11	RPS11	;	4	7	7	7	3	1	1	3	3	4	1	2	3	5	5	3	3	1	1	3	3	4	1	2	3	5	5	3	3	1	1	3	3	4	1	2	3	5	5	3	46.2	46.2
P25705;K7ERX7;K7EK77;K7EJP1;K7ENJ4;K7EQH4;K7ESA0	P25705;K7ERX7;K7EK77;K7EJP1;K7ENJ4	7;6;6;5;4;2;1	7;6;6;5;4;2;1	7;6;6;5;4;2;1	ATP synthase subunit alpha, mitochondrial	ATP5A1	;;;;	7	7	7	7	1	1	1	4	4	5	2	1	3	6	7	4	1	1	1	4	4	5	2	1	3	6	7	4	1	1	1	4	4	5	2	1	3	6	7	4	13.9	13.9
P28066	P28066	3	3	3	Proteasome subunit alpha type-5	PSMA5		1	3	3	3	2	2	3	3	3	3	1	1	2	3	3	2	2	2	3	3	3	3	1	1	2	3	3	2	2	2	3	3	3	3	1	1	2	3	3	2	15.8	15.8
P05141;P12235;V9GYG0;Q9H0C2	P05141	11;5;4;1	11;5;4;1	5;0;0;0	ADP/ATP translocase 2;ADP/ATP translocase 2, N-terminally processed	SLC25A5		4	11	11	5	2	3	1	6	6	7	1	3	2	7	9	5	2	3	1	6	6	7	1	3	2	7	9	5	1	2	1	4	4	4	0	1	1	4	5	2	31.5	31.5
P18077;C9K025;F8WBS5;F8WB72	P18077;C9K025;F8WBS5;F8WB72	5;4;3;3	5;4;3;3	5;4;3;3	60S ribosomal protein L35a	RPL35A	;;;	4	5	5	5	3	3	2	2	2	3	1	5	2	3	2	1	3	3	2	2	2	3	1	5	2	3	2	1	3	3	2	2	2	3	1	5	2	3	2	1	45.5	45.5
Q96CS3	Q96CS3	9	9	9	FAS-associated factor 2	FAF2		1	9	9	9	0	0	0	5	5	7	0	0	0	8	8	0	0	0	0	5	5	7	0	0	0	8	8	0	0	0	0	5	5	7	0	0	0	8	8	0	32.6	32.6
Q8WY22	Q8WY22	3	3	3	BRI3-binding protein	BRI3BP		1	3	3	3	1	1	0	3	3	3	0	0	0	3	2	1	1	1	0	3	3	3	0	0	0	3	2	1	1	1	0	3	3	3	0	0	0	3	2	1	20.7	20.7
A0A0A0MS51;A0A0A0MT01;P06396;Q5T0H8;Q5T0H9;Q5T0H7	A0A0A0MS51;A0A0A0MT01;P06396;Q5T0H8;Q5T0H9;Q5T0H7	5;5;5;4;4;3	5;5;5;4;4;3	5;5;5;4;4;3	Gelsolin	GSN	;;;;;	6	5	5	5	2	1	2	4	5	5	3	2	1	3	3	2	2	1	2	4	5	5	3	2	1	3	3	2	2	1	2	4	5	5	3	2	1	3	3	2	11.6	11.6
P47929	P47929	11	11	11	Galectin-7	LGALS7		1	11	11	11	2	3	3	3	4	6	4	2	11	4	2	2	2	3	3	3	4	6	4	2	11	4	2	2	2	3	3	3	4	6	4	2	11	4	2	2	92.6	92.6
K7EM56;S4R417;K7EQJ5;K7ELC2;P62841;S4R456;K7EJ78	K7EM56;S4R417;K7EQJ5;K7ELC2;P62841;S4R456;K7EJ78	2;2;2;2;2;1;1	2;2;2;2;2;1;1	2;2;2;2;2;1;1	40S ribosomal protein S15	RPS15	;;;;;;	7	2	2	2	2	2	1	1	2	2	1	2	2	2	2	2	2	2	1	1	2	2	1	2	2	2	2	2	2	2	1	1	2	2	1	2	2	2	2	2	18.8	18.8
P01833	P01833	8	8	8	Polymeric immunoglobulin receptor;Secretory component	PIGR		1	8	8	8	3	3	4	5	5	8	8	5	2	3	2	1	3	3	4	5	5	8	8	5	2	3	2	1	3	3	4	5	5	8	8	5	2	3	2	1	14.5	14.5
P62854;Q5JNZ5	P62854;Q5JNZ5	3;2	3;2	3;2	40S ribosomal protein S26;Putative 40S ribosomal protein S26-like 1	RPS26;RPS26P11	;	2	3	3	3	2	3	3	3	3	3	2	3	2	3	3	3	2	3	3	3	3	3	2	3	2	3	3	3	2	3	3	3	3	3	2	3	2	3	3	3	27	27
O60234;M0QX47;M0QYJ8;M0QXC2;M0QXZ6;M0R2P2;M0QYG8;M0R1D2;M0R0C1;G3V4P8;P60983	O60234;M0QX47;M0QYJ8;M0QXC2	5;4;4;3;2;2;2;2;2;1;1	5;4;4;3;2;2;2;2;2;1;1	5;4;4;3;2;2;2;2;2;1;1	Glia maturation factor gamma	GMFG	;;;	11	5	5	5	5	4	4	3	5	4	5	5	3	4	4	4	5	4	4	3	5	4	5	5	3	4	4	4	5	4	4	3	5	4	5	5	3	4	4	4	35.2	35.2
P62851	P62851	4	4	4	40S ribosomal protein S25	RPS25		1	4	4	4	3	2	2	2	2	3	3	4	2	2	3	3	3	2	2	2	2	3	3	4	2	2	3	3	3	2	2	2	2	3	3	4	2	2	3	3	32	32
P78371;F8VQ14;F5GWF6	P78371;F8VQ14;F5GWF6	11;10;10	11;10;10	11;10;10	T-complex protein 1 subunit beta	CCT2	;;	3	11	11	11	8	7	3	7	6	8	5	10	7	8	8	7	8	7	3	7	6	8	5	10	7	8	8	7	8	7	3	7	6	8	5	10	7	8	8	7	26.7	26.7
P51991	P51991	7	7	7	Heterogeneous nuclear ribonucleoprotein A3	HNRNPA3		1	7	7	7	3	4	3	6	4	6	4	4	1	7	4	3	3	4	3	6	4	6	4	4	1	7	4	3	3	4	3	6	4	6	4	4	1	7	4	3	32	32
P13639	P13639	11	11	11	Elongation factor 2	EEF2		1	11	11	11	6	7	4	5	5	6	7	7	11	4	5	6	6	7	4	5	5	6	7	7	11	4	5	6	6	7	4	5	5	6	7	7	11	4	5	6	15.9	15.9
J3KT73;J3QL01;P63173;J3KSP2	J3KT73;J3QL01;P63173;J3KSP2	2;2;2;1	2;2;2;1	2;2;2;1	60S ribosomal protein L38	RPL38	;;;	4	2	2	2	2	2	2	1	2	2	2	2	2	2	2	2	2	2	2	1	2	2	2	2	2	2	2	2	2	2	2	1	2	2	2	2	2	2	2	2	43.8	43.8
P31025;Q5VSP4	P31025	3;1	3;1	3;1	Lipocalin-1	LCN1		2	3	3	3	2	3	1	3	3	3	3	3	1	3	2	1	2	3	1	3	3	3	3	3	1	3	2	1	2	3	1	3	3	3	3	3	1	3	2	1	19.9	19.9
P40227;Q92526	P40227	8;2	8;2	8;2	T-complex protein 1 subunit zeta	CCT6A		2	8	8	8	4	5	3	6	6	7	3	5	3	8	7	6	4	5	3	6	6	7	3	5	3	8	7	6	4	5	3	6	6	7	3	5	3	8	7	6	17.5	17.5
P23396;F2Z2S8;H0YF32;H0YCJ7;E9PPU1;E9PL09;H0YEU2;E9PQ96;E9PJH4;E9PK82	P23396;F2Z2S8;H0YF32;H0YCJ7;E9PPU1;E9PL09;H0YEU2	6;5;5;5;4;4;3;2;2;2	6;5;5;5;4;4;3;2;2;2	6;5;5;5;4;4;3;2;2;2	40S ribosomal protein S3	RPS3	;;;;;;	10	6	6	6	1	1	2	4	5	4	1	2	3	5	4	3	1	1	2	4	5	4	1	2	3	5	4	3	1	1	2	4	5	4	1	2	3	5	4	3	31.7	31.7
P28072	P28072	2	2	2	Proteasome subunit beta type-6	PSMB6		1	2	2	2	1	1	0	2	2	2	2	1	1	2	2	2	1	1	0	2	2	2	2	1	1	2	2	2	1	1	0	2	2	2	2	1	1	2	2	2	8.8	8.8
P06733;K7EM90	P06733	8;3	8;3	8;3	Alpha-enolase	ENO1		2	8	8	8	1	4	2	3	4	7	4	4	7	5	6	5	1	4	2	3	4	7	4	4	7	5	6	5	1	4	2	3	4	7	4	4	7	5	6	5	25.8	25.8
P60842;J3QKZ9;J3QLN6;J3KS25;J3QR64;J3KTB5;J3QL43;J3QS69;J3KT12;E7EQG2;Q14240;J3KSZ0;J3KT04;J3KS93;J3QQP0;E9PBH4;F8WE11;E7EMV8;J3KSN7;I3L3H2	P60842;J3QKZ9;J3QLN6;J3KS25;J3QR64;J3KTB5;J3QL43;J3QS69;J3KT12;E7EQG2;Q14240;J3KSZ0	4;3;3;3;3;3;3;3;3;3;3;2;1;1;1;1;1;1;1;1	4;3;3;3;3;3;3;3;3;3;3;2;1;1;1;1;1;1;1;1	3;2;2;2;2;2;2;2;2;2;2;2;0;0;0;0;0;0;0;0	Eukaryotic initiation factor 4A-I;Eukaryotic initiation factor 4A-II;Eukaryotic initiation factor 4A-II, N-terminally processed	EIF4A1;EIF4A2	;;;;;;;;;;;	20	4	4	3	4	4	2	3	3	4	3	3	3	4	4	2	4	4	2	3	3	4	3	3	3	4	4	2	3	3	2	2	2	3	2	2	2	3	3	2	12.1	12.1
P49411	P49411	6	6	6	Elongation factor Tu, mitochondrial	TUFM		1	6	6	6	5	5	2	4	4	5	4	4	3	5	5	3	5	5	2	4	4	5	4	4	3	5	5	3	5	5	2	4	4	5	4	4	3	5	5	3	18.6	18.6
E5RI99;P62888;E5RJH3	E5RI99;P62888	3;3;1	3;3;1	3;3;1	60S ribosomal protein L30	RPL30	;	3	3	3	3	1	2	1	2	2	3	1	2	2	3	3	1	1	2	1	2	2	3	1	2	2	3	3	1	1	2	1	2	2	3	1	2	2	3	3	1	35.1	35.1
P61513;G5E9R3;C9J4Z3;Q6P4E4;E9PEL3;M0R0A1;M0R2L6	P61513;G5E9R3;C9J4Z3;Q6P4E4;E9PEL3;M0R0A1;M0R2L6	4;3;3;3;3;2;2	4;3;3;3;3;2;2	4;3;3;3;3;2;2	60S ribosomal protein L37a	RPL37A	;;;;;;	7	4	4	4	2	2	2	1	2	1	1	3	1	2	3	2	2	2	2	1	2	1	1	3	1	2	3	2	2	2	2	1	2	1	1	3	1	2	3	2	37	37
U3KPZ0;P60174;U3KQF3;U3KPS5	U3KPZ0;P60174;U3KQF3	5;5;4;1	5;5;4;1	5;5;4;1	Triosephosphate isomerase	TPI1	;;	4	5	5	5	2	3	4	3	4	4	3	4	5	3	3	1	2	3	4	3	4	4	3	4	5	3	3	1	2	3	4	3	4	4	3	4	5	3	3	1	61.9	61.9
E7EVW7;P14317	E7EVW7;P14317	3;3	3;3	3;3	Hematopoietic lineage cell-specific protein	HCLS1	;	2	3	3	3	2	2	1	3	3	3	1	3	1	2	3	0	2	2	1	3	3	3	1	3	1	2	3	0	2	2	1	3	3	3	1	3	1	2	3	0	9.8	9.8
P62269;J3JS69	P62269	6;2	6;2	6;2	40S ribosomal protein S18	RPS18		2	6	6	6	4	5	1	3	3	4	2	4	3	4	4	2	4	5	1	3	3	4	2	4	3	4	4	2	4	5	1	3	3	4	2	4	3	4	4	2	34.9	34.9
Q16610	Q16610	4	4	4	Extracellular matrix protein 1	ECM1		1	4	4	4	3	3	3	4	4	4	3	3	1	2	3	3	3	3	3	4	4	4	3	3	1	2	3	3	3	3	3	4	4	4	3	3	1	2	3	3	10.7	10.7
P14625;Q96GW1;F8W026	P14625;Q96GW1	8;4;1	7;3;0	7;3;0	Endoplasmin	HSP90B1	;	3	8	7	7	4	5	5	6	4	7	4	8	5	7	6	4	3	4	4	5	3	6	3	7	4	6	5	3	3	4	4	5	3	6	3	7	4	6	5	3	15.2	13.4
Q8NC51	Q8NC51	8	8	8	Plasminogen activator inhibitor 1 RNA-binding protein	SERBP1		1	8	8	8	5	5	4	3	6	4	6	5	5	3	7	6	5	5	4	3	6	4	6	5	5	3	7	6	5	5	4	3	6	4	6	5	5	3	7	6	25	25
Q15323	Q15323	60	58	20	Keratin, type I cuticular Ha1	KRT31		1	60	58	20	4	1	1	8	2	3	3	1	60	8	2	1	3	0	0	7	1	2	2	0	58	7	1	0	1	0	0	0	0	1	0	0	20	1	0	0	77.2	77.2
K7ESE8;J3KSD8;K7ES02;Q13867	K7ESE8;J3KSD8;K7ES02;Q13867	3;3;3;3	3;3;3;3	3;3;3;3	Bleomycin hydrolase	BLMH	;;;	4	3	3	3	2	2	3	3	3	3	3	2	1	2	3	3	2	2	3	3	3	3	3	2	1	2	3	3	2	2	3	3	3	3	3	2	1	2	3	3	10.8	10.8
E7ENZ3;B7ZAR1;E9PCA1;P48643	E7ENZ3;B7ZAR1;E9PCA1;P48643	7;7;7;7	7;7;7;7	7;7;7;7	T-complex protein 1 subunit epsilon	CCT5	;;;	4	7	7	7	2	6	3	5	5	4	4	2	2	6	5	5	2	6	3	5	5	4	4	2	2	6	5	5	2	6	3	5	5	4	4	2	2	6	5	5	21.4	21.4
Q14152	Q14152	8	8	8	Eukaryotic translation initiation factor 3 subunit A	EIF3A		1	8	8	8	5	5	4	6	6	7	4	6	4	6	8	5	5	5	4	6	6	7	4	6	4	6	8	5	5	5	4	6	6	7	4	6	4	6	8	5	8.9	8.9
B4E3S0;Q9ULV4;F8VV53;F8W1H8;F8VUX3;F8VSA4;F8VRE9;H0YHL7;F8VTT6;F8VVB7	B4E3S0;Q9ULV4;F8VV53	4;4;2;1;1;1;1;1;1;1	4;4;2;1;1;1;1;1;1;1	4;4;2;1;1;1;1;1;1;1	Coronin;Coronin-1C	CORO1C	;;	10	4	4	4	2	2	4	4	4	4	2	4	1	4	4	3	2	2	4	4	4	4	2	4	1	4	4	3	2	2	4	4	4	4	2	4	1	4	4	3	12.7	12.7
P20618	P20618	4	4	4	Proteasome subunit beta type-1	PSMB1		1	4	4	4	1	2	1	3	2	3	2	2	0	3	3	2	1	2	1	3	2	3	2	2	0	3	3	2	1	2	1	3	2	3	2	2	0	3	3	2	27	27
Q5T7C4;Q5T7C6;P09429;B2RPK0;P23497	Q5T7C4;Q5T7C6;P09429;B2RPK0	6;6;6;4;2	6;6;6;4;2	5;5;5;3;2	High mobility group protein B1;Putative high mobility group protein B1-like 1	HMGB1;HMGB1P1	;;;	5	6	6	5	4	4	3	4	3	4	2	5	2	5	5	5	4	4	3	4	3	4	2	5	2	5	5	5	4	4	3	4	3	4	2	5	2	4	4	4	44.9	44.9
P01040;C9J0E4	P01040;C9J0E4	4;3	4;3	4;3	Cystatin-A;Cystatin-A, N-terminally processed	CSTA	;	2	4	4	4	1	1	3	2	2	4	3	2	3	2	2	1	1	1	3	2	2	4	3	2	3	2	2	1	1	1	3	2	2	4	3	2	3	2	2	1	44.9	44.9
Q8NBM4;X6R5E5	Q8NBM4;X6R5E5	6;5	6;5	6;5	Ubiquitin-associated domain-containing protein 2	UBAC2	;	2	6	6	6	0	0	0	4	4	5	0	0	0	5	4	1	0	0	0	4	4	5	0	0	0	5	4	1	0	0	0	4	4	5	0	0	0	5	4	1	21.2	21.2
P38646;H0YBG6;D6RA73;D6RJI2	P38646	7;2;1;1	7;2;1;1	7;2;1;1	Stress-70 protein, mitochondrial	HSPA9		4	7	7	7	4	5	2	7	6	6	3	4	1	7	7	1	4	5	2	7	6	6	3	4	1	7	7	1	4	5	2	7	6	6	3	4	1	7	7	1	11.2	11.2
P25788;G3V3W4;G3V5N4;G3V4X5;H0YJ03	P25788	5;2;2;2;1	5;2;2;2;1	5;2;2;2;1	Proteasome subunit alpha type-3	PSMA3		5	5	5	5	1	0	3	4	4	4	2	1	1	4	4	4	1	0	3	4	4	4	2	1	1	4	4	4	1	0	3	4	4	4	2	1	1	4	4	4	24.3	24.3
F8W6I7;P09651;F8VZ49;F8W646;Q32P51;F8VYN5;H0YH80;F8VTQ5	F8W6I7;P09651;F8VZ49;F8W646;Q32P51;F8VYN5	6;6;5;4;4;3;2;1	6;6;5;4;4;3;2;1	6;6;5;4;4;3;2;1	Heterogeneous nuclear ribonucleoprotein A1;Heterogeneous nuclear ribonucleoprotein A1, N-terminally processed;Heterogeneous nuclear ribonucleoprotein A1-like 2	HNRNPA1;HNRNPA1L2	;;;;;	8	6	6	6	1	4	2	3	2	3	1	4	1	5	6	2	1	4	2	3	2	3	1	4	1	5	6	2	1	4	2	3	2	3	1	4	1	5	6	2	30.9	30.9
A0A087WYF5;A0A0A0MT31;A0A087WYT0;A0A087WV42;A0A087WZY1;P02810	A0A087WYF5;A0A0A0MT31;A0A087WYT0;A0A087WV42;A0A087WZY1;P02810	1;1;1;1;1;1	1;1;1;1;1;1	1;1;1;1;1;1	Salivary acidic proline-rich phosphoprotein 1/2;Salivary acidic proline-rich phosphoprotein 1/2;Salivary acidic proline-rich phosphoprotein 3/4;Peptide P-C	PRH1	;;;;;	6	1	1	1	1	1	1	1	1	1	1	1	1	1	1	1	1	1	1	1	1	1	1	1	1	1	1	1	1	1	1	1	1	1	1	1	1	1	1	1	10.7	10.7
P50990;H7C4C8;H7C2U0	P50990	7;3;1	7;3;1	7;3;1	T-complex protein 1 subunit theta	CCT8		3	7	7	7	3	2	3	4	6	5	2	3	3	7	5	4	3	2	3	4	6	5	2	3	3	7	5	4	3	2	3	4	6	5	2	3	3	7	5	4	16.8	16.8
Q9HCY8	Q9HCY8	2	2	2	Protein S100-A14	S100A14		1	2	2	2	1	2	1	2	2	2	2	2	2	2	1	0	1	2	1	2	2	2	2	2	2	2	1	0	1	2	1	2	2	2	2	2	2	2	1	0	25	25
C9JD32;J3KT29;P62829;B9ZVP7;J3QQT9;J3KTJ3	C9JD32;J3KT29;P62829;B9ZVP7	3;3;3;2;1;1	3;3;3;2;1;1	3;3;3;2;1;1	60S ribosomal protein L23	RPL23	;;;	6	3	3	3	2	2	2	2	2	3	2	2	2	2	3	2	2	2	2	2	2	3	2	2	2	2	3	2	2	2	2	2	2	3	2	2	2	2	3	2	52.7	52.7
A0A087WX35;Q8N5Z5	A0A087WX35;Q8N5Z5	1;1	1;1	1;1	BTB/POZ domain-containing protein KCTD17	KCTD17	;	2	1	1	1	1	1	1	1	1	1	1	1	0	1	1	1	1	1	1	1	1	1	1	1	0	1	1	1	1	1	1	1	1	1	1	1	0	1	1	1	5.5	5.5
Q96QA5;J3KRG2	Q96QA5;J3KRG2	5;4	5;4	5;4	Gasdermin-A	GSDMA	;	2	5	5	5	3	1	3	4	4	5	3	3	0	5	2	2	3	1	3	4	4	5	3	3	0	5	2	2	3	1	3	4	4	5	3	3	0	5	2	2	13.5	13.5
Q9GZZ8	Q9GZZ8	1	1	1	Extracellular glycoprotein lacritin	LACRT		1	1	1	1	1	1	1	1	1	1	1	1	1	1	1	1	1	1	1	1	1	1	1	1	1	1	1	1	1	1	1	1	1	1	1	1	1	1	1	1	8	8
P42766;F2Z388	P42766	5;2	5;2	5;2	60S ribosomal protein L35	RPL35		2	5	5	5	3	4	5	5	5	5	3	4	3	4	5	4	3	4	5	5	5	5	3	4	3	4	5	4	3	4	5	5	5	5	3	4	3	4	5	4	31.7	31.7
A0A087X2D0;P84103	A0A087X2D0;P84103	3;3	3;3	3;3	Serine/arginine-rich splicing factor 3	SRSF3	;	2	3	3	3	2	3	1	3	1	3	1	2	3	3	3	2	2	3	1	3	1	3	1	2	3	3	3	2	2	3	1	3	1	3	1	2	3	3	3	2	36.8	36.8
I3L3P7;P62244;I3L246;H3BN98;H3BV27;H3BT37;I3L303;H3BVC7	I3L3P7;P62244;I3L246;H3BN98	4;4;3;3;1;1;1;1	4;4;3;3;1;1;1;1	4;4;3;3;1;1;1;1	40S ribosomal protein S15a	RPS15A	;;;	8	4	4	4	2	1	2	4	3	3	1	3	0	2	3	1	2	1	2	4	3	3	1	3	0	2	3	1	2	1	2	4	3	3	1	3	0	2	3	1	36	36
J3KTA4;P17844;J3KRZ1;J3QSF1;J3QRQ7;J3QR02;J3KRX8	J3KTA4;P17844	9;9;4;3;3;1;1	9;9;4;3;3;1;1	6;6;2;2;2;1;1	Probable ATP-dependent RNA helicase DDX5	DDX5	;	7	9	9	6	4	5	1	4	5	6	4	6	2	6	8	3	4	5	1	4	5	6	4	6	2	6	8	3	2	3	1	3	3	5	2	4	1	4	5	1	17.1	17.1
A6PVX3;Q5VWC4;P55036	A6PVX3;Q5VWC4;P55036	3;3;3	3;3;3	3;3;3	26S proteasome non-ATPase regulatory subunit 4	PSMD4	;;	3	3	3	3	1	1	1	2	2	2	1	1	0	3	3	1	1	1	1	2	2	2	1	1	0	3	3	1	1	1	1	2	2	2	1	1	0	3	3	1	21.2	21.2
B4DUR8;P49368;Q5SZX6	B4DUR8;P49368	6;6;1	6;6;1	6;6;1	T-complex protein 1 subunit gamma	CCT3	;	3	6	6	6	3	3	0	4	5	4	3	4	2	6	5	3	3	3	0	4	5	4	3	4	2	6	5	3	3	3	0	4	5	4	3	4	2	6	5	3	20	20
A0A087WWU8;J3KN67;D6R904;Q5VU61;Q5VU59;P06753;H0YL80;K7EP68;H0YKX5;H0YKP3;H0YNC7;F5H7S3;H7BYY1;H0YK48;H0YL52;B7Z596;Q5TCU3;Q5TCU8;Q6ZN40;P67936;P09493;P07951;D6RFM2	A0A087WWU8;J3KN67;D6R904;Q5VU61;Q5VU59;P06753	5;4;3;3;3;3;2;2;2;2;2;2;2;2;2;2;2;2;2;2;2;2;1	5;4;3;3;3;3;2;2;2;2;2;2;2;2;2;2;2;2;2;2;2;2;1	3;2;1;2;2;1;0;0;0;0;0;0;0;0;0;0;0;0;0;0;0;0;1	Tropomyosin alpha-3 chain	TPM3;DKFZp686J1372	;;;;;	23	5	5	3	2	3	3	3	2	2	5	4	2	3	3	2	2	3	3	3	2	2	5	4	2	3	3	2	1	1	2	1	1	1	3	2	1	1	1	0	30.8	30.8
B4DEV8;P25786;F5GX11	B4DEV8;P25786;F5GX11	4;4;2	4;4;2	4;4;2	Proteasome subunit alpha type;Proteasome subunit alpha type-1	PSMA1	;;	3	4	4	4	1	1	2	4	3	3	1	2	1	4	4	2	1	1	2	4	3	3	1	2	1	4	4	2	1	1	2	4	3	3	1	2	1	4	4	2	27.4	27.4
A0A087WVS8;Q70IA6	A0A087WVS8;Q70IA6	3;3	3;3	3;3	MOB kinase activator 2	MOB2	;	2	3	3	3	2	2	1	3	2	2	2	2	2	3	2	2	2	2	1	3	2	2	2	2	2	3	2	2	2	2	1	3	2	2	2	2	2	3	2	2	16.1	16.1
Q9Y3U8;J3QSB5	Q9Y3U8;J3QSB5	4;3	4;3	4;3	60S ribosomal protein L36	RPL36	;	2	4	4	4	2	2	2	3	3	4	2	2	2	4	4	1	2	2	2	3	3	4	2	2	2	4	4	1	2	2	2	3	3	4	2	2	2	4	4	1	26.7	26.7
P35813;E9PKB5;E9PJN3;E9PL75	P35813;E9PKB5;E9PJN3	5;4;3;2	3;2;2;1	3;2;2;1	Protein phosphatase 1A	PPM1A	;;	4	5	3	3	3	3	0	4	4	4	3	4	3	5	4	2	2	2	0	3	3	3	2	3	2	3	3	1	2	2	0	3	3	3	2	3	2	3	3	1	17.3	11.5
G8JLG2;Q15517	G8JLG2;Q15517	4;4	4;4	4;4	Corneodesmosin	CDSN	;	2	4	4	4	2	2	3	3	4	4	3	3	0	3	1	1	2	2	3	3	4	4	3	3	0	3	1	1	2	2	3	3	4	4	3	3	0	3	1	1	11	11
E9PK01;P29692;E9PQZ1;A0A087X1X7;E9PRY8;E9PL71;E9PQ49;E9PI39;H0YE58;H0YE72;E9PPR1;E9PL12;E9PQC9;E9PN91;E9PMW7;E9PK06;E9PNW6;E9PKK3;E9PK72;E9PJD0;E9PIZ1;H0YCK7	E9PK01;P29692;E9PQZ1;A0A087X1X7;E9PRY8;E9PL71;E9PQ49;E9PI39;H0YE58;H0YE72;E9PPR1;E9PL12	6;6;5;5;5;4;4;4;3;3;3;3;2;2;2;2;1;1;1;1;1;1	6;6;5;5;5;4;4;4;3;3;3;3;2;2;2;2;1;1;1;1;1;1	5;5;4;4;4;3;3;3;2;2;3;3;2;2;2;2;1;1;1;1;1;1	Elongation factor 1-delta	EEF1D	;;;;;;;;;;;	22	6	6	5	3	2	2	6	5	5	3	4	5	4	5	3	3	2	2	6	5	5	3	4	5	4	5	3	3	2	2	5	4	4	2	3	4	3	4	2	24.9	24.9
J3QR09;J3KTE4;P84098;J3QL15	J3QR09;J3KTE4;P84098	7;7;7;3	7;7;7;3	7;7;7;3	Ribosomal protein L19;60S ribosomal protein L19	RPL19	;;	4	7	7	7	3	3	2	4	3	4	3	5	5	6	6	3	3	3	2	4	3	4	3	5	5	6	6	3	3	3	2	4	3	4	3	5	5	6	6	3	33.7	33.7
P01036	P01036	4	2	2	Cystatin-S	CST4		1	4	2	2	1	1	1	2	3	4	3	2	1	2	1	2	0	0	0	0	1	2	1	0	0	0	0	0	0	0	0	0	1	2	1	0	0	0	0	0	44.7	23.4
P57088;D6RAA6;H0Y8N0	P57088;D6RAA6;H0Y8N0	4;3;2	4;3;2	4;3;2	Transmembrane protein 33	TMEM33	;;	3	4	4	4	0	0	0	4	4	4	0	0	0	4	3	1	0	0	0	4	4	4	0	0	0	4	3	1	0	0	0	4	4	4	0	0	0	4	3	1	18.6	18.6
P22626;A0A087WUI2	P22626;A0A087WUI2	5;4	5;4	5;4	Heterogeneous nuclear ribonucleoproteins A2/B1	HNRNPA2B1	;	2	5	5	5	4	5	1	4	4	4	2	4	4	4	4	3	4	5	1	4	4	4	2	4	4	4	4	3	4	5	1	4	4	4	2	4	4	4	4	3	15	15
E9PR30;P62861	E9PR30;P62861	2;2	2;2	2;2	40S ribosomal protein S30	FAU	;	2	2	2	2	2	2	2	2	2	1	2	2	1	2	2	2	2	2	2	2	2	1	2	2	1	2	2	2	2	2	2	2	2	1	2	2	1	2	2	2	11.2	11.2
P07737;K7EJ44;I3L3D5	P07737;K7EJ44	10;8;2	10;8;2	10;8;2	Profilin-1	PFN1	;	3	10	10	10	4	4	2	4	3	2	3	6	6	5	3	8	4	4	2	4	3	2	3	6	6	5	3	8	4	4	2	4	3	2	3	6	6	5	3	8	57.1	57.1
O00151	O00151	4	4	4	PDZ and LIM domain protein 1	PDLIM1		1	4	4	4	2	3	1	3	4	4	4	3	2	4	4	3	2	3	1	3	4	4	4	3	2	4	4	3	2	3	1	3	4	4	4	3	2	4	4	3	16.7	16.7
X1WI28;P27635;F8W7C6;A0A087WV22;B8A6G2;A6QRI9;Q96L21;H7C123;H7C2C5;H7C2U2	X1WI28;P27635;F8W7C6;A0A087WV22;B8A6G2;A6QRI9;Q96L21	7;7;5;5;4;4;4;3;3;1	7;7;5;5;4;4;4;3;3;1	7;7;5;5;4;4;4;3;3;1	60S ribosomal protein L10;60S ribosomal protein L10-like	RPL10;RPL10L	;;;;;;	10	7	7	7	2	3	2	3	3	3	2	5	2	4	6	2	2	3	2	3	3	3	2	5	2	4	6	2	2	3	2	3	3	3	2	5	2	4	6	2	45.8	45.8
H0YN88;A0A075B716;P0CW22;P08708;H0YN73;H3BNC9	H0YN88;A0A075B716;P0CW22;P08708;H0YN73	4;4;4;4;2;1	4;4;4;4;2;1	4;4;4;4;2;1	40S ribosomal protein S17-like;40S ribosomal protein S17	RPS17;RPS17L	;;;;	6	4	4	4	4	4	2	4	4	4	4	4	4	4	4	4	4	4	2	4	4	4	4	4	4	4	4	4	4	4	2	4	4	4	4	4	4	4	4	4	30.1	30.1
Q09028;H0YEU5;H0YCT5;H0YF10;H0YDK2;E9PC52;Q16576;E9PNS2;E9PIC4;E9PNS6;Q5JP02;C9JAJ9;Q5JNZ6	Q09028;H0YEU5;H0YCT5;H0YF10;H0YDK2;E9PC52;Q16576	5;3;3;3;3;3;3;2;2;2;2;1;1	5;3;3;3;3;3;3;2;2;2;2;1;1	5;3;3;3;3;3;3;2;2;2;2;1;1	Histone-binding protein RBBP4;Histone-binding protein RBBP7	RBBP4;RBBP7	;;;;;;	13	5	5	5	1	3	1	5	3	4	1	3	1	3	4	2	1	3	1	5	3	4	1	3	1	3	4	2	1	3	1	5	3	4	1	3	1	3	4	2	14.1	14.1
Q86V81;E9PB61	Q86V81;E9PB61	3;2	3;2	3;2	THO complex subunit 4	ALYREF	;	2	3	3	3	2	2	2	2	2	3	2	2	2	3	2	2	2	2	2	2	2	3	2	2	2	3	2	2	2	2	2	2	2	3	2	2	2	3	2	2	13.2	13.2
P04080	P04080	1	1	1	Cystatin-B	CSTB		1	1	1	1	0	0	1	1	1	1	1	0	1	1	1	1	0	0	1	1	1	1	1	0	1	1	1	1	0	0	1	1	1	1	1	0	1	1	1	1	12.2	12.2
A0A087X130;A0A087WZW8;A0A087WYL9;A0A087WWV8;A0A087WTX5;P01834;A0A075B6H6	A0A087X130;A0A087WZW8;A0A087WYL9;A0A087WWV8;A0A087WTX5;P01834;A0A075B6H6	3;3;3;3;3;3;2	3;3;3;3;3;3;2	3;3;3;3;3;3;2	Ig kappa chain C region	IGKC;IGKV3-11;IGKV1-8	;;;;;;	7	3	3	3	1	0	1	2	3	3	2	1	0	0	1	1	1	0	1	2	3	3	2	1	0	0	1	1	1	0	1	2	3	3	2	1	0	0	1	1	29.4	29.4
P42357;F8W0V1;F8VNX0;H0YHB0;Q4VB95	P42357	5;2;2;1;1	5;2;2;1;1	5;2;2;1;1	Histidine ammonia-lyase	HAL		5	5	5	5	1	1	4	5	5	5	4	2	0	4	0	2	1	1	4	5	5	5	4	2	0	4	0	2	1	1	4	5	5	5	4	2	0	4	0	2	8.7	8.7
O00571;O15523;A0A087WVZ1	O00571;O15523	6;5;1	6;5;1	6;5;1	ATP-dependent RNA helicase DDX3X;ATP-dependent RNA helicase DDX3Y	DDX3X;DDX3Y	;	3	6	6	6	1	5	3	5	5	5	3	6	2	5	6	3	1	5	3	5	5	5	3	6	2	5	6	3	1	5	3	5	5	5	3	6	2	5	6	3	12.1	12.1
P56537;B7ZBH1	P56537;B7ZBH1	3;2	3;2	3;2	Eukaryotic translation initiation factor 6	EIF6	;	2	3	3	3	2	1	1	3	2	3	2	1	1	2	2	1	2	1	1	3	2	3	2	1	1	2	2	1	2	1	1	3	2	3	2	1	1	2	2	1	21.6	21.6
P59666;P59665	P59666;P59665	1;1	1;1	1;1	Neutrophil defensin 3;HP 3-56;Neutrophil defensin 2;Neutrophil defensin 1;HP 1-56;Neutrophil defensin 2	DEFA3;DEFA1	;	2	1	1	1	0	0	0	0	0	1	1	0	1	0	0	0	0	0	0	0	0	1	1	0	1	0	0	0	0	0	0	0	0	1	1	0	1	0	0	0	10.6	10.6
P08311	P08311	4	4	4	Cathepsin G	CTSG		1	4	4	4	2	2	4	3	3	4	4	4	0	3	4	1	2	2	4	3	3	4	4	4	0	3	4	1	2	2	4	3	3	4	4	4	0	3	4	1	15.7	15.7
P42167;H0YJH7;G5E972;P42166	P42167;H0YJH7;G5E972	4;3;3;1	4;3;3;1	4;3;3;1	Lamina-associated polypeptide 2, isoforms beta/gamma;Thymopoietin;Thymopentin	TMPO	;;	4	4	4	4	1	1	2	3	3	4	2	2	0	3	4	2	1	1	2	3	3	4	2	2	0	3	4	2	1	1	2	3	3	4	2	2	0	3	4	2	10.8	10.8
H0YMZ1;H0YL69;P25789;H0YLS6;H0YLC2;H0YMI6;H0YMA1;H0YN18;H0YKT8	H0YMZ1;H0YL69;P25789;H0YLS6;H0YLC2;H0YMI6;H0YMA1;H0YN18	3;3;3;2;2;2;2;2;1	3;3;3;2;2;2;2;2;1	3;3;3;2;2;2;2;2;1	Proteasome subunit alpha type;Proteasome subunit alpha type-4	PSMA4	;;;;;;;	9	3	3	3	0	1	1	1	2	2	1	1	0	2	1	0	0	1	1	1	2	2	1	1	0	2	1	0	0	1	1	1	2	2	1	1	0	2	1	0	14.5	14.5
Q14681	Q14681	3	3	3	BTB/POZ domain-containing protein KCTD2	KCTD2		1	3	3	3	2	3	3	3	3	2	3	2	1	3	3	2	2	3	3	3	3	2	3	2	1	3	3	2	2	3	3	3	3	2	3	2	1	3	3	2	11.4	11.4
J3QRS3;P19105;O14950	J3QRS3;P19105;O14950	2;2;2	2;2;2	2;2;2	Myosin regulatory light chain 12A;Myosin regulatory light chain 12B	MYL12A;MYL12B	;;	3	2	2	2	1	1	0	1	1	1	1	1	1	2	1	1	1	1	0	1	1	1	1	1	1	2	1	1	1	1	0	1	1	1	1	1	1	2	1	1	16.9	16.9
H0YKU1;H0YNJ8;Q9NYL9;G5EA42;Q9NZR1	H0YKU1;H0YNJ8;Q9NYL9	4;4;4;1;1	4;4;4;1;1	4;4;4;1;1	Tropomodulin-3	TMOD3	;;	5	4	4	4	0	0	0	2	3	4	1	1	0	2	3	2	0	0	0	2	3	4	1	1	0	2	3	2	0	0	0	2	3	4	1	1	0	2	3	2	22.5	22.5
Q8J015;M0QYS1;P40429;Q6NVV1	Q8J015;M0QYS1;P40429;Q6NVV1	2;2;2;1	2;2;2;1	2;2;2;1	60S ribosomal protein L13a;Putative 60S ribosomal protein L13a protein RPL13AP3	RPL13a;RPL13A;RPL13AP3	;;;	4	2	2	2	2	1	0	2	1	2	0	2	0	2	2	1	2	1	0	2	1	2	0	2	0	2	2	1	2	1	0	2	1	2	0	2	0	2	2	1	14.8	14.8
Q13501;E9PFW8;E7EMC7;C9JRJ8;E3W990	Q13501;E9PFW8;E7EMC7;C9JRJ8	5;4;4;3;2	5;4;4;3;2	5;4;4;3;2	Sequestosome-1	SQSTM1	;;;	5	5	5	5	0	1	0	4	2	4	1	1	0	5	5	1	0	1	0	4	2	4	1	1	0	5	5	1	0	1	0	4	2	4	1	1	0	5	5	1	16.4	16.4
C9J6N7;B7Z5J4;Q9UI42;C9J3P4	C9J6N7;B7Z5J4;Q9UI42	3;3;3;1	3;3;3;1	3;3;3;1	Carboxypeptidase A4	CPA4	;;	4	3	3	3	1	1	1	1	3	3	2	2	0	3	1	1	1	1	1	1	3	3	2	2	0	3	1	1	1	1	1	1	3	3	2	2	0	3	1	1	22.6	22.6
A0A087WU08;J3QR68;H0Y300;P00738;H3BS21;A0A0A0MRD9;J3QLC9;P00739	A0A087WU08;J3QR68;H0Y300;P00738;H3BS21;A0A0A0MRD9;J3QLC9;P00739	2;2;2;2;1;1;1;1	2;2;2;2;1;1;1;1	2;2;2;2;1;1;1;1	Haptoglobin;Haptoglobin alpha chain;Haptoglobin beta chain;Haptoglobin-related protein	HP;HPR	;;;;;;;	8	2	2	2	2	2	2	1	2	2	2	2	2	2	2	2	2	2	2	1	2	2	2	2	2	2	2	2	2	2	2	1	2	2	2	2	2	2	2	2	6	6
Q5STU3;Q13838;H0Y400;O00148;F6UJC5;F6WLT2;H0YCC6;F6S4E6;A0A0A0MT12;F6TRA5;K7EQN7;B1Q2N1	Q5STU3;Q13838;H0Y400;O00148	5;5;3;3;2;2;1;1;1;1;1;1	5;5;3;3;2;2;1;1;1;1;1;1	5;5;3;3;2;2;1;1;1;1;1;1	Spliceosome RNA helicase DDX39B;ATP-dependent RNA helicase DDX39A	DDX39B;DDX39A	;;;	12	5	5	5	2	2	2	4	3	3	2	3	2	4	5	2	2	2	2	4	3	3	2	3	2	4	5	2	2	2	2	4	3	3	2	3	2	4	5	2	10.4	10.4
A0A087X2I1;P62333;H0YJS8;H0YJC0	A0A087X2I1;P62333;H0YJS8;H0YJC0	4;4;2;2	4;4;2;2	4;4;2;2	26S protease regulatory subunit 10B	PSMC6	;;;	4	4	4	4	0	0	0	3	4	4	0	0	0	4	4	0	0	0	0	3	4	4	0	0	0	4	4	0	0	0	0	3	4	4	0	0	0	4	4	0	12.9	12.9
P68133;P68032;Q5T8M8;P63267;P62736;A6NL76;F8WB63;B8ZZJ2;C9JFL5;F6UVQ4;F6QUT6	P68133;P68032;Q5T8M8;P63267;P62736;A6NL76	19;19;17;17;17;15;7;7;7;7;7	2;2;2;1;1;2;1;1;1;1;1	2;2;2;1;1;2;1;1;1;1;1	Actin, alpha skeletal muscle;Actin, alpha cardiac muscle 1;Actin, gamma-enteric smooth muscle;Actin, aortic smooth muscle	ACTA1;ACTC1;ACTG2;ACTA2	;;;;;	11	19	2	2	14	13	13	15	13	16	14	17	19	11	14	13	1	1	1	2	1	1	1	2	2	1	1	1	1	1	1	2	1	1	1	2	2	1	1	1	35.5	7.2
O75629	O75629	1	1	1	Protein CREG1	CREG1		1	1	1	1	0	0	0	0	1	1	1	0	0	0	0	1	0	0	0	0	1	1	1	0	0	0	0	1	0	0	0	0	1	1	1	0	0	0	0	1	9.5	9.5
Q6P4A8	Q6P4A8	2	2	2	Phospholipase B-like 1;Phospholipase B-like 1 chain A;Phospholipase B-like 1 chain B;Phospholipase B-like 1 chain C	PLBD1		1	2	2	2	1	1	1	2	2	2	2	1	0	1	1	1	1	1	1	2	2	2	2	1	0	1	1	1	1	1	1	2	2	2	2	1	0	1	1	1	4.3	4.3
A0A087X0X3;P52272;M0R019;M0QYQ7;M0R2T0;M0R0N3;M0R0Y6;M0QY96;M0R2I7;M0QZM1	A0A087X0X3;P52272;M0R019;M0QYQ7;M0R2T0	6;6;4;3;3;2;1;1;1;1	6;6;4;3;3;2;1;1;1;1	6;6;4;3;3;2;1;1;1;1	Heterogeneous nuclear ribonucleoprotein M	HNRNPM	;;;;	10	6	6	6	3	3	1	4	4	4	3	2	1	6	5	2	3	3	1	4	4	4	3	2	1	6	5	2	3	3	1	4	4	4	3	2	1	6	5	2	11.1	11.1
P02814	P02814	2	2	2	Submaxillary gland androgen-regulated protein 3B;Peptide P-A;Peptide D1A	SMR3B		1	2	2	2	0	0	1	1	2	2	2	1	1	2	0	2	0	0	1	1	2	2	2	1	1	2	0	2	0	0	1	1	2	2	2	1	1	2	0	2	65.8	65.8
P52907;C9JUG7;F8W9N7;P47755	P52907	3;1;1;1	3;1;1;1	3;1;1;1	F-actin-capping protein subunit alpha-1	CAPZA1		4	3	3	3	2	2	2	3	2	3	1	3	2	3	3	1	2	2	2	3	2	3	1	3	2	3	3	1	2	2	2	3	2	3	1	3	2	3	3	1	14.7	14.7
Q86SG5;P31151	Q86SG5;P31151	2;2	2;2	2;2	Protein S100-A7A;Protein S100-A7	S100A7A;S100A7	;	2	2	2	2	1	1	0	1	2	2	1	1	1	2	0	0	1	1	0	1	2	2	1	1	1	2	0	0	1	1	0	1	2	2	1	1	1	2	0	0	23.8	23.8
B5MDF5;J3KQE5;P62826;H0YFC6;F5H018;B4DV51	B5MDF5;J3KQE5;P62826;H0YFC6;F5H018	3;3;3;2;2;1	3;3;3;2;2;1	3;3;3;2;2;1	GTP-binding nuclear protein Ran	RAN	;;;;	6	3	3	3	3	3	1	3	1	2	3	3	3	2	3	2	3	3	1	3	1	2	3	3	3	2	3	2	3	3	1	3	1	2	3	3	3	2	3	2	14.6	14.6
E9PM69;R4GNH3;P17980;E9PKD5;E9PLG2;E9PN50;E9PMD8	E9PM69;R4GNH3;P17980;E9PKD5	4;4;4;2;1;1;1	4;4;4;2;1;1;1	4;4;4;2;1;1;1	26S protease regulatory subunit 6A	PSMC3	;;;	7	4	4	4	0	0	0	3	2	3	0	0	0	3	4	0	0	0	0	3	2	3	0	0	0	3	4	0	0	0	0	3	2	3	0	0	0	3	4	0	13.6	13.6
Q96HS1;F5GXG4	Q96HS1;F5GXG4	5;3	5;3	5;3	Serine/threonine-protein phosphatase PGAM5, mitochondrial	PGAM5	;	2	5	5	5	4	1	3	3	2	4	2	4	1	3	5	2	4	1	3	3	2	4	2	4	1	3	5	2	4	1	3	3	2	4	2	4	1	3	5	2	19.7	19.7
Q8WVC2;P63220;Q9BYK1	Q8WVC2;P63220;Q9BYK1	3;3;2	3;3;2	3;3;2	40S ribosomal protein S21	RPS21	;;	3	3	3	3	2	1	0	2	1	1	1	0	0	1	1	0	2	1	0	2	1	1	1	0	0	1	1	0	2	1	0	2	1	1	1	0	0	1	1	0	24.7	24.7
X6R8Y7;Q56A73	X6R8Y7;Q56A73	2;2	2;2	2;2	Spindlin-4	SPIN4	;	2	2	2	2	1	1	1	1	2	2	1	1	1	2	2	1	1	1	1	1	2	2	1	1	1	2	2	1	1	1	1	1	2	2	1	1	1	2	2	1	10	10
P27105;F8VSL7	P27105	3;1	3;1	3;1	Erythrocyte band 7 integral membrane protein	STOM		2	3	3	3	3	2	2	3	2	2	3	2	1	2	3	2	3	2	2	3	2	2	3	2	1	2	3	2	3	2	2	3	2	2	3	2	1	2	3	2	13.5	13.5
P62318;H3BT13	P62318;H3BT13	2;1	2;1	2;1	Small nuclear ribonucleoprotein Sm D3	SNRPD3	;	2	2	2	2	1	1	1	1	1	2	1	1	1	1	2	1	1	1	1	1	1	2	1	1	1	1	2	1	1	1	1	1	1	2	1	1	1	1	2	1	30.2	30.2
D3YTB1;F8W727;P62910;D3YTI8	D3YTB1;F8W727;P62910	3;3;3;1	3;3;3;1	3;3;3;1	60S ribosomal protein L32	RPL32	;;	4	3	3	3	2	3	0	1	2	2	2	2	1	2	3	1	2	3	0	1	2	2	2	2	1	2	3	1	2	3	0	1	2	2	2	2	1	2	3	1	27.8	27.8
Q5TA02;P78417;Q5TA01	Q5TA02;P78417;Q5TA01	2;2;1	2;2;1	2;2;1	Glutathione S-transferase omega-1	GSTO1	;;	3	2	2	2	1	2	1	1	2	2	1	2	1	2	2	2	1	2	1	1	2	2	1	2	1	2	2	2	1	2	1	1	2	2	1	2	1	2	2	2	11	11
P12236;I7HJJ0	P12236;I7HJJ0	9;8	3;3	3;3	ADP/ATP translocase 3;ADP/ATP translocase 3, N-terminally processed	SLC25A6	;	2	9	3	3	2	2	0	5	5	5	1	3	1	5	6	4	1	1	0	3	3	2	0	1	0	2	2	1	1	1	0	3	3	2	0	1	0	2	2	1	22.8	7.4
B8ZZK2;O75223;M0QZK8;H7BZK5	B8ZZK2;O75223	3;3;1;1	3;3;1;1	3;3;1;1	Gamma-glutamylcyclotransferase	GGCT	;	4	3	3	3	1	0	2	1	2	1	2	2	1	1	0	1	1	0	2	1	2	1	2	2	1	1	0	1	1	0	2	1	2	1	2	2	1	1	0	1	25.3	25.3
P01625;P06312;P06313;P06314	P01625;P06312;P06313;P06314	2;2;2;2	2;2;2;2	2;2;2;2	Ig kappa chain V-IV region Len;Ig kappa chain V-IV region;Ig kappa chain V-IV region JI;Ig kappa chain V-IV region B17	IGKV4-1	;;;	4	2	2	2	1	2	1	1	1	1	2	1	1	1	1	1	1	2	1	1	1	1	2	1	1	1	1	1	1	2	1	1	1	1	2	1	1	1	1	1	21.1	21.1
E9PLJ3;E9PQB7;G3V1A4;E9PP50;E9PK25;P23528;E9PS23;Q9Y281	E9PLJ3;E9PQB7;G3V1A4;E9PP50;E9PK25;P23528;E9PS23	3;3;3;3;3;3;2;1	3;3;3;3;3;3;2;1	3;3;3;3;3;3;2;1	Cofilin-1	CFL1	;;;;;;	8	3	3	3	2	3	0	2	1	3	2	2	2	2	2	3	2	3	0	2	1	3	2	2	2	2	2	3	2	3	0	2	1	3	2	2	2	2	2	3	38	38
P17987;F5H282;E7EQR6;E7ERF2;F5GYL4;F5H726;F5GZI8;F5H676;F5H136;F5GZ03	P17987;F5H282;E7EQR6;E7ERF2	3;2;2;2;1;1;1;1;1;1	3;2;2;2;1;1;1;1;1;1	3;2;2;2;1;1;1;1;1;1	T-complex protein 1 subunit alpha	TCP1	;;;	10	3	3	3	3	3	1	3	3	2	3	3	3	3	2	3	3	3	1	3	3	2	3	3	3	3	2	3	3	3	1	3	3	2	3	3	3	3	2	3	5.6	5.6
P46777;Q5T7N0	P46777;Q5T7N0	4;2	4;2	4;2	60S ribosomal protein L5	RPL5	;	2	4	4	4	3	2	0	3	2	3	2	2	1	3	4	0	3	2	0	3	2	3	2	2	1	3	4	0	3	2	0	3	2	3	2	2	1	3	4	0	19.2	19.2
A0A087WV05;Q99417	A0A087WV05;Q99417	2;2	2;2	2;2	C-Myc-binding protein	MYCBP	;	2	2	2	2	1	1	1	2	1	1	1	1	1	2	2	1	1	1	1	2	1	1	1	1	1	2	2	1	1	1	1	2	1	1	1	1	1	2	2	1	26.4	26.4
J3KMX5;P62277;E9PS50	J3KMX5;P62277;E9PS50	5;5;3	5;5;3	5;5;3	40S ribosomal protein S13	RPS13	;;	3	5	5	5	0	2	0	3	2	1	1	0	0	5	4	2	0	2	0	3	2	1	1	0	0	5	4	2	0	2	0	3	2	1	1	0	0	5	4	2	30.4	30.4
Q8IW75	Q8IW75	2	2	2	Serpin A12	SERPINA12		1	2	2	2	2	0	2	2	2	2	2	2	0	2	2	1	2	0	2	2	2	2	2	2	0	2	2	1	2	0	2	2	2	2	2	2	0	2	2	1	4.8	4.8
Q9BWJ5	Q9BWJ5	2	2	2	Splicing factor 3B subunit 5	SF3B5		1	2	2	2	1	1	1	1	2	2	2	2	1	2	2	2	1	1	1	1	2	2	2	2	1	2	2	2	1	1	1	1	2	2	2	2	1	2	2	2	27.9	27.9
A0A087WZC4;A0A087WVW4;O43548;A0A087WVS3	A0A087WZC4;A0A087WVW4;O43548;A0A087WVS3	3;3;3;2	3;3;3;2	3;3;3;2	Protein-glutamine gamma-glutamyltransferase 5	TGM5	;;;	4	3	3	3	0	0	3	2	2	1	1	0	0	1	1	1	0	0	3	2	2	1	1	0	0	1	1	1	0	0	3	2	2	1	1	0	0	1	1	1	7.2	7.2
P23526	P23526	4	4	4	Adenosylhomocysteinase	AHCY		1	4	4	4	2	3	3	2	3	1	2	2	1	4	1	3	2	3	3	2	3	1	2	2	1	4	1	3	2	3	3	2	3	1	2	2	1	4	1	3	14.4	14.4
H0YCY8;P53634	H0YCY8;P53634	1;1	1;1	1;1	Dipeptidyl peptidase 1;Dipeptidyl peptidase 1 exclusion domain chain;Dipeptidyl peptidase 1 heavy chain;Dipeptidyl peptidase 1 light chain	CTSC	;	2	1	1	1	0	1	0	1	1	1	1	0	0	1	1	0	0	1	0	1	1	1	1	0	0	1	1	0	0	1	0	1	1	1	1	0	0	1	1	0	4.9	4.9
P28070	P28070	2	2	2	Proteasome subunit beta type-4	PSMB4		1	2	2	2	1	1	1	2	1	2	1	1	1	2	1	1	1	1	1	2	1	2	1	1	1	2	1	1	1	1	1	2	1	2	1	1	1	2	1	1	11.4	11.4
A0A087WZZ5;E9PPJ0;Q13435;E9PJT3;E9PJ04;H0YCG1;E9PIL8;H0YEX5	A0A087WZZ5;E9PPJ0;Q13435;E9PJT3;E9PJ04;H0YCG1	3;3;3;2;2;2;1;1	3;3;3;2;2;2;1;1	3;3;3;2;2;2;1;1	Splicing factor 3B subunit 2	SF3B2	;;;;;	8	3	3	3	1	0	0	1	1	2	1	1	0	3	1	0	1	0	0	1	1	2	1	1	0	3	1	0	1	0	0	1	1	2	1	1	0	3	1	0	5.3	5.3
I3L1H9;I3L3X0;Q96DA0	I3L1H9;I3L3X0;Q96DA0	2;2;2	2;2;2	2;2;2	Zymogen granule protein 16 homolog B	ZG16B	;;	3	2	2	2	1	1	1	2	2	2	2	2	0	2	1	0	1	1	1	2	2	2	2	2	0	2	1	0	1	1	1	2	2	2	2	2	0	2	1	0	36.2	36.2
O15511	O15511	1	1	1	Actin-related protein 2/3 complex subunit 5	ARPC5		1	1	1	1	0	0	0	1	1	1	1	1	0	1	1	0	0	0	0	1	1	1	1	1	0	1	1	0	0	0	0	1	1	1	1	1	0	1	1	0	7.9	7.9
P52597	P52597	5	3	3	Heterogeneous nuclear ribonucleoprotein F;Heterogeneous nuclear ribonucleoprotein F, N-terminally processed	HNRNPF		1	5	3	3	3	2	2	3	4	4	3	1	1	4	5	1	1	0	1	1	2	2	1	0	0	2	3	0	1	0	1	1	2	2	1	0	0	2	3	0	18.3	11.8
O43143	O43143	3	3	3	Pre-mRNA-splicing factor ATP-dependent RNA helicase DHX15	DHX15		1	3	3	3	1	1	2	3	2	2	0	1	1	3	3	1	1	1	2	3	2	2	0	1	1	3	3	1	1	1	2	3	2	2	0	1	1	3	3	1	4.2	4.2
P30048	P30048	2	2	2	Thioredoxin-dependent peroxide reductase, mitochondrial	PRDX3		1	2	2	2	2	2	2	1	1	1	2	1	1	1	1	2	2	2	2	1	1	1	2	1	1	1	1	2	2	2	2	1	1	1	2	1	1	1	1	2	9.8	9.8
P16403;P10412;P16402	P16403;P10412;P16402	2;2;2	2;2;2	2;2;2	Histone H1.2;Histone H1.4;Histone H1.3	HIST1H1C;HIST1H1E;HIST1H1D	;;	3	2	2	2	0	0	0	1	0	1	0	1	2	2	2	1	0	0	0	1	0	1	0	1	2	2	2	1	0	0	0	1	0	1	0	1	2	2	2	1	10.8	10.8
Q14525;A0A087X2I6	Q14525;A0A087X2I6	58;57	28;28	16;16	Keratin, type I cuticular Ha3-II	KRT33B	;	2	58	28	16	4	2	1	10	3	3	4	2	58	6	3	1	1	1	0	2	1	1	1	1	28	1	1	0	1	1	0	2	1	1	0	1	16	1	1	0	88.9	54.5
Q12906;K7ERM6;K7ENK6;K7EM82;K7EJ09;K7ER69;K7EKJ9	Q12906	4;1;1;1;1;1;1	4;1;1;1;1;1;1	4;1;1;1;1;1;1	Interleukin enhancer-binding factor 3	ILF3		7	4	4	4	0	2	0	1	1	4	0	3	0	4	4	0	0	2	0	1	1	4	0	3	0	4	4	0	0	2	0	1	1	4	0	3	0	4	4	0	6.4	6.4
P61927	P61927	1	1	1	60S ribosomal protein L37	RPL37		1	1	1	1	1	1	1	1	1	1	1	1	1	1	1	1	1	1	1	1	1	1	1	1	1	1	1	1	1	1	1	1	1	1	1	1	1	1	1	1	12.4	12.4
D6R9A6;P26583	D6R9A6;P26583	3;3	2;2	2;2	High mobility group protein B2	HMGB2	;	2	3	2	2	1	1	0	2	2	2	2	2	1	3	3	3	1	1	0	2	2	2	2	2	1	2	2	2	1	1	0	2	2	2	2	2	1	2	2	2	35.1	22.4
A0A087X1S2;H0Y449;P67809;C9J5V9	A0A087X1S2;H0Y449;P67809;C9J5V9	2;2;2;1	2;2;2;1	2;2;2;1	Nuclease-sensitive element-binding protein 1	YBX1	;;;	4	2	2	2	2	2	2	2	2	2	2	2	1	2	2	1	2	2	2	2	2	2	2	2	1	2	2	1	2	2	2	2	2	2	2	2	1	2	2	1	10.5	10.5
P49862;M0QYU8	P49862	3;1	3;1	3;1	Kallikrein-7	KLK7		2	3	3	3	1	1	1	1	1	2	2	1	0	1	0	1	1	1	1	1	1	2	2	1	0	1	0	1	1	1	1	1	1	2	2	1	0	1	0	1	20.2	20.2
O00231;J3QRY4	O00231	3;1	3;1	3;1	26S proteasome non-ATPase regulatory subunit 11	PSMD11		2	3	3	3	0	0	0	2	3	3	0	0	0	3	3	1	0	0	0	2	3	3	0	0	0	3	3	1	0	0	0	2	3	3	0	0	0	3	3	1	10.7	10.7
Q99613;B5ME19;H3BPE4	Q99613;B5ME19	3;3;1	3;3;1	3;3;1	Eukaryotic translation initiation factor 3 subunit C;Eukaryotic translation initiation factor 3 subunit C-like protein	EIF3C;EIF3CL	;	3	3	3	3	2	1	1	2	2	3	1	2	1	3	3	2	2	1	1	2	2	3	1	2	1	3	3	2	2	1	1	2	2	3	1	2	1	3	3	2	3.1	3.1
P50395;Q5SX91;Q5SX87;P31150	P50395	3;1;1;1	3;1;1;1	3;1;1;1	Rab GDP dissociation inhibitor beta	GDI2		4	3	3	3	2	1	2	2	3	2	2	2	2	3	2	1	2	1	2	2	3	2	2	2	2	3	2	1	2	1	2	2	3	2	2	2	2	3	2	1	7.4	7.4
E7ERL0;J3KPD9;Q32Q12;P22392;P15531;C9K028;F6XY72;E5RHP0;O60361	E7ERL0;J3KPD9;Q32Q12;P22392;P15531;C9K028;F6XY72;E5RHP0	3;3;3;3;3;2;2;2;1	3;3;3;3;3;2;2;2;1	3;3;3;3;3;2;2;2;1	Nucleoside diphosphate kinase;Nucleoside diphosphate kinase B;Nucleoside diphosphate kinase A	NME1;NME2;NME1-NME2	;;;;;;;	9	3	3	3	2	1	1	2	1	1	1	2	3	2	2	0	2	1	1	2	1	1	1	2	3	2	2	0	2	1	1	2	1	1	1	2	3	2	2	0	27.3	27.3
P12814;H9KV75;H0YJ11;H7C5W8	P12814;H9KV75;H0YJ11	7;6;4;3	3;3;2;1	3;3;2;1	Alpha-actinin-1	ACTN1	;;	4	7	3	3	4	5	1	5	5	6	4	5	3	5	7	4	2	3	1	2	2	3	2	3	1	3	3	2	2	3	1	2	2	3	2	3	1	3	3	2	8.9	4
P55000	P55000	1	1	1	Secreted Ly-6/uPAR-related protein 1	SLURP1		1	1	1	1	1	0	0	1	1	1	1	1	0	0	0	0	1	0	0	1	1	1	1	1	0	0	0	0	1	0	0	1	1	1	1	1	0	0	0	0	24.3	24.3
P26640;A2ABF4	P26640	6;2	6;2	6;2	Valine--tRNA ligase	VARS		2	6	6	6	0	1	1	5	2	4	0	2	1	5	3	1	0	1	1	5	2	4	0	2	1	5	3	1	0	1	1	5	2	4	0	2	1	5	3	1	6.1	6.1
Q99832;F8WBP8;F8WAM2	Q99832	4;1;1	4;1;1	4;1;1	T-complex protein 1 subunit eta	CCT7		3	4	4	4	3	3	1	2	2	3	3	4	1	4	3	2	3	3	1	2	2	3	3	4	1	4	3	2	3	3	1	2	2	3	3	4	1	4	3	2	7.7	7.7
J3QLI9;P62314	J3QLI9;P62314	1;1	1;1	1;1	Small nuclear ribonucleoprotein Sm D1	SNRPD1	;	2	1	1	1	1	1	1	1	1	1	1	1	1	1	1	1	1	1	1	1	1	1	1	1	1	1	1	1	1	1	1	1	1	1	1	1	1	1	1	1	17.3	17.3
Q9NR30	Q9NR30	3	3	3	Nucleolar RNA helicase 2	DDX21		1	3	3	3	1	1	1	1	1	2	0	1	0	2	3	0	1	1	1	1	1	2	0	1	0	2	3	0	1	1	1	1	1	2	0	1	0	2	3	0	5.4	5.4
P25398	P25398	4	4	4	40S ribosomal protein S12	RPS12		1	4	4	4	1	1	1	2	2	3	2	2	1	3	3	0	1	1	1	2	2	3	2	2	1	3	3	0	1	1	1	2	2	3	2	2	1	3	3	0	40.2	40.2
H0Y5B4;H7BZ11;J3KQN4;P83881;Q969Q0;R4GN19;H7BY91;H0Y3V9	H0Y5B4;H7BZ11;J3KQN4;P83881;Q969Q0	3;3;3;3;2;1;1;1	3;3;3;3;2;1;1;1	3;3;3;3;2;1;1;1	60S ribosomal protein L36a;60S ribosomal protein L36a-like	RPL36A;RPL36A-HNRNPH2;RPL36AL	;;;;	8	3	3	3	2	2	1	3	1	2	2	3	0	2	3	3	2	2	1	3	1	2	2	3	0	2	3	3	2	2	1	3	1	2	2	3	0	2	3	3	30.4	30.4
C9J406;B9A067;Q16891;H7C463;A0A087WYS0	C9J406;B9A067;Q16891;H7C463	3;3;3;2;1	3;3;3;2;1	3;3;3;2;1	MICOS complex subunit MIC60	IMMT	;;;	5	3	3	3	1	1	1	1	1	2	1	1	1	1	1	1	1	1	1	1	1	2	1	1	1	1	1	1	1	1	1	1	1	2	1	1	1	1	1	1	5.3	5.3
Q6P452;P09525	Q6P452;P09525	4;4	4;4	4;4	Annexin;Annexin A4	ANXA4	;	2	4	4	4	2	2	0	3	1	2	2	3	1	2	0	3	2	2	0	3	1	2	2	3	1	2	0	3	2	2	0	3	1	2	2	3	1	2	0	3	14	14
B5MCP9;P62081	B5MCP9;P62081	4;4	4;4	4;4	40S ribosomal protein S7	RPS7	;	2	4	4	4	1	2	1	0	2	2	2	3	3	2	2	2	1	2	1	0	2	2	2	3	3	2	2	2	1	2	1	0	2	2	2	3	3	2	2	2	27.8	27.8
H7BYH4;P00441	H7BYH4;P00441	2;2	2;2	2;2	Superoxide dismutase [Cu-Zn]	SOD1	;	2	2	2	2	0	1	1	1	2	2	1	1	1	1	0	1	0	1	1	1	2	2	1	1	1	1	0	1	0	1	1	1	2	2	1	1	1	1	0	1	23	23
P07900	P07900	7	2	2	Heat shock protein HSP 90-alpha	HSP90AA1		1	7	2	2	2	4	2	6	7	6	3	5	3	7	6	5	0	1	1	1	2	1	1	1	1	2	1	1	0	1	1	1	2	1	1	1	1	2	1	1	11.2	2.2
A0A0A0MR02;P45880	A0A0A0MR02;P45880	2;2	2;2	2;2	Voltage-dependent anion-selective channel protein 2	VDAC2	;	2	2	2	2	1	1	1	2	2	2	1	1	1	2	2	2	1	1	1	2	2	2	1	1	1	2	2	2	1	1	1	2	2	2	1	1	1	2	2	2	7.8	7.8
E7EN89;Q9H0E2;E9PP67;E9PQ25;F2Z2Y8	E7EN89;Q9H0E2;E9PP67;E9PQ25;F2Z2Y8	2;2;1;1;1	2;2;1;1;1	2;2;1;1;1	Toll-interacting protein	TOLLIP	;;;;	5	2	2	2	1	1	2	2	1	2	1	1	1	2	2	1	1	1	2	2	1	2	1	1	1	2	2	1	1	1	2	2	1	2	1	1	1	2	2	1	8.9	8.9
P35998;C9JLS9	P35998;C9JLS9	4;2	4;2	4;2	26S protease regulatory subunit 7	PSMC2	;	2	4	4	4	0	0	0	2	2	2	0	0	0	3	4	0	0	0	0	2	2	2	0	0	0	3	4	0	0	0	0	2	2	2	0	0	0	3	4	0	14.5	14.5
Q9BZG9;H0YB12	Q9BZG9;H0YB12	2;1	2;1	2;1	Ly-6/neurotoxin-like protein 1	LYNX1	;	2	2	2	2	0	0	0	0	0	2	2	2	0	0	0	0	0	0	0	0	0	2	2	2	0	0	0	0	0	0	0	0	0	2	2	2	0	0	0	0	18.3	18.3
P15515;P15516	P15515;P15516	3;2	3;2	3;2	Histatin-1;His1-(31-57)-peptide;Histatin-3;Histatin-3;His3-(20-44)-peptide;His3-(20-43)-peptide;His3-(20-32)-peptide;His3-(20-31)-peptide;His3-(20-30)-peptide;His3-(24-32)-peptide;His3-(24-31)-peptide;His3-(24-30)-peptide;His3-(25-32)-peptide;His3-(25-30)-peptide;His3-(26-32)-peptide;His3-(26-31)-peptide;His3-(26-30)-peptide;His3-(31-51)-peptide;His3-(31-44)-peptide;His3-(31-43)-peptide;His3-(32-…	HTN1;HTN3	;	2	3	3	3	2	3	2	3	3	2	3	2	1	1	1	1	2	3	2	3	3	2	3	2	1	1	1	1	2	3	2	3	3	2	3	2	1	1	1	1	45.6	45.6
H3BLZ8;Q92841	H3BLZ8;Q92841	5;5	2;2	2;2	Probable ATP-dependent RNA helicase DDX17	DDX17	;	2	5	2	2	4	4	1	2	3	3	3	3	2	3	5	3	2	2	1	1	1	2	1	1	1	1	2	1	2	2	1	1	1	2	1	1	1	1	2	1	8.5	3.6
A0A087WZK9;B3KS98;O15372;E5RHC7;E5RH59;E5RFW7;E5RFH0;E5RGU4;E5RJT0	A0A087WZK9;B3KS98;O15372	3;3;3;1;1;1;1;1;1	3;3;3;1;1;1;1;1;1	3;3;3;1;1;1;1;1;1	Eukaryotic translation initiation factor 3 subunit H	EIF3H	;;	9	3	3	3	2	3	0	2	3	3	2	2	0	2	2	1	2	3	0	2	3	3	2	2	0	2	2	1	2	3	0	2	3	3	2	2	0	2	2	1	14.6	14.6
P00491;G3V5M2	P00491	3;1	3;1	3;1	Purine nucleoside phosphorylase	PNP		2	3	3	3	1	1	2	2	1	2	1	1	0	2	3	0	1	1	2	2	1	2	1	1	0	2	3	0	1	1	2	2	1	2	1	1	0	2	3	0	14.5	14.5
Q96FJ2;P63167	Q96FJ2;P63167	1;1	1;1	1;1	Dynein light chain 2, cytoplasmic;Dynein light chain 1, cytoplasmic	DYNLL2;DYNLL1	;	2	1	1	1	1	1	1	1	1	1	1	1	1	1	1	0	1	1	1	1	1	1	1	1	1	1	1	0	1	1	1	1	1	1	1	1	1	1	1	0	12.4	12.4
A0A0A0MS07;A0A0A0MS08;A0A087X1C7;A0A087X010;A0A087WV47;A0A087X079;A0A087WYE1;A0A087WYC5;P01857	A0A0A0MS07;A0A0A0MS08;A0A087X1C7;A0A087X010;A0A087WV47;A0A087X079;A0A087WYE1;A0A087WYC5;P01857	3;3;3;3;3;3;3;3;3	1;1;1;1;1;1;1;1;1	1;1;1;1;1;1;1;1;1	Ig gamma-1 chain C region	IGHG1	;;;;;;;;	9	3	1	1	0	0	2	2	1	3	1	1	0	0	1	1	0	0	1	1	1	1	0	1	0	0	1	1	0	0	1	1	1	1	0	1	0	0	1	1	15.3	4.1
D6RHH4;P63244;D6RAU2;E9PD14;D6RFX4;D6R9Z1;J3KPE3;D6R9L0;D6RFZ9;H0YAF8;D6RAC2;H0Y8W2;D6RBD0;D6REE5;D6RGK8;D6R909;H0Y8R5;H0YAM7;D6RHJ5;D6RF23	D6RHH4;P63244;D6RAU2;E9PD14;D6RFX4;D6R9Z1;J3KPE3;D6R9L0;D6RFZ9;H0YAF8;D6RAC2;H0Y8W2	7;7;5;5;5;5;5;5;4;4;4;4;3;3;2;2;2;2;1;1	7;7;5;5;5;5;5;5;4;4;4;4;3;3;2;2;2;2;1;1	7;7;5;5;5;5;5;5;4;4;4;4;3;3;2;2;2;2;1;1	Guanine nucleotide-binding protein subunit beta-2-like 1;Guanine nucleotide-binding protein subunit beta-2-like 1, N-terminally processed	GNB2L1	;;;;;;;;;;;	20	7	7	7	1	5	2	2	2	4	2	4	6	3	1	5	1	5	2	2	2	4	2	4	6	3	1	5	1	5	2	2	2	4	2	4	6	3	1	5	26.6	26.6
B0YJC4;P08670;Q5JVS8;B0YJC5	B0YJC4;P08670	5;5;1;1	3;3;1;1	3;3;1;1	Vimentin	VIM	;	4	5	3	3	3	2	2	3	4	4	3	3	2	4	4	3	2	1	1	2	3	3	2	2	0	3	3	2	2	1	1	2	3	3	2	2	0	3	3	2	11.8	9.7
P28074;H0YJM8	P28074	3;1	3;1	3;1	Proteasome subunit beta type-5	PSMB5		2	3	3	3	2	2	1	1	3	2	2	3	1	3	1	1	2	2	1	1	3	2	2	3	1	3	1	1	2	2	1	1	3	2	2	3	1	3	1	1	22.1	22.1
O43390;B4DT28	O43390;B4DT28	3;2	1;1	1;1	Heterogeneous nuclear ribonucleoprotein R	HNRNPR	;	2	3	1	1	3	3	1	2	3	3	3	3	1	3	3	2	1	1	0	0	1	1	1	1	0	1	1	0	1	1	0	0	1	1	1	1	0	1	1	0	5.7	2.1
Q9NSB2	Q9NSB2	56	45	45	Keratin, type II cuticular Hb4	KRT84		1	56	45	45	7	7	8	8	8	8	7	7	55	9	8	7	0	0	1	1	1	1	0	0	45	2	1	0	0	0	1	1	1	1	0	0	45	2	1	0	73.5	66.5
F8VR50;C9JZD1;O15145	F8VR50;C9JZD1;O15145	2;2;2	2;2;2	2;2;2	Actin-related protein 2/3 complex subunit 3	ARPC3	;;	3	2	2	2	1	0	0	0	0	1	0	1	1	0	0	1	1	0	0	0	0	1	0	1	1	0	0	1	1	0	0	0	0	1	0	1	1	0	0	1	23.8	23.8
P61160;F5H6T1	P61160;F5H6T1	4;2	4;2	4;2	Actin-related protein 2	ACTR2	;	2	4	4	4	0	0	0	1	2	2	0	1	1	4	2	1	0	0	0	1	2	2	0	1	1	4	2	1	0	0	0	1	2	2	0	1	1	4	2	1	16	16
E9PMI6;E9PJF4;J3KN38;P54105	E9PMI6;E9PJF4;J3KN38;P54105	1;1;1;1	1;1;1;1	1;1;1;1	Methylosome subunit pICln	CLNS1A	;;;	4	1	1	1	1	1	1	1	1	1	1	1	0	1	1	0	1	1	1	1	1	1	1	1	0	1	1	0	1	1	1	1	1	1	1	1	0	1	1	0	7.8	7.8
B0QYA4;B0QYA5;O15371	B0QYA4;B0QYA5;O15371	1;1;1	1;1;1	1;1;1	Eukaryotic translation initiation factor 3 subunit D	EIF3D	;;	3	1	1	1	1	1	1	1	1	1	1	1	1	1	1	1	1	1	1	1	1	1	1	1	1	1	1	1	1	1	1	1	1	1	1	1	1	1	1	1	13.3	13.3
Q13247;B4DJK0;B4DUA4;Q13243;Q08170	Q13247;B4DJK0;B4DUA4;Q13243;Q08170	2;1;1;1;1	2;1;1;1;1	2;1;1;1;1	Serine/arginine-rich splicing factor 6;Serine/arginine-rich splicing factor 5;Serine/arginine-rich splicing factor 4	SRSF6;SRSF5;SRSF4	;;;;	5	2	2	2	1	1	1	1	1	1	1	0	1	2	1	1	1	1	1	1	1	1	1	0	1	2	1	1	1	1	1	1	1	1	1	0	1	2	1	1	5.2	5.2
H3BR68;H3BQN4;J3KPS3;P04075;H3BU78	H3BR68;H3BQN4;J3KPS3;P04075;H3BU78	2;2;2;2;1	2;2;2;2;1	2;2;2;2;1	Fructose-bisphosphate aldolase;Fructose-bisphosphate aldolase A	ALDOA	;;;;	5	2	2	2	2	2	2	2	1	1	1	2	1	1	2	1	2	2	2	2	1	1	1	2	1	1	2	1	2	2	2	2	1	1	1	2	1	1	2	1	19.2	19.2
Q92820	Q92820	2	2	2	Gamma-glutamyl hydrolase	GGH		1	2	2	2	0	1	1	1	1	1	1	0	1	0	0	1	0	1	1	1	1	1	1	0	1	0	0	1	0	1	1	1	1	1	1	0	1	0	0	1	6.9	6.9
O14773	O14773	2	2	2	Tripeptidyl-peptidase 1	TPP1		1	2	2	2	1	1	1	2	1	1	1	1	1	1	1	1	1	1	1	2	1	1	1	1	1	1	1	1	1	1	1	2	1	1	1	1	1	1	1	1	5	5
F8WJN3;Q16630	F8WJN3;Q16630	4;4	4;4	4;4	Cleavage and polyadenylation specificity factor subunit 6	CPSF6	;	2	4	4	4	1	2	0	1	2	2	1	0	0	3	1	1	1	2	0	1	2	2	1	0	0	3	1	1	1	2	0	1	2	2	1	0	0	3	1	1	13.8	13.8
Q15365	Q15365	3	2	2	Poly(rC)-binding protein 1	PCBP1		1	3	2	2	1	2	0	2	2	2	0	1	2	2	2	0	1	2	0	2	2	2	0	1	1	2	2	0	1	2	0	2	2	2	0	1	1	2	2	0	10.7	7.6
K7EK06;K7ER16;Q9Y285	K7EK06;K7ER16;Q9Y285	1;1;1	1;1;1	1;1;1	Phenylalanine--tRNA ligase alpha subunit	FARSA	;;	3	1	1	1	0	0	0	0	1	0	0	0	0	1	0	0	0	0	0	0	1	0	0	0	0	1	0	0	0	0	0	0	1	0	0	0	0	1	0	0	6.5	6.5
P00558;P07205	P00558	5;1	5;1	5;1	Phosphoglycerate kinase 1	PGK1		2	5	5	5	0	2	0	0	0	2	3	1	4	2	1	2	0	2	0	0	0	2	3	1	4	2	1	2	0	2	0	0	0	2	3	1	4	2	1	2	16.5	16.5
K7EMM8;Q49A26;K7EQB2	K7EMM8;Q49A26	4;4;1	4;4;1	4;4;1	Putative oxidoreductase GLYR1	GLYR1	;	3	4	4	4	0	1	1	1	2	3	2	4	0	4	4	0	0	1	1	1	2	3	2	4	0	4	4	0	0	1	1	1	2	3	2	4	0	4	4	0	11.1	11.1
H7C2Q3;Q13200	H7C2Q3;Q13200	1;1	1;1	1;1	26S proteasome non-ATPase regulatory subunit 2	PSMD2	;	2	1	1	1	0	0	0	1	1	1	0	0	0	1	1	0	0	0	0	1	1	1	0	0	0	1	1	0	0	0	0	1	1	1	0	0	0	1	1	0	11.9	11.9
H3BR27;H0Y6E7;H3BT71;P38159;Q96E39;H3BNC1;O75526	H3BR27;H0Y6E7;H3BT71;P38159;Q96E39	3;3;3;3;2;1;1	3;3;3;3;2;1;1	3;3;3;3;2;1;1	RNA-binding motif protein, X chromosome;RNA-binding motif protein, X chromosome, N-terminally processed;RNA binding motif protein, X-linked-like-1	RBMX;RBMXL1	;;;;	7	3	3	3	1	0	0	1	2	2	0	0	1	2	2	0	1	0	0	1	2	2	0	0	1	2	2	0	1	0	0	1	2	2	0	0	1	2	2	0	50	50
Q15393	Q15393	3	3	3	Splicing factor 3B subunit 3	SF3B3		1	3	3	3	2	1	3	2	2	2	1	2	0	3	3	0	2	1	3	2	2	2	1	2	0	3	3	0	2	1	3	2	2	2	1	2	0	3	3	0	3.1	3.1
H0YMV8;Q71UM5;P42677;C9J1C5;Q5T4L4;C9JLI6	H0YMV8;Q71UM5;P42677;C9J1C5;Q5T4L4;C9JLI6	2;2;2;1;1;1	2;2;2;1;1;1	2;2;2;1;1;1	40S ribosomal protein S27;40S ribosomal protein S27-like	RPS27L;RPS27	;;;;;	6	2	2	2	0	1	0	1	1	1	1	2	1	1	1	0	0	1	0	1	1	1	1	2	1	1	1	0	0	1	0	1	1	1	1	2	1	1	1	0	22	22
P24534	P24534	3	2	2	Elongation factor 1-beta	EEF1B2		1	3	2	2	1	2	1	2	2	2	2	2	3	3	2	2	1	2	1	1	1	1	1	1	2	2	1	1	1	2	1	1	1	1	1	1	2	2	1	1	20.4	16.4
Q99436	Q99436	1	1	1	Proteasome subunit beta type-7	PSMB7		1	1	1	1	0	0	1	1	1	1	1	0	0	1	1	0	0	0	1	1	1	1	1	0	0	1	1	0	0	0	1	1	1	1	1	0	0	1	1	0	5.1	5.1
P31947	P31947	8	8	8	14-3-3 protein sigma	SFN		1	8	8	8	0	0	0	1	1	0	2	0	8	0	0	1	0	0	0	1	1	0	2	0	8	0	0	1	0	0	0	1	1	0	2	0	8	0	0	1	41.9	41.9
F5H6X6;E9PKU7;Q14697;E9PNH1	F5H6X6;E9PKU7;Q14697	4;4;4;1	4;4;4;1	4;4;4;1	Neutral alpha-glucosidase AB	GANAB	;;	4	4	4	4	1	0	0	2	1	2	1	1	0	4	3	0	1	0	0	2	1	2	1	1	0	4	3	0	1	0	0	2	1	2	1	1	0	4	3	0	6.4	6.4
P02765	P02765	1	1	1	Alpha-2-HS-glycoprotein;Alpha-2-HS-glycoprotein chain A;Alpha-2-HS-glycoprotein chain B	AHSG		1	1	1	1	1	1	0	1	1	1	0	1	0	1	1	1	1	1	0	1	1	1	0	1	0	1	1	1	1	1	0	1	1	1	0	1	0	1	1	1	3.5	3.5
P30041	P30041	7	7	7	Peroxiredoxin-6	PRDX6		1	7	7	7	2	3	1	3	1	3	3	2	7	4	2	2	2	3	1	3	1	3	3	2	7	4	2	2	2	3	1	3	1	3	3	2	7	4	2	2	32.6	32.6
F8WE39;F8WDD7;H7C0A3;F8WCF6;P59998	F8WE39;F8WDD7;H7C0A3;F8WCF6;P59998	1;1;1;1;1	1;1;1;1;1	1;1;1;1;1	Actin-related protein 2/3 complex subunit 4	ARPC4-TTLL3;ARPC4	;;;;	5	1	1	1	1	1	1	1	1	1	1	1	1	1	1	1	1	1	1	1	1	1	1	1	1	1	1	1	1	1	1	1	1	1	1	1	1	1	1	1	19.1	19.1
P27824	P27824	1	1	1	Calnexin	CANX		1	1	1	1	0	0	0	1	1	1	0	0	0	1	1	0	0	0	0	1	1	1	0	0	0	1	1	0	0	0	0	1	1	1	0	0	0	1	1	0	2.4	2.4
P02790	P02790	1	1	1	Hemopexin	HPX		1	1	1	1	1	1	1	1	1	1	1	1	1	1	1	1	1	1	1	1	1	1	1	1	1	1	1	1	1	1	1	1	1	1	1	1	1	1	1	1	1.7	1.7
A0A0A0MTU3;U3KPY4;Q4ZIN3	A0A0A0MTU3;U3KPY4;Q4ZIN3	1;1;1	1;1;1	1;1;1	Membralin	TMEM259	;;	3	1	1	1	0	0	0	0	0	1	0	0	0	1	0	0	0	0	0	0	0	1	0	0	0	1	0	0	0	0	0	0	0	1	0	0	0	1	0	0	6.3	6.3
C9JAB2;Q16629	C9JAB2;Q16629	2;2	2;2	2;2	Serine/arginine-rich splicing factor 7	SRSF7	;	2	2	2	2	0	0	0	0	2	2	0	0	0	2	1	0	0	0	0	0	2	2	0	0	0	2	1	0	0	0	0	0	2	2	0	0	0	2	1	0	13.6	13.6
E7ESA8;Q8WWY3;E7EVX8;E7EU94;E7ESX0;E7EN72	E7ESA8;Q8WWY3;E7EVX8	3;3;2;1;1;1	3;3;2;1;1;1	3;3;2;1;1;1	U4/U6 small nuclear ribonucleoprotein Prp31	PRPF31	;;	6	3	3	3	1	1	0	1	2	1	2	1	0	2	3	1	1	1	0	1	2	1	2	1	0	2	3	1	1	1	0	1	2	1	2	1	0	2	3	1	7.1	7.1
O15143;C9J4Z7;F8VXW2;C9JEY1;C9JQM8;C9JFG9;C9J6C8;C9JBJ7;C9K057	O15143;C9J4Z7;F8VXW2;C9JEY1;C9JQM8;C9JFG9;C9J6C8	3;2;2;2;2;2;2;1;1	3;2;2;2;2;2;2;1;1	3;2;2;2;2;2;2;1;1	Actin-related protein 2/3 complex subunit 1B	ARPC1B	;;;;;;	9	3	3	3	3	2	0	1	1	2	2	2	0	2	2	2	3	2	0	1	1	2	2	2	0	2	2	2	3	2	0	1	1	2	2	2	0	2	2	2	11.6	11.6
P01859;A0A075B6N8;A0A087WXL8;A0A087WVW2;P01860;P01861	P01859;A0A075B6N8;A0A087WXL8;A0A087WVW2;P01860	4;2;2;2;2;1	4;2;2;2;2;1	2;1;1;1;1;0	Ig gamma-2 chain C region;Ig gamma-3 chain C region	IGHG2;IGHG3	;;;;	6	4	4	2	2	2	3	1	0	2	3	2	2	0	2	2	2	2	3	1	0	2	3	2	2	0	2	2	2	2	2	0	0	0	2	2	2	0	2	2	16	16
P49755	P49755	1	1	1	Transmembrane emp24 domain-containing protein 10	TMED10		1	1	1	1	0	0	0	1	1	1	0	0	1	1	1	0	0	0	0	1	1	1	0	0	1	1	1	0	0	0	0	1	1	1	0	0	1	1	1	0	4.1	4.1
Q13263;M0R3C0;M0R0K9	Q13263	4;1;1	4;1;1	4;1;1	Transcription intermediary factor 1-beta	TRIM28		3	4	4	4	2	1	2	3	2	3	2	2	2	4	4	2	2	1	2	3	2	3	2	2	2	4	4	2	2	1	2	3	2	3	2	2	2	4	4	2	5.5	5.5
C9JCJ5;Q15274	C9JCJ5;Q15274	2;2	2;2	2;2	Nicotinate-nucleotide pyrophosphorylase [carboxylating]	QPRT	;	2	2	2	2	0	1	0	1	0	2	0	1	0	2	2	0	0	1	0	1	0	2	0	1	0	2	2	0	0	1	0	1	0	2	0	1	0	2	2	0	14.5	14.5
A8MX94;P09211;A0A087X2E9	A8MX94;P09211;A0A087X2E9	3;3;2	3;3;2	3;3;2	Glutathione S-transferase P	GSTP1	;;	3	3	3	3	0	0	1	2	1	2	2	1	3	0	1	0	0	0	1	2	1	2	2	1	3	0	1	0	0	0	1	2	1	2	2	1	3	0	1	0	21.3	21.3
O75533;B4DGZ4;H7C341	O75533	3;1;1	3;1;1	3;1;1	Splicing factor 3B subunit 1	SF3B1		3	3	3	3	1	0	0	2	2	1	0	0	1	1	2	0	1	0	0	2	2	1	0	0	1	1	2	0	1	0	0	2	2	1	0	0	1	1	2	0	3.1	3.1
E5RHJ4;Q8N163;G3V119;H0YB24	E5RHJ4;Q8N163	3;3;1;1	3;3;1;1	3;3;1;1	Cell cycle and apoptosis regulator protein 2	CCAR2	;	4	3	3	3	1	1	1	1	0	1	1	1	0	2	3	0	1	1	1	1	0	1	1	1	0	2	3	0	1	1	1	1	0	1	1	1	0	2	3	0	20.6	20.6
P07919	P07919	1	1	1	Cytochrome b-c1 complex subunit 6, mitochondrial	UQCRH		1	1	1	1	0	0	0	1	1	1	0	0	0	1	1	0	0	0	0	1	1	1	0	0	0	1	1	0	0	0	0	1	1	1	0	0	0	1	1	0	19.8	19.8
Q15029;K7EJ74;K7EP67	Q15029;K7EJ74;K7EP67	2;1;1	2;1;1	2;1;1	116 kDa U5 small nuclear ribonucleoprotein component	EFTUD2	;;	3	2	2	2	0	0	0	1	0	2	0	0	1	2	1	0	0	0	0	1	0	2	0	0	1	2	1	0	0	0	0	1	0	2	0	0	1	2	1	0	3	3
P49902;Q5JUV6;Q5JUV3;Q5JUV4	P49902	3;1;1;1	3;1;1;1	3;1;1;1	Cytosolic purine 5-nucleotidase	NT5C2		4	3	3	3	0	2	1	2	1	2	0	2	0	3	2	0	0	2	1	2	1	2	0	2	0	3	2	0	0	2	1	2	1	2	0	2	0	3	2	0	10.5	10.5
E9PBS1;P22234;D6RF62	E9PBS1;P22234;D6RF62	2;2;1	2;2;1	2;2;1	Multifunctional protein ADE2;Phosphoribosylaminoimidazole-succinocarboxamide synthase;Phosphoribosylaminoimidazole carboxylase	PAICS	;;	3	2	2	2	1	1	1	2	1	2	1	0	1	2	0	2	1	1	1	2	1	2	1	0	1	2	0	2	1	1	1	2	1	2	1	0	1	2	0	2	5.8	5.8
P23381;G3V423;G3V3P2;G3V227;G3V5U1;G3V456;G3V2Y7;G3V277;G3V3H8;G3V3Y5	P23381;G3V423;G3V3P2;G3V227;G3V5U1;G3V456;G3V2Y7;G3V277;G3V3H8;G3V3Y5	2;1;1;1;1;1;1;1;1;1	2;1;1;1;1;1;1;1;1;1	2;1;1;1;1;1;1;1;1;1	Tryptophan--tRNA ligase, cytoplasmic;T1-TrpRS;T2-TrpRS	WARS	;;;;;;;;;	10	2	2	2	1	2	1	1	0	1	1	2	2	2	1	0	1	2	1	1	0	1	1	2	2	2	1	0	1	2	1	1	0	1	1	2	2	2	1	0	5.7	5.7
R4GMP8;Q6IQ42;Q5JRI1;O75494	R4GMP8;Q6IQ42;Q5JRI1;O75494	1;1;1;1	1;1;1;1	1;1;1;1	Serine/arginine-rich splicing factor 10	SRSF10;FUSIP1	;;;	4	1	1	1	0	0	0	0	1	1	0	0	0	1	1	0	0	0	0	0	1	1	0	0	0	1	1	0	0	0	0	0	1	1	0	0	0	1	1	0	30	30
C9J7B7;Q15008	C9J7B7;Q15008	1;1	1;1	1;1	26S proteasome non-ATPase regulatory subunit 6	PSMD6	;	2	1	1	1	0	0	0	1	1	1	0	0	0	1	1	0	0	0	0	1	1	1	0	0	0	1	1	0	0	0	0	1	1	1	0	0	0	1	1	0	11.8	11.8
Q7KZF4;H7C597	Q7KZF4;H7C597	2;1	2;1	2;1	Staphylococcal nuclease domain-containing protein 1	SND1	;	2	2	2	2	1	1	0	1	1	1	2	2	1	2	1	1	1	1	0	1	1	1	2	2	1	2	1	1	1	1	0	1	1	1	2	2	1	2	1	1	2.6	2.6
P29401	P29401	1	1	1	Transketolase	TKT		1	1	1	1	0	0	0	1	1	1	1	0	1	1	1	0	0	0	0	1	1	1	1	0	1	1	1	0	0	0	0	1	1	1	1	0	1	1	1	0	1.9	1.9
D6RHJ6;D6RD17;P01591	D6RHJ6;D6RD17;P01591	1;1;1	1;1;1	1;1;1	Immunoglobulin J chain	JCHAIN;IGJ	;;	3	1	1	1	0	0	0	0	1	1	1	0	0	0	0	0	0	0	0	0	1	1	1	0	0	0	0	0	0	0	0	0	1	1	1	0	0	0	0	0	6.4	6.4
A0A075B6L1;A0A075B6L0;A0A075B6K9;A0A075B6K8;A0A087WWC9;A0A087WXC3;A0A087WWU7;A0A087WYN7;A0A087WWT5;A0A087WU42;A0A087X2A1;A0A087WYR4;A0A087WX49;P0CG06;P0CG05;P0CG04;P0CF74;A0M8Q6;B9A064	A0A075B6L1;A0A075B6L0;A0A075B6K9;A0A075B6K8;A0A087WWC9;A0A087WXC3;A0A087WWU7;A0A087WYN7;A0A087WWT5;A0A087WU42;A0A087X2A1;A0A087WYR4;A0A087WX49;P0CG06;P0CG05;P0CG04;P0CF74;A0M8Q6;B9A064	2;2;2;2;2;2;2;2;2;2;2;2;2;2;2;2;2;2;2	2;2;2;2;2;2;2;2;2;2;2;2;2;2;2;2;2;2;2	2;2;2;2;2;2;2;2;2;2;2;2;2;2;2;2;2;2;2	Ig lambda-3 chain C regions;Ig lambda-2 chain C regions;Ig lambda-1 chain C regions;Ig lambda-6 chain C region;Ig lambda-7 chain C region;Immunoglobulin lambda-like polypeptide 5	IGLC7;IGLC3;IGLC2;IGLC1;IGLL5;IGLC6	;;;;;;;;;;;;;;;;;;	19	2	2	2	0	0	0	1	1	1	1	1	0	0	0	0	0	0	0	1	1	1	1	1	0	0	0	0	0	0	0	1	1	1	1	1	0	0	0	0	18.9	18.9
U3KPS2;P24158	U3KPS2;P24158	1;1	1;1	1;1	Myeloblastin	PRTN3	;	2	1	1	1	0	1	0	1	1	1	1	1	0	1	1	1	0	1	0	1	1	1	1	1	0	1	1	1	0	1	0	1	1	1	1	1	0	1	1	1	5.6	5.6
O43809;H3BND3	O43809;H3BND3	2;1	2;1	2;1	Cleavage and polyadenylation specificity factor subunit 5	NUDT21	;	2	2	2	2	0	0	0	1	1	2	0	0	0	1	1	0	0	0	0	1	1	2	0	0	0	1	1	0	0	0	0	1	1	2	0	0	0	1	1	0	16.3	16.3
P25685;M0R128;M0R1D6;M0QZD0;M0QYT3;M0QXK0;M0R080	P25685;M0R128;M0R1D6;M0QZD0;M0QYT3;M0QXK0;M0R080	2;1;1;1;1;1;1	2;1;1;1;1;1;1	2;1;1;1;1;1;1	DnaJ homolog subfamily B member 1	DNAJB1	;;;;;;	7	2	2	2	0	0	0	1	2	2	0	0	0	2	1	1	0	0	0	1	2	2	0	0	0	2	1	1	0	0	0	1	2	2	0	0	0	2	1	1	6.2	6.2
A0A087WUL2;P49720;A0A087WXQ8;A0A087WY10	A0A087WUL2;P49720;A0A087WXQ8;A0A087WY10	2;2;1;1	2;2;1;1	2;2;1;1	Proteasome subunit beta type-3	PSMB3	;;;	4	2	2	2	0	0	0	2	0	1	0	0	0	2	2	0	0	0	0	2	0	1	0	0	0	2	2	0	0	0	0	2	0	1	0	0	0	2	2	0	20.7	20.7
Q01546	Q01546	23	2	1	Keratin, type II cytoskeletal 2 oral	KRT76		1	23	2	1	20	21	18	21	19	21	19	20	20	20	21	20	0	1	0	1	0	1	0	0	0	1	1	0	0	1	0	1	0	1	0	0	0	1	1	0	18.8	4.2
P69905;G3V1N2	P69905;G3V1N2	2;1	2;1	2;1	Hemoglobin subunit alpha	HBA1;HBA2	;	2	2	2	2	2	2	1	0	1	1	2	1	1	1	2	1	2	2	1	0	1	1	2	1	1	1	2	1	2	2	1	0	1	1	2	1	1	1	2	1	21.8	21.8
H0YH64;O15397	H0YH64;O15397	1;1	1;1	1;1	Importin-8	IPO8	;	2	1	1	1	0	0	0	1	1	0	0	0	0	1	1	0	0	0	0	1	1	0	0	0	0	1	1	0	0	0	0	1	1	0	0	0	0	1	1	0	8.4	8.4
Q53RT3	Q53RT3	1	1	1	Retroviral-like aspartic protease 1	ASPRV1		1	1	1	1	0	1	0	1	0	1	1	1	1	1	0	0	0	1	0	1	0	1	1	1	1	1	0	0	0	1	0	1	0	1	1	1	1	1	0	0	3.8	3.8
P78386;F5GYI5;Q9NSB4	P78386;F5GYI5	93;51;11	48;28;6	45;28;6	Keratin, type II cuticular Hb5	KRT85	;	3	93	48	45	3	2	1	7	5	3	4	3	93	7	5	3	1	1	0	2	1	1	1	1	48	3	1	2	1	1	0	2	1	1	1	1	45	3	1	2	90.3	65.9
P01877;A0A075B6N7	P01877;A0A075B6N7	6;4	1;1	1;1	Ig alpha-2 chain C region	IGHA2	;	2	6	1	1	3	2	3	3	4	5	5	4	2	3	1	2	0	0	0	0	0	1	0	0	0	0	0	0	0	0	0	0	0	1	0	0	0	0	0	0	21.2	4.4
P50991	P50991	4	4	4	T-complex protein 1 subunit delta	CCT4		1	4	4	4	1	1	0	1	1	2	1	2	1	2	3	2	1	1	0	1	1	2	1	2	1	2	3	2	1	1	0	1	1	2	1	2	1	2	3	2	9.6	9.6
X6RDA4;Q8WXF1	X6RDA4;Q8WXF1	2;2	2;2	2;2	Paraspeckle component 1	PSPC1	;	2	2	2	2	0	1	0	1	0	1	1	0	1	1	2	0	0	1	0	1	0	1	1	0	1	1	2	0	0	1	0	1	0	1	1	0	1	1	2	0	13.3	13.3
P09228	P09228	2	1	1	Cystatin-SA	CST2		1	2	1	1	1	1	1	2	2	2	2	2	0	2	1	1	1	1	1	1	1	1	1	1	0	1	1	0	1	1	1	1	1	1	1	1	0	1	1	0	21.3	7.8
F8VSC5;Q6P3W7	F8VSC5;Q6P3W7	2;2	2;2	2;2	SCY1-like protein 2	SCYL2	;	2	2	2	2	0	0	0	1	1	0	0	1	0	2	1	0	0	0	0	1	1	0	0	1	0	2	1	0	0	0	0	1	1	0	0	1	0	2	1	0	5	5
P51665;H3BNT7;H3BTM8	P51665;H3BNT7;H3BTM8	2;1;1	2;1;1	2;1;1	26S proteasome non-ATPase regulatory subunit 7	PSMD7	;;	3	2	2	2	0	0	0	0	0	1	0	0	0	2	2	0	0	0	0	0	0	1	0	0	0	2	2	0	0	0	0	0	0	1	0	0	0	2	2	0	11.4	11.4
Q13151	Q13151	2	2	2	Heterogeneous nuclear ribonucleoprotein A0	HNRNPA0		1	2	2	2	0	0	0	2	0	1	1	1	0	1	2	0	0	0	0	2	0	1	1	1	0	1	2	0	0	0	0	2	0	1	1	1	0	1	2	0	7.9	7.9
Q15149	Q15149	5	3	3	Plectin	PLEC		1	5	3	3	0	0	3	2	2	3	2	1	5	0	1	2	0	0	3	2	2	3	2	1	3	0	1	2	0	0	3	2	2	3	2	1	3	0	1	2	1.3	0.7
D6RAN4;H0Y9V9;P32969;H0Y9R4;E7ESE0	D6RAN4;H0Y9V9;P32969;H0Y9R4;E7ESE0	4;4;4;3;2	4;4;4;3;2	4;4;4;3;2	60S ribosomal protein L9	RPL9	;;;;	5	4	4	4	0	0	0	1	1	1	0	0	1	2	2	1	0	0	0	1	1	1	0	0	1	2	2	1	0	0	0	1	1	1	0	0	1	2	2	1	19.8	19.8
O75643	O75643	2	2	2	U5 small nuclear ribonucleoprotein 200 kDa helicase	SNRNP200		1	2	2	2	1	2	0	0	1	2	1	1	0	2	2	0	1	2	0	0	1	2	1	1	0	2	2	0	1	2	0	0	1	2	1	1	0	2	2	0	1.1	1.1
P27797;K7EJB9	P27797;K7EJB9	2;1	2;1	2;1	Calreticulin	CALR	;	2	2	2	2	1	2	1	1	0	2	1	1	2	2	1	1	1	2	1	1	0	2	1	1	2	2	1	1	1	2	1	1	0	2	1	1	2	2	1	1	5.3	5.3
Q9NRK6	Q9NRK6	1	1	1	ATP-binding cassette sub-family B member 10, mitochondrial	ABCB10		1	1	1	1	0	0	0	1	1	1	0	0	0	1	1	0	0	0	0	1	1	1	0	0	0	1	1	0	0	0	0	1	1	1	0	0	0	1	1	0	1.6	1.6
M0R3C3;Q9NZ01	M0R3C3;Q9NZ01	2;2	2;2	2;2	Very-long-chain enoyl-CoA reductase	TECR	;	2	2	2	2	0	0	0	2	0	1	0	0	0	2	2	1	0	0	0	2	0	1	0	0	0	2	2	1	0	0	0	2	0	1	0	0	0	2	2	1	29.5	29.5
B0QY89;Q9Y262;H7C3A0;C9JHP4;C9K0Q7;B0QY90	B0QY89;Q9Y262;H7C3A0;C9JHP4;C9K0Q7;B0QY90	2;2;1;1;1;1	2;2;1;1;1;1	2;2;1;1;1;1	Eukaryotic translation initiation factor 3 subunit L	EIF3L	;;;;;	6	2	2	2	0	1	1	0	2	0	0	0	0	2	1	1	0	1	1	0	2	0	0	0	0	2	1	1	0	1	1	0	2	0	0	0	0	2	1	1	4.4	4.4
P00338;F5GXY2;F5GXH2;F5GYU2;F5H5G7;F5H155;A8MW50;A0A087WUM2;G3XAP5;F5H245;Q6ZMR3;P07864;P07195	P00338	5;2;1;1;1;1;1;1;1;1;1;1;1	5;2;1;1;1;1;1;1;1;1;1;1;1	5;2;1;1;1;1;1;1;1;1;1;1;1	L-lactate dehydrogenase A chain	LDHA		13	5	5	5	1	0	0	1	1	1	1	1	5	1	1	1	1	0	0	1	1	1	1	1	5	1	1	1	1	0	0	1	1	1	1	1	5	1	1	1	14.5	14.5
P00367;P49448	P00367;P49448	4;2	4;2	4;2	Glutamate dehydrogenase 1, mitochondrial;Glutamate dehydrogenase 2, mitochondrial	GLUD1;GLUD2	;	2	4	4	4	1	1	0	2	2	1	1	1	1	2	3	1	1	1	0	2	2	1	1	1	1	2	3	1	1	1	0	2	2	1	1	1	1	2	3	1	12.9	12.9
F8VXH9;H3BRU6;F8VZX2;B4DXP5;Q15366;F8W0G4;F8W1G6;F8VTZ0;F8VRH0;J3QT27;E9PFP8;P57721	F8VXH9;H3BRU6;F8VZX2;B4DXP5;Q15366;F8W0G4;F8W1G6	3;3;3;3;3;2;2;1;1;1;1;1	3;3;3;3;3;2;2;1;1;1;1;1	2;2;2;2;2;1;1;0;1;0;0;0	Poly(rC)-binding protein 2	PCBP2	;;;;;;	12	3	3	2	0	1	0	1	1	1	1	1	2	2	2	0	0	1	0	1	1	1	1	1	2	2	2	0	0	1	0	1	1	1	1	1	1	2	2	0	25	25
D6RI06;Q01804	D6RI06;Q01804	2;2	2;2	2;2	OTU domain-containing protein 4	OTUD4	;	2	2	2	2	2	1	1	1	2	2	1	2	1	2	2	0	2	1	1	1	2	2	1	2	1	2	2	0	2	1	1	1	2	2	1	2	1	2	2	0	5.1	5.1
Q9UBG3	Q9UBG3	1	1	1	Cornulin	CRNN		1	1	1	1	0	0	0	0	0	1	0	0	0	0	0	0	0	0	0	0	0	1	0	0	0	0	0	0	0	0	0	0	0	1	0	0	0	0	0	0	4.8	4.8
B1ANR0;Q13310;H0Y5F5;H0YEU6	B1ANR0;Q13310	5;5;2;1	1;1;1;1	1;1;1;1	Polyadenylate-binding protein;Polyadenylate-binding protein 4	PABPC4	;	4	5	1	1	3	1	1	4	2	3	0	2	1	3	5	2	1	0	0	1	1	1	0	1	0	1	1	1	1	0	0	1	1	1	0	1	0	1	1	1	9.6	2.3
P06748;E5RI98	P06748;E5RI98	4;2	4;2	4;2	Nucleophosmin	NPM1	;	2	4	4	4	2	4	1	2	2	1	1	3	2	2	3	1	2	4	1	2	2	1	1	3	2	2	3	1	2	4	1	2	2	1	1	3	2	2	3	1	15.6	15.6
M0QXX2;Q9Y337	M0QXX2;Q9Y337	1;1	1;1	1;1	Kallikrein-5	KLK5	;	2	1	1	1	0	0	0	1	0	0	0	0	0	0	0	0	0	0	0	1	0	0	0	0	0	0	0	0	0	0	0	1	0	0	0	0	0	0	0	0	10.2	10.2
H0YHC3;F8W020;F8W118;F8VXI6;F8VUX1;F8VY35;F8VV59;B7Z9C2;F8W0J6;F5H4R6;H0YIV4;P55209;F8VRJ2;H0YH88;F8W543	H0YHC3;F8W020;F8W118;F8VXI6;F8VUX1;F8VY35;F8VV59;B7Z9C2;F8W0J6;F5H4R6;H0YIV4;P55209;F8VRJ2;H0YH88;F8W543	2;2;2;2;2;2;2;2;2;2;2;2;1;1;1	2;2;2;2;2;2;2;2;2;2;2;2;1;1;1	2;2;2;2;2;2;2;2;2;2;2;2;1;1;1	Nucleosome assembly protein 1-like 1	NAP1L1	;;;;;;;;;;;;;;	15	2	2	2	0	0	0	0	0	1	0	0	0	2	2	0	0	0	0	0	0	1	0	0	0	2	2	0	0	0	0	0	0	1	0	0	0	2	2	0	17.7	17.7
P62857	P62857	3	3	3	40S ribosomal protein S28	RPS28		1	3	3	3	0	2	1	1	1	2	0	2	0	2	2	0	0	2	1	1	1	2	0	2	0	2	2	0	0	2	1	1	1	2	0	2	0	2	2	0	60.9	60.9
Q15717	Q15717	2	2	2	ELAV-like protein 1	ELAVL1		1	2	2	2	1	2	2	1	2	2	2	2	2	2	1	2	1	2	2	1	2	2	2	2	2	2	1	2	1	2	2	1	2	2	2	2	2	2	1	2	3.7	3.7
F8VPD4;P27708	F8VPD4;P27708	1;1	1;1	1;1	CAD protein;Glutamine-dependent carbamoyl-phosphate synthase;Aspartate carbamoyltransferase;Dihydroorotase	CAD	;	2	1	1	1	0	0	0	1	0	0	0	0	0	1	1	0	0	0	0	1	0	0	0	0	0	1	1	0	0	0	0	1	0	0	0	0	0	1	1	0	0.6	0.6
P26368	P26368	1	1	1	Splicing factor U2AF 65 kDa subunit	U2AF2		1	1	1	1	1	1	0	1	1	1	1	1	1	1	1	1	1	1	0	1	1	1	1	1	1	1	1	1	1	1	0	1	1	1	1	1	1	1	1	1	2.3	2.3
P01814	P01814	1	1	1	Ig heavy chain V-II region OU			1	1	1	1	1	1	1	0	0	1	1	1	1	0	1	1	1	1	1	0	0	1	1	1	1	0	1	1	1	1	1	0	0	1	1	1	1	0	1	1	7.1	7.1
K7EP16;K7ENA8;O75821	K7EP16;K7ENA8;O75821	2;2;2	2;2;2	2;2;2	Eukaryotic translation initiation factor 3 subunit G	EIF3G	;;	3	2	2	2	0	1	1	0	0	1	1	0	0	2	0	1	0	1	1	0	0	1	1	0	0	2	0	1	0	1	1	0	0	1	1	0	0	2	0	1	8.5	8.5
O60911	O60911	2	2	2	Cathepsin L2	CTSV		1	2	2	2	0	0	1	2	2	2	1	1	0	1	0	0	0	0	1	2	2	2	1	1	0	1	0	0	0	0	1	2	2	2	1	1	0	1	0	0	6.9	6.9
P26196;Q8IV96	P26196;Q8IV96	2;1	2;1	2;1	Probable ATP-dependent RNA helicase DDX6	DDX6	;	2	2	2	2	0	1	0	2	1	1	1	1	0	1	1	0	0	1	0	2	1	1	1	1	0	1	1	0	0	1	0	2	1	1	1	1	0	1	1	0	4.3	4.3
K7ENA0;K7EPY4;K7EQ48;P06744;K7EP41;K7ERC6;A0A0A0MTS2	K7ENA0;K7EPY4;K7EQ48;P06744;K7EP41;K7ERC6;A0A0A0MTS2	2;2;2;2;1;1;1	2;2;2;2;1;1;1	2;2;2;2;1;1;1	Glucose-6-phosphate isomerase	GPI	;;;;;;	7	2	2	2	2	2	2	1	0	1	2	2	2	1	1	2	2	2	2	1	0	1	2	2	2	1	1	2	2	2	2	1	0	1	2	2	2	1	1	2	15.3	15.3
Q9Y2H1;F5H277;F5H7Z3;F5GY51;F5H5E6;F5H0V1;I3L0D0	Q9Y2H1;F5H277	6;5;2;2;1;1;1	2;1;2;2;1;1;1	2;1;2;2;1;1;1	Serine/threonine-protein kinase 38-like	STK38L	;	7	6	2	2	3	2	3	5	3	4	3	4	4	6	4	4	0	0	0	1	0	0	0	0	1	2	0	1	0	0	0	1	0	0	0	0	1	2	0	1	10.8	6.5
O76011	O76011	48	30	30	Keratin, type I cuticular Ha4	KRT34		1	48	30	30	0	0	0	5	1	2	2	0	48	2	1	0	0	0	0	1	0	1	0	0	30	1	0	0	0	0	0	1	0	1	0	0	30	1	0	0	73.6	59.9
P04206;P01623;P01622;P01620	P04206;P01623;P01622;P01620	1;1;1;1	1;1;1;1	1;1;1;1	Ig kappa chain V-III region GOL;Ig kappa chain V-III region WOL;Ig kappa chain V-III region Ti;Ig kappa chain V-III region SIE		;;;	4	1	1	1	0	0	0	0	1	1	0	0	0	0	0	0	0	0	0	0	1	1	0	0	0	0	0	0	0	0	0	0	1	1	0	0	0	0	0	0	16.5	16.5
Q15750	Q15750	1	1	1	TGF-beta-activated kinase 1 and MAP3K7-binding protein 1	TAB1		1	1	1	1	0	0	0	1	1	1	0	0	0	1	1	0	0	0	0	1	1	1	0	0	0	1	1	0	0	0	0	1	1	1	0	0	0	1	1	0	2.2	2.2
Q5T4B6;P62328	Q5T4B6;P62328	1;1	1;1	1;1	Thymosin beta-4;Hematopoietic system regulatory peptide	TMSB4X	;	2	1	1	1	0	0	0	1	1	1	1	1	0	1	1	0	0	0	0	1	1	1	1	1	0	1	1	0	0	0	0	1	1	1	1	1	0	1	1	0	31.8	31.8
M0R0P1;M0R299;M0QXL5;M0R2Q4;P22087;A6NHQ2;R4GMW7	M0R0P1;M0R299;M0QXL5;M0R2Q4;P22087;A6NHQ2;R4GMW7	1;1;1;1;1;1;1	1;1;1;1;1;1;1	1;1;1;1;1;1;1	rRNA 2-O-methyltransferase fibrillarin;rRNA/tRNA 2-O-methyltransferase fibrillarin-like protein 1	FBL;FBLL1	;;;;;;	7	1	1	1	0	0	0	1	1	1	0	0	0	1	1	0	0	0	0	1	1	1	0	0	0	1	1	0	0	0	0	1	1	1	0	0	0	1	1	0	4.8	4.8
O76013;O76015	O76013	40;4	34;2	27;0	Keratin, type I cuticular Ha6	KRT36		2	40	34	27	1	2	1	2	2	2	2	2	40	1	2	1	0	1	0	1	1	1	1	1	34	0	1	0	0	1	0	1	1	0	1	1	27	0	0	0	77.7	73.9
Q8TDL5	Q8TDL5	1	1	1	BPI fold-containing family B member 1	BPIFB1		1	1	1	1	0	1	0	1	1	1	0	0	0	1	0	0	0	1	0	1	1	1	0	0	0	1	0	0	0	1	0	1	1	1	0	0	0	1	0	0	3.5	3.5
P53621	P53621	1	1	1	Coatomer subunit alpha;Xenin;Proxenin	COPA		1	1	1	1	1	1	1	1	1	1	1	1	1	1	1	0	1	1	1	1	1	1	1	1	1	1	1	0	1	1	1	1	1	1	1	1	1	1	1	0	1.2	1.2
Q16778;P33778;P23527;P06899;Q8N257;Q6DRA6;Q6DN03	Q16778;P33778;P23527;P06899;Q8N257	6;6;6;6;5;2;2	1;1;1;1;1;1;1	1;1;1;1;1;1;1	Histone H2B type 2-E;Histone H2B type 1-B;Histone H2B type 1-O;Histone H2B type 1-J;Histone H2B type 3-B	HIST2H2BE;HIST1H2BB;HIST1H2BO;HIST1H2BJ;HIST3H2BB	;;;;	7	6	1	1	5	3	4	4	4	5	3	3	4	5	5	3	0	0	0	0	0	1	0	0	0	1	1	0	0	0	0	0	0	1	0	0	0	1	1	0	49.2	7.9
S4R460;A0A087WW89;P01777;P01766	S4R460;A0A087WW89;P01777;P01766	1;1;1;1	1;1;1;1	1;1;1;1	Ig heavy chain V-III region TEI;Ig heavy chain V-III region BRO	IGHV3OR16-9;IGHV3-72	;;;	4	1	1	1	0	0	0	0	1	1	0	0	0	0	0	0	0	0	0	0	1	1	0	0	0	0	0	0	0	0	0	0	1	1	0	0	0	0	0	0	19.8	19.8
H0YA96;H0Y8G5;Q14103;D6RF44;D6RAF8	H0YA96;H0Y8G5;Q14103;D6RF44;D6RAF8	2;2;2;1;1	2;2;2;1;1	2;2;2;1;1	Heterogeneous nuclear ribonucleoprotein D0	HNRNPD	;;;;	5	2	2	2	0	0	0	1	1	1	0	2	0	2	1	1	0	0	0	1	1	1	0	2	0	2	1	1	0	0	0	1	1	1	0	2	0	2	1	1	13.8	13.8
Q5SWX8	Q5SWX8	1	1	1	Protein odr-4 homolog	ODR4		1	1	1	1	0	1	0	1	1	1	0	1	0	1	1	1	0	1	0	1	1	1	0	1	0	1	1	1	0	1	0	1	1	1	0	1	0	1	1	1	2.6	2.6
O75369;E7EN95	O75369;E7EN95	2;1	1;1	1;1	Filamin-B	FLNB	;	2	2	1	1	1	1	0	1	1	2	1	1	1	2	1	1	0	0	0	0	1	1	0	0	1	1	0	0	0	0	0	0	1	1	0	0	1	1	0	0	1	0.5
E9PMD7;P62136;F8VYE8;F8W0W8;P36873;P62140	E9PMD7;P62136;F8VYE8;F8W0W8;P36873;P62140	2;2;1;1;1;1	2;2;1;1;1;1	2;2;1;1;1;1	Serine/threonine-protein phosphatase;Serine/threonine-protein phosphatase PP1-alpha catalytic subunit;Serine/threonine-protein phosphatase PP1-gamma catalytic subunit;Serine/threonine-protein phosphatase PP1-beta catalytic subunit	PPP1CA;PPP1CC;PPP1CB	;;;;;	6	2	2	2	0	0	0	1	1	1	0	0	0	2	2	0	0	0	0	1	1	1	0	0	0	2	2	0	0	0	0	1	1	1	0	0	0	2	2	0	11.5	11.5
P43686	P43686	2	2	2	26S protease regulatory subunit 6B	PSMC4		1	2	2	2	0	0	0	1	1	0	0	0	0	2	2	0	0	0	0	1	1	0	0	0	0	2	2	0	0	0	0	1	1	0	0	0	0	2	2	0	8.6	8.6
O75635	O75635	2	2	2	Serpin B7	SERPINB7		1	2	2	2	1	0	0	0	1	0	1	1	2	0	0	0	1	0	0	0	1	0	1	1	2	0	0	0	1	0	0	0	1	0	1	1	2	0	0	0	8.7	8.7
H0YD73;E9PL38;J3KNQ3;A0A087WUL9;Q9UNM6	H0YD73;E9PL38;J3KNQ3;A0A087WUL9;Q9UNM6	1;1;1;1;1	1;1;1;1;1	1;1;1;1;1	26S proteasome non-ATPase regulatory subunit 13	PSMD13	;;;;	5	1	1	1	0	0	0	0	0	1	0	0	0	1	1	0	0	0	0	0	0	1	0	0	0	1	1	0	0	0	0	0	0	1	0	0	0	1	1	0	8.1	8.1
O75934	O75934	1	1	1	Pre-mRNA-splicing factor SPF27	BCAS2		1	1	1	1	0	0	0	0	0	1	0	0	0	1	1	0	0	0	0	0	0	1	0	0	0	1	1	0	0	0	0	0	0	1	0	0	0	1	1	0	5.8	5.8
P19474;H0YDP8	P19474	7;1	7;1	7;1	E3 ubiquitin-protein ligase TRIM21	TRIM21		2	7	7	7	6	6	5	1	1	0	6	5	4	1	2	3	6	6	5	1	1	0	6	5	4	1	2	3	6	6	5	1	1	0	6	5	4	1	2	3	20	20
H3BSJ9;H3BRG4;P22695	H3BSJ9;H3BRG4;P22695	1;1;1	1;1;1	1;1;1	Cytochrome b-c1 complex subunit 2, mitochondrial	UQCRC2	;;	3	1	1	1	1	1	1	1	1	1	1	1	1	1	1	1	1	1	1	1	1	1	1	1	1	1	1	1	1	1	1	1	1	1	1	1	1	1	1	1	4.5	4.5
P08574	P08574	1	1	1	Cytochrome c1, heme protein, mitochondrial	CYC1		1	1	1	1	0	0	0	1	1	1	0	0	0	1	1	0	0	0	0	1	1	1	0	0	0	1	1	0	0	0	0	1	1	1	0	0	0	1	1	0	3.7	3.7
C9JXK0;Q14739	C9JXK0;Q14739	2;2	2;2	2;2	Lamin-B receptor	LBR	;	2	2	2	2	0	0	0	2	1	2	0	0	0	0	2	0	0	0	0	2	1	2	0	0	0	0	2	0	0	0	0	2	1	2	0	0	0	0	2	0	7	7
Q3ZCM7;A0A075B736;Q5SQY0	Q3ZCM7;A0A075B736;Q5SQY0	5;4;4	1;1;1	1;1;1	Tubulin beta-8 chain	TUBB8	;;	3	5	1	1	2	2	2	4	3	4	1	2	4	4	4	3	0	0	0	1	0	0	0	0	0	0	1	0	0	0	0	1	0	0	0	0	0	0	1	0	16.2	7.2
Q08211	Q08211	2	2	2	ATP-dependent RNA helicase A	DHX9		1	2	2	2	0	0	0	1	0	1	0	0	0	1	1	0	0	0	0	1	0	1	0	0	0	1	1	0	0	0	0	1	0	1	0	0	0	1	1	0	2.1	2.1
Q13347	Q13347	2	2	2	Eukaryotic translation initiation factor 3 subunit I	EIF3I		1	2	2	2	1	2	1	1	1	1	0	1	2	2	1	2	1	2	1	1	1	1	0	1	2	2	1	2	1	2	1	1	1	1	0	1	2	2	1	2	7.1	7.1
E2QRB9;E9PIR7;F8W809;A0A087WSW9;E9PNQ6;A0A087WSY9;Q16881;E9PKD3	E2QRB9;E9PIR7;F8W809;A0A087WSW9;E9PNQ6;A0A087WSY9;Q16881	3;3;3;3;3;3;3;1	3;3;3;3;3;3;3;1	3;3;3;3;3;3;3;1	Thioredoxin reductase 1, cytoplasmic	TXNRD1	;;;;;;	8	3	3	3	0	1	0	0	0	1	0	0	3	0	1	0	0	1	0	0	0	1	0	0	3	0	1	0	0	1	0	0	0	1	0	0	3	0	1	0	8	8
Q7Z417	Q7Z417	2	2	2	Nuclear fragile X mental retardation-interacting protein 2	NUFIP2		1	2	2	2	1	1	1	1	1	1	1	1	1	1	2	1	1	1	1	1	1	1	1	1	1	1	2	1	1	1	1	1	1	1	1	1	1	1	2	1	3.5	3.5
H0YC70;Q9Y5V0	H0YC70;Q9Y5V0	1;1	1;1	1;1	Zinc finger protein 706	ZNF706	;	2	1	1	1	0	1	0	0	1	1	1	1	1	0	1	1	0	1	0	0	1	1	1	1	1	0	1	1	0	1	0	0	1	1	1	1	1	0	1	1	40	40
P49327	P49327	2	2	2	Fatty acid synthase;[Acyl-carrier-protein] S-acetyltransferase;[Acyl-carrier-protein] S-malonyltransferase;3-oxoacyl-[acyl-carrier-protein] synthase;3-oxoacyl-[acyl-carrier-protein] reductase;3-hydroxyacyl-[acyl-carrier-protein] dehydratase;Enoyl-[acyl-carrier-protein] reductase;Oleoyl-[acyl-carrier-protein] hydrolase	FASN		1	2	2	2	0	0	0	1	0	1	0	0	1	2	0	0	0	0	0	1	0	1	0	0	1	2	0	0	0	0	0	1	0	1	0	0	1	2	0	0	1.1	1.1
Q9BSJ8;F8VZB1	Q9BSJ8;F8VZB1	2;1	2;1	2;1	Extended synaptotagmin-1	ESYT1	;	2	2	2	2	0	0	0	0	0	1	0	0	0	2	1	0	0	0	0	0	0	1	0	0	0	2	1	0	0	0	0	0	0	1	0	0	0	2	1	0	2.4	2.4
H3BLU7;O43488	H3BLU7;O43488	1;1	1;1	1;1	Aflatoxin B1 aldehyde reductase member 2	AKR7A2	;	2	1	1	1	1	1	0	1	0	0	0	1	0	1	1	0	1	1	0	1	0	0	0	1	0	1	1	0	1	1	0	1	0	0	0	1	0	1	1	0	6.1	6.1
H7C5E8;P02787	H7C5E8;P02787	1;1	1;1	1;1	Serotransferrin	TF	;	2	1	1	1	1	1	1	0	1	0	1	1	1	1	0	1	1	1	1	0	1	0	1	1	1	1	0	1	1	1	1	0	1	0	1	1	1	1	0	1	8.4	8.4
P07108	P07108	1	1	1	Acyl-CoA-binding protein	DBI		1	1	1	1	0	0	0	1	0	0	0	0	1	0	0	0	0	0	0	1	0	0	0	0	1	0	0	0	0	0	0	1	0	0	0	0	1	0	0	0	14.9	14.9
P28838;H0Y9Q1	P28838;H0Y9Q1	8;4	8;4	8;4	Cytosol aminopeptidase	LAP3	;	2	8	8	8	0	0	0	0	1	1	0	0	8	1	0	0	0	0	0	0	1	1	0	0	8	1	0	0	0	0	0	0	1	1	0	0	8	1	0	0	17.9	17.9
Q9BYR6;Q9BYR7	Q9BYR6	3;1	3;1	3;1	Keratin-associated protein 3-3	KRTAP3-3		2	3	3	3	0	0	0	0	0	0	0	0	3	0	0	0	0	0	0	0	0	0	0	0	3	0	0	0	0	0	0	0	0	0	0	0	3	0	0	0	27.6	27.6
Q9BYR8	Q9BYR8	3	3	3	Keratin-associated protein 3-1	KRTAP3-1		1	3	3	3	0	0	0	0	0	0	0	0	3	0	0	0	0	0	0	0	0	0	0	0	3	0	0	0	0	0	0	0	0	0	0	0	3	0	0	0	27.6	27.6
Q8IUG1;Q07627	Q8IUG1;Q07627	2;2	2;2	2;2	Keratin-associated protein 1-3;Keratin-associated protein 1-1	KRTAP1-3;KRTAP1-1	;	2	2	2	2	0	0	0	0	0	0	0	0	2	0	0	0	0	0	0	0	0	0	0	0	2	0	0	0	0	0	0	0	0	0	0	0	2	0	0	0	5.1	5.1
F5H1T9;F5H6S0;Q9BYT5;Q9BYU5;Q9BYR9;P0C7H8	F5H1T9;F5H6S0;Q9BYT5;Q9BYU5;Q9BYR9;P0C7H8	5;5;5;5;5;5	5;5;5;5;5;5	5;5;5;5;5;5	Keratin-associated protein 2-2;Keratin-associated protein 2-1;Keratin-associated protein 2-4;Keratin-associated protein 2-3	KRTAP2-1;KRTAP2-2;KRTAP2-4;KRTAP2-3	;;;;;	6	5	5	5	0	0	0	0	0	0	0	0	5	0	0	0	0	0	0	0	0	0	0	0	5	0	0	0	0	0	0	0	0	0	0	0	5	0	0	0	27.4	27.4
Q8IUC1	Q8IUC1	5	5	5	Keratin-associated protein 11-1	KRTAP11-1		1	5	5	5	0	0	1	0	0	0	0	0	5	0	0	0	0	0	1	0	0	0	0	0	5	0	0	0	0	0	1	0	0	0	0	0	5	0	0	0	22.7	22.7
Q52LG2	Q52LG2	11	11	10	Keratin-associated protein 13-2	KRTAP13-2		1	11	11	10	0	0	0	0	0	0	0	0	11	0	0	0	0	0	0	0	0	0	0	0	11	0	0	0	0	0	0	0	0	0	0	0	10	0	0	0	93.7	93.7
Q8IUC0	Q8IUC0	6	5	5	Keratin-associated protein 13-1	KRTAP13-1		1	6	5	5	0	0	0	0	0	0	0	0	6	0	0	0	0	0	0	0	0	0	0	0	5	0	0	0	0	0	0	0	0	0	0	0	5	0	0	0	54.1	47.1
P78385	P78385	89	17	15	Keratin, type II cuticular Hb3	KRT83		1	89	17	15	3	2	2	7	4	4	3	3	89	8	4	1	0	0	0	0	0	0	0	0	17	0	0	0	0	0	0	0	0	0	0	0	15	0	0	0	83.8	28.8
Q3LI77	Q3LI77	7	7	7	Keratin-associated protein 13-4	KRTAP13-4		1	7	7	7	0	0	0	0	0	0	0	0	7	0	0	0	0	0	0	0	0	0	0	0	7	0	0	0	0	0	0	0	0	0	0	0	7	0	0	0	58.8	58.8
Q8IUC3	Q8IUC3	2	2	2	Keratin-associated protein 7-1	KRTAP7-1		1	2	2	2	0	0	0	0	0	0	0	0	2	0	0	0	0	0	0	0	0	0	0	0	2	0	0	0	0	0	0	0	0	0	0	0	2	0	0	0	28.7	28.7
Q6UWN8	Q6UWN8	2	2	2	Serine protease inhibitor Kazal-type 6	SPINK6		1	2	2	2	0	0	0	0	0	0	0	0	2	0	0	0	0	0	0	0	0	0	0	0	2	0	0	0	0	0	0	0	0	0	0	0	2	0	0	0	31.2	31.2
C4AM86;Q92764	C4AM86;Q92764	13;13	3;3	2;2	Keratin, type I cuticular Ha5	KRT35	;	2	13	3	2	1	1	1	3	1	1	1	1	13	2	2	1	0	0	0	0	0	0	0	0	3	0	0	0	0	0	0	0	0	0	0	0	2	0	0	0	21.6	7.8
Q9BYR0	Q9BYR0	6	2	0	Keratin-associated protein 4-7	KRTAP4-7		1	6	2	0	0	0	0	0	0	0	0	0	6	0	0	0	0	0	0	0	0	0	0	0	2	0	0	0	0	0	0	0	0	0	0	0	0	0	0	0	25.2	13.3
Q5VU13	Q5VU13	9	9	9	V-set and immunoglobulin domain-containing protein 8	VSIG8		1	9	9	9	0	0	0	0	0	0	0	0	9	0	0	0	0	0	0	0	0	0	0	0	9	0	0	0	0	0	0	0	0	0	0	0	9	0	0	0	22.2	22.2
P15090;E5RIR0;E5RH45;P02689	P15090	8;2;1;1	8;2;1;1	8;2;1;1	Fatty acid-binding protein, adipocyte	FABP4		4	8	8	8	0	0	0	0	0	1	0	0	8	0	0	0	0	0	0	0	0	1	0	0	8	0	0	0	0	0	0	0	0	1	0	0	8	0	0	0	63.6	63.6
O76009	O76009	43	4	3	Keratin, type I cuticular Ha3-I	KRT33A		1	43	4	3	1	0	0	7	1	1	3	0	43	6	1	0	0	0	0	0	0	0	0	0	4	0	0	0	0	0	0	0	0	0	0	0	3	0	0	0	65.3	16.3
Q9BYQ8;A0A087X0S9;A0A087WZ83;Q9BYQ6;A0A087WX21	Q9BYQ8;A0A087X0S9;A0A087WZ83;Q9BYQ6	9;6;6;5;3	9;6;6;5;3	4;3;2;3;0	Keratin-associated protein 4-9;Keratin-associated protein 4-11	KRTAP4-9;KRTAP4-7;KRTAP4-11	;;;	5	9	9	4	0	0	0	0	0	0	0	0	9	0	0	0	0	0	0	0	0	0	0	0	9	0	0	0	0	0	0	0	0	0	0	0	4	0	0	0	42.9	42.9
Q9BYR3	Q9BYR3	2	1	1	Keratin-associated protein 4-4	KRTAP4-4		1	2	1	1	0	0	0	0	0	0	0	0	2	0	0	0	0	0	0	0	0	0	0	0	1	0	0	0	0	0	0	0	0	0	0	0	1	0	0	0	16.3	7.2
E5RFX6;P58062	E5RFX6;P58062	1;1	1;1	1;1	Serine protease inhibitor Kazal-type 7	SPINK7	;	2	1	1	1	0	0	0	0	0	0	0	0	1	0	0	0	0	0	0	0	0	0	0	0	1	0	0	0	0	0	0	0	0	0	0	0	1	0	0	0	15.3	15.3
A0A087X106;Q14533	A0A087X106;Q14533	87;87	4;4	4;4	Keratin, type II cuticular Hb1	KRT81	;	2	87	4	4	3	2	2	7	4	4	3	4	87	9	4	1	0	0	0	0	0	0	0	0	4	0	0	0	0	0	0	0	0	0	0	0	4	0	0	0	80	7
Q6A163;J3QRE9	Q6A163;J3QRE9	20;10	20;10	19;9	Keratin, type I cytoskeletal 39	KRT39	;	2	20	20	19	0	0	0	0	0	0	0	0	20	0	0	0	0	0	0	0	0	0	0	0	20	0	0	0	0	0	0	0	0	0	0	0	19	0	0	0	48.1	48.1
O95678	O95678	25	1	1	Keratin, type II cytoskeletal 75	KRT75		1	25	1	1	22	22	20	23	22	23	21	23	23	20	23	23	0	0	0	0	0	0	0	0	1	0	0	0	0	0	0	0	0	0	0	0	1	0	0	0	25.8	2
Q3LI64	Q3LI64	1	1	1	Keratin-associated protein 6-1	KRTAP6-1		1	1	1	1	0	0	0	0	0	0	0	0	1	0	0	0	0	0	0	0	0	0	0	0	1	0	0	0	0	0	0	0	0	0	0	0	1	0	0	0	15.5	15.5
O95147	O95147	8	8	8	Dual specificity protein phosphatase 14	DUSP14		1	8	8	8	0	0	0	0	0	0	0	0	8	0	0	0	0	0	0	0	0	0	0	0	8	0	0	0	0	0	0	0	0	0	0	0	8	0	0	0	53	53
E9PS12;E9PJL7;E9PRA8;E9PR44;P02511;E9PRS4	E9PS12;E9PJL7;E9PRA8;E9PR44;P02511;E9PRS4	3;3;3;3;3;2	3;3;3;3;3;2	3;3;3;3;3;2	Alpha-crystallin B chain	CRYAB	;;;;;	6	3	3	3	0	0	0	0	0	0	0	0	3	0	0	0	0	0	0	0	0	0	0	0	3	0	0	0	0	0	0	0	0	0	0	0	3	0	0	0	51.9	51.9
P33764	P33764	1	1	1	Protein S100-A3	S100A3		1	1	1	1	0	0	0	0	0	0	0	0	1	0	0	0	0	0	0	0	0	0	0	0	1	0	0	0	0	0	0	0	0	0	0	0	1	0	0	0	20.8	20.8
Q13228;A6PVX1;H0Y532;F2Z2W8;F8WCR4;C9JVL0	Q13228;A6PVX1;H0Y532	12;9;6;4;4;1	12;9;6;4;4;1	12;9;6;4;4;1	Selenium-binding protein 1	SELENBP1	;;	6	12	12	12	0	0	0	0	0	0	0	0	12	0	0	0	0	0	0	0	0	0	0	0	12	0	0	0	0	0	0	0	0	0	0	0	12	0	0	0	35.8	35.8
E5RIR4;E9PD24;E7EVZ2;E7ESK7;E7EX29;P63104;E5RGE1	E5RIR4;E9PD24;E7EVZ2;E7ESK7;E7EX29;P63104;E5RGE1	2;2;2;2;2;2;1	2;2;2;2;2;2;1	2;2;2;2;2;2;1	14-3-3 protein zeta/delta	YWHAZ	;;;;;;	7	2	2	2	0	0	0	0	0	0	0	0	2	0	0	0	0	0	0	0	0	0	0	0	2	0	0	0	0	0	0	0	0	0	0	0	2	0	0	0	38.7	38.7
Q5QP01	Q5QP01	1	1	1		HSD3B2		1	1	1	1	1	1	1	0	0	0	1	1	0	0	0	0	1	1	1	0	0	0	1	1	0	0	0	0	1	1	1	0	0	0	1	1	0	0	0	0	10.8	10.8
Q86SJ6	Q86SJ6	9	7	7	Desmoglein-4	DSG4		1	9	7	7	2	2	2	2	2	2	2	2	9	1	2	2	0	0	0	0	0	0	0	0	7	0	0	0	0	0	0	0	0	0	0	0	7	0	0	0	9.6	7.8
E9PMA9;E9PMN0;E9PIK5;E9PMJ3;E9PLZ3;E9PIM9;P13489	E9PMA9;E9PMN0;E9PIK5;E9PMJ3;E9PLZ3;E9PIM9;P13489	1;1;1;1;1;1;1	1;1;1;1;1;1;1	1;1;1;1;1;1;1	Ribonuclease inhibitor	RNH1	;;;;;;	7	1	1	1	0	0	1	0	0	0	0	0	1	0	0	0	0	0	1	0	0	0	0	0	1	0	0	0	0	0	1	0	0	0	0	0	1	0	0	0	14.3	14.3
A8MVA2	A8MVA2	1	1	1	Keratin-associated protein 9-6	KRTAP9-6		1	1	1	1	0	0	0	0	0	0	0	0	1	0	0	0	0	0	0	0	0	0	0	0	1	0	0	0	0	0	0	0	0	0	0	0	1	0	0	0	8.8	8.8
P37802;X6RJP6;C9J5W6;Q9UI15	P37802;X6RJP6	3;2;1;1	3;2;1;1	3;2;1;1	Transgelin-2	TAGLN2	;	4	3	3	3	0	0	0	0	0	0	0	0	3	0	0	0	0	0	0	0	0	0	0	0	3	0	0	0	0	0	0	0	0	0	0	0	3	0	0	0	18.6	18.6
Q5SZC9;Q9P1F3	Q5SZC9;Q9P1F3	1;1	1;1	1;1	Costars family protein ABRACL	ABRACL	;	2	1	1	1	1	0	0	0	0	0	0	1	0	0	0	0	1	0	0	0	0	0	0	1	0	0	0	0	1	0	0	0	0	0	0	1	0	0	0	0	23.9	23.9
P01815	P01815	1	1	1	Ig heavy chain V-II region COR			1	1	1	1	1	0	0	0	0	0	1	1	1	0	0	0	1	0	0	0	0	0	1	1	1	0	0	0	1	0	0	0	0	0	1	1	1	0	0	0	7.5	7.5
Q9Y446;E9PRW6;E9PKC4;E9PK71;E9PQ15;E9PJR7	Q9Y446	9;2;2;2;1;1	9;2;2;2;1;1	9;2;2;2;1;1	Plakophilin-3	PKP3		6	9	9	9	0	0	0	0	0	0	0	0	9	0	0	0	0	0	0	0	0	0	0	0	9	0	0	0	0	0	0	0	0	0	0	0	9	0	0	0	11.2	11.2
Q14532	Q14532	12	2	2	Keratin, type I cuticular Ha2	KRT32		1	12	2	2	1	1	1	2	1	2	1	1	12	1	3	1	0	0	0	0	0	0	0	0	2	0	0	0	0	0	0	0	0	0	0	0	2	0	0	0	21.4	2.5
P36952	P36952	3	3	3	Serpin B5	SERPINB5		1	3	3	3	0	0	0	0	0	0	0	0	3	0	0	0	0	0	0	0	0	0	0	0	3	0	0	0	0	0	0	0	0	0	0	0	3	0	0	0	8	8
A0A0A0MR63	A0A0A0MR63	1	1	1		TAS1R1		1	1	1	1	0	0	0	0	0	0	0	0	1	0	0	0	0	0	0	0	0	0	0	0	1	0	0	0	0	0	0	0	0	0	0	0	1	0	0	0	4.6	4.6
M0R0D7;Q9H2R5	M0R0D7;Q9H2R5	1;1	1;1	1;1	Kallikrein-15	KLK15	;	2	1	1	1	0	0	0	0	0	0	0	0	1	0	0	0	0	0	0	0	0	0	0	0	1	0	0	0	0	0	0	0	0	0	0	0	1	0	0	0	8.1	8.1
Q5T123;A0A087WV23;Q9H299	Q5T123;A0A087WV23;Q9H299	1;1;1	1;1;1	1;1;1	SH3 domain-binding glutamic acid-rich-like protein 3	SH3BGRL3	;;	3	1	1	1	0	0	0	0	0	0	0	0	1	0	0	0	0	0	0	0	0	0	0	0	1	0	0	0	0	0	0	0	0	0	0	0	1	0	0	0	11.4	11.4
K7EKH5;J3KSV6;J3QKP5;A8MVZ9;P09972	K7EKH5;J3KSV6;J3QKP5;A8MVZ9;P09972	1;1;1;1;1	1;1;1;1;1	1;1;1;1;1	Fructose-bisphosphate aldolase;Fructose-bisphosphate aldolase C	ALDOC	;;;;	5	1	1	1	0	0	0	0	0	0	0	0	1	0	0	0	0	0	0	0	0	0	0	0	1	0	0	0	0	0	0	0	0	0	0	0	1	0	0	0	11.9	11.9
F5H7B7;A0A0A0MT16;Q86UQ4	F5H7B7;A0A0A0MT16;Q86UQ4	1;1;1	1;1;1	1;1;1	ATP-binding cassette sub-family A member 13	ABCA13	;;	3	1	1	1	0	0	0	0	0	0	0	0	1	0	0	0	0	0	0	0	0	0	0	0	1	0	0	0	0	0	0	0	0	0	0	0	1	0	0	0	0.5	0.5
Q9BVA1;Q13885	Q9BVA1;Q13885	9;9	1;1	1;1	Tubulin beta-2B chain;Tubulin beta-2A chain	TUBB2B;TUBB2A	;	2	9	1	1	5	5	2	8	7	8	5	6	7	8	8	6	0	0	0	0	0	0	0	0	1	0	0	0	0	0	0	0	0	0	0	0	1	0	0	0	20.9	2
P51178	P51178	3	3	3	1-phosphatidylinositol 4,5-bisphosphate phosphodiesterase delta-1	PLCD1		1	3	3	3	0	0	0	0	0	0	0	0	3	0	0	0	0	0	0	0	0	0	0	0	3	0	0	0	0	0	0	0	0	0	0	0	3	0	0	0	3.7	3.7
Q8N1E2	Q8N1E2	1	1	1	Lysozyme g-like protein 1	LYG1		1	1	1	1	0	0	0	0	0	0	0	0	1	0	0	0	0	0	0	0	0	0	0	0	1	0	0	0	0	0	0	0	0	0	0	0	1	0	0	0	7.2	7.2
Q5VVQ6	Q5VVQ6	1	1	1	Ubiquitin thioesterase OTU1	YOD1		1	1	1	1	1	0	1	0	0	0	0	0	1	0	0	0	1	0	1	0	0	0	0	0	1	0	0	0	1	0	1	0	0	0	0	0	1	0	0	0	4.3	4.3
O43175;Q5SZU1	O43175;Q5SZU1	2;1	2;1	2;1	D-3-phosphoglycerate dehydrogenase	PHGDH	;	2	2	2	2	0	0	0	0	0	0	0	0	1	0	0	1	0	0	0	0	0	0	0	0	1	0	0	1	0	0	0	0	0	0	0	0	1	0	0	1	3.4	3.4
Q9BYR4	Q9BYR4	2	1	1	Keratin-associated protein 4-3	KRTAP4-3		1	2	1	1	0	0	0	0	0	0	0	0	2	0	0	0	0	0	0	0	0	0	0	0	1	0	0	0	0	0	0	0	0	0	0	0	1	0	0	0	17.4	7.2
O95833;Q5SQ17	O95833;Q5SQ17	2;1	2;1	2;1	Chloride intracellular channel protein 3	CLIC3	;	2	2	2	2	0	0	0	0	0	0	0	0	2	0	0	0	0	0	0	0	0	0	0	0	2	0	0	0	0	0	0	0	0	0	0	0	2	0	0	0	8.5	8.5
B4DXW1;P61158;F8WDR7;A0A0A0MTI9;H7C4J1;C9IZN3;Q9C0K3;Q9P1U1	B4DXW1;P61158;F8WDR7;A0A0A0MTI9;H7C4J1;C9IZN3;Q9C0K3;Q9P1U1	2;2;1;1;1;1;1;1	2;2;1;1;1;1;1;1	2;2;1;1;1;1;1;1	Actin-related protein 3;Actin-related protein 3C;Actin-related protein 3B	ACTR3;ACTR3C;ACTR3B	;;;;;;;	8	2	2	2	0	1	0	0	0	0	1	0	1	0	0	1	0	1	0	0	0	0	1	0	1	0	0	1	0	1	0	0	0	0	1	0	1	0	0	1	5.2	5.2
P18669	P18669	1	1	1	Phosphoglycerate mutase 1	PGAM1		1	1	1	1	0	0	0	0	0	0	0	0	1	0	0	0	0	0	0	0	0	0	0	0	1	0	0	0	0	0	0	0	0	0	0	0	1	0	0	0	8.3	8.3
A0A075B730;A0A087X1U6;P58107	A0A075B730;A0A087X1U6;P58107	11;11;11	11;11;11	9;9;9	Epiplakin	EPPK1	;;	3	11	11	9	0	0	0	0	0	0	0	0	11	0	0	0	0	0	0	0	0	0	0	0	11	0	0	0	0	0	0	0	0	0	0	0	9	0	0	0	10	10
A0A087WU60;A0A087WTB3;I3NI30;Q9BYP9;Q9BYQ3;Q9BYQ0;A8MTY7;Q9BYQ4	A0A087WU60;A0A087WTB3;I3NI30;Q9BYP9;Q9BYQ3;Q9BYQ0;A8MTY7;Q9BYQ4	1;1;1;1;1;1;1;1	1;1;1;1;1;1;1;1	1;1;1;1;1;1;1;1	Keratin-associated protein 9-9;Keratin-associated protein 9-3;Keratin-associated protein 9-8;Keratin-associated protein 9-7;Keratin-associated protein 9-2	KRTAP9-2;KRTAP9-8;KRTAP9-9;KRTAP9-3;KRTAP9-7	;;;;;;;	8	1	1	1	0	0	0	0	0	0	0	0	1	0	0	0	0	0	0	0	0	0	0	0	1	0	0	0	0	0	0	0	0	0	0	0	1	0	0	0	6.1	6.1
P62258;B4DJF2;I3L3T1;I3L0W5;K7EIT4;K7EM20	P62258;B4DJF2;I3L3T1	3;2;2;1;1;1	3;2;2;1;1;1	3;2;2;1;1;1	14-3-3 protein epsilon	YWHAE	;;	6	3	3	3	0	0	0	0	0	0	0	0	3	0	0	0	0	0	0	0	0	0	0	0	3	0	0	0	0	0	0	0	0	0	0	0	3	0	0	0	14.5	14.5
Q5SYZ4;P29373	Q5SYZ4;P29373	3;3	3;3	3;3	Cellular retinoic acid-binding protein 2	CRABP2	;	2	3	3	3	0	0	0	0	0	0	0	0	3	0	0	0	0	0	0	0	0	0	0	0	3	0	0	0	0	0	0	0	0	0	0	0	3	0	0	0	26.8	26.8
E9PRL4;Q14134	E9PRL4;Q14134	1;1	1;1	1;1	Tripartite motif-containing protein 29	TRIM29	;	2	1	1	1	0	0	0	0	0	0	0	0	1	0	0	0	0	0	0	0	0	0	0	0	1	0	0	0	0	0	0	0	0	0	0	0	1	0	0	0	3.1	3.1
F8W148;P23280	F8W148;P23280	1;1	1;1	1;1	Carbonic anhydrase 6	CA6	;	2	1	1	1	0	0	0	0	0	1	1	0	0	0	0	0	0	0	0	0	0	1	1	0	0	0	0	0	0	0	0	0	0	1	1	0	0	0	0	0	7.5	7.5
P68366;C9JEV8;C9JQ00;C9JJQ8	P68366	12;2;2;2	1;1;1;1	1;1;1;1	Tubulin alpha-4A chain	TUBA4A		4	12	1	1	3	6	3	9	11	10	3	8	8	10	9	6	0	0	0	0	0	0	0	0	1	0	0	0	0	0	0	0	0	0	0	0	1	0	0	0	34.8	3.6
K7EKI8;O60437;K7EQ71	K7EKI8;O60437;K7EQ71	3;3;2	3;3;2	3;3;2	Periplakin	PPL	;;	3	3	3	3	0	0	0	0	0	0	0	0	3	0	0	0	0	0	0	0	0	0	0	0	3	0	0	0	0	0	0	0	0	0	0	0	3	0	0	0	1.9	1.9
Q9P219	Q9P219	1	1	1	Protein Daple	CCDC88C		1	1	1	1	0	0	0	0	0	0	0	0	1	0	0	0	0	0	0	0	0	0	0	0	1	0	0	0	0	0	0	0	0	0	0	0	1	0	0	0	0.5	0.5
A0A087WVQ6;Q00610;A0A087WX41;P53675	A0A087WVQ6;Q00610;A0A087WX41;P53675	2;2;1;1	2;2;1;1	2;2;1;1	Clathrin heavy chain;Clathrin heavy chain 1;Clathrin heavy chain 2	CLTC;CLTCL1	;;;	4	2	2	2	0	1	0	0	0	0	0	1	2	0	0	0	0	1	0	0	0	0	0	1	2	0	0	0	0	1	0	0	0	0	0	1	2	0	0	0	1.3	1.3
C9JP00;A0A0A0MQX8;Q9NR56	C9JP00;A0A0A0MQX8;Q9NR56	1;1;1	1;1;1	1;1;1	Muscleblind-like protein 1	MBNL1	;;	3	1	1	1	0	0	0	0	0	0	0	1	0	0	0	0	0	0	0	0	0	0	0	1	0	0	0	0	0	0	0	0	0	0	0	1	0	0	0	0	3.2	3.2
A0A0A0MRP6;B7ZLQ5	A0A0A0MRP6;B7ZLQ5	1;1	1;1	1;1		SMARCA1	;	2	1	1	1	0	0	0	0	0	0	1	0	0	0	0	0	0	0	0	0	0	0	1	0	0	0	0	0	0	0	0	0	0	0	1	0	0	0	0	0	0.7	0.7
A0A0A0MS14	A0A0A0MS14	1	1	1		IGHV1-45		1	1	1	1	1	1	1	0	0	0	1	1	1	0	0	1	1	1	1	0	0	0	1	1	1	0	0	1	1	1	1	0	0	0	1	1	1	0	0	1	9.4	9.4
A6NHK2;P62304	A6NHK2;P62304	1;1	1;1	1;1	Small nuclear ribonucleoprotein E	SNRPE	;	2	1	1	1	0	0	0	0	0	0	0	0	0	1	0	0	0	0	0	0	0	0	0	0	0	1	0	0	0	0	0	0	0	0	0	0	0	1	0	0	30.8	30.8
C9JRE2;C9JAV2;H7C216;Q6PH85	C9JRE2;C9JAV2;H7C216;Q6PH85	1;1;1;1	1;1;1;1	1;1;1;1	DCN1-like protein;DCN1-like protein 2	DCUN1D2	;;;	4	1	1	1	1	1	1	1	1	1	0	1	0	1	1	1	1	1	1	1	1	1	0	1	0	1	1	1	1	1	1	1	1	1	0	1	0	1	1	1	23.3	23.3
D3DPC4;Q53R41	D3DPC4;Q53R41	1;1	1;1	1;1	FAST kinase domain-containing protein 1	FLJ21901;FASTKD1	;	2	1	1	1	0	0	0	0	0	0	0	0	1	0	0	0	0	0	0	0	0	0	0	0	1	0	0	0	0	0	0	0	0	0	0	0	1	0	0	0	1.2	1.2
D6R9E3	D6R9E3	1	1	1		MND1		1	1	1	1	1	1	1	1	1	1	1	1	1	1	1	1	1	1	1	1	1	1	1	1	1	1	1	1	1	1	1	1	1	1	1	1	1	1	1	1	6.7	6.7
D6RA42;Q6DN14	D6RA42;Q6DN14	1;1	1;1	1;1	Multiple C2 and transmembrane domain-containing protein 1	MCTP1	;	2	1	1	1	0	1	1	0	0	0	0	1	0	1	0	0	0	1	1	0	0	0	0	1	0	1	0	0	0	1	1	0	0	0	0	1	0	1	0	0	3.2	3.2
G3V1A8;O95867	G3V1A8;O95867	1;1	1;1	1;1	Lymphocyte antigen 6 complex locus protein G6c	LY6G6C	;	2	1	1	1	1	0	1	0	1	1	1	1	1	0	0	0	1	0	1	0	1	1	1	1	1	0	0	0	1	0	1	0	1	1	1	1	1	0	0	0	11.6	11.6
G5EA03	G5EA03	1	1	1		LIMCH1		1	1	1	1	1	1	1	1	1	1	1	1	0	1	1	1	1	1	1	1	1	1	1	1	0	1	1	1	1	1	1	1	1	1	1	1	0	1	1	1	0.5	0.5
H0YDZ4;Q8TCU6	H0YDZ4;Q8TCU6	1;1	1;1	1;1	Phosphatidylinositol 3,4,5-trisphosphate-dependent Rac exchanger 1 protein	PREX1	;	2	1	1	1	1	1	1	1	1	1	1	1	1	1	1	1	1	1	1	1	1	1	1	1	1	1	1	1	1	1	1	1	1	1	1	1	1	1	1	1	1.9	1.9
O15054	O15054	1	1	1	Lysine-specific demethylase 6B	KDM6B		1	1	1	1	1	1	1	1	1	1	1	1	1	0	1	0	1	1	1	1	1	1	1	1	1	0	1	0	1	1	1	1	1	1	1	1	1	0	1	0	1.2	1.2
O60810	O60810	1	1	1	PRAME family member 4	PRAMEF4		1	1	1	1	1	1	1	0	0	0	1	1	0	1	0	1	1	1	1	0	0	0	1	1	0	1	0	1	1	1	1	0	0	0	1	1	0	1	0	1	2.1	2.1
P00846	P00846	1	1	1	ATP synthase subunit a	MT-ATP6		1	1	1	1	0	0	0	0	0	0	0	0	1	0	0	0	0	0	0	0	0	0	0	0	1	0	0	0	0	0	0	0	0	0	0	0	1	0	0	0	5.8	5.8
P47914	P47914	1	1	1	60S ribosomal protein L29	RPL29		1	1	1	1	0	0	0	0	0	0	0	0	0	0	1	0	0	0	0	0	0	0	0	0	0	0	1	0	0	0	0	0	0	0	0	0	0	0	1	0	9.4	9.4
Q07666	Q07666	1	1	1	KH domain-containing, RNA-binding, signal transduction-associated protein 1	KHDRBS1		1	1	1	1	1	1	1	1	1	1	0	1	1	0	1	1	1	1	1	1	1	1	0	1	1	0	1	1	1	1	1	1	1	1	0	1	1	0	1	1	3.2	3.2
Q2KHM9	Q2KHM9	1	1	1	Uncharacterized protein KIAA0753	KIAA0753		1	1	1	1	0	0	0	1	0	0	0	0	0	0	0	0	0	0	0	1	0	0	0	0	0	0	0	0	0	0	0	1	0	0	0	0	0	0	0	0	1.2	1.2
Q86U42	Q86U42	1	1	1	Polyadenylate-binding protein 2	PABPN1		1	1	1	1	0	0	0	0	0	0	0	0	0	0	1	0	0	0	0	0	0	0	0	0	0	0	1	0	0	0	0	0	0	0	0	0	0	0	1	0	5.2	5.2
Q9UGM3	Q9UGM3	1	1	1	Deleted in malignant brain tumors 1 protein	DMBT1		1	1	1	1	0	0	0	0	0	0	1	0	0	0	0	0	0	0	0	0	0	0	1	0	0	0	0	0	0	0	0	0	0	0	1	0	0	0	0	0	7	7
Q9Y2K3	Q9Y2K3	1	1	1	Myosin-15	MYH15		1	1	1	1	1	1	1	1	1	1	1	1	0	1	0	1	1	1	1	1	1	1	1	1	0	1	0	1	1	1	1	1	1	1	1	1	0	1	0	1	0.7	0.7
P27482	P27482	5	5	5	Calmodulin-like protein 3	CALML3		1	5	5	5	0	0	0	0	0	0	0	0	5	0	0	1	0	0	0	0	0	0	0	0	5	0	0	1	0	0	0	0	0	0	0	0	5	0	0	1	42.3	42.3
F8WBN3;B9A031;C9JQZ0;B8ZZY7;F8WBV6;P84101	F8WBN3;B9A031;C9JQZ0;B8ZZY7;F8WBV6;P84101	1;1;1;1;1;1	1;1;1;1;1;1	1;1;1;1;1;1	Small EDRK-rich factor 2	SERF2	;;;;;	6	1	1	1	1	0	0	0	0	0	1	0	1	0	0	1	1	0	0	0	0	0	1	0	1	0	0	1	1	0	0	0	0	0	1	0	1	0	0	1	27.5	27.5
H0YLF3;F5H6I0;H0YL18;P61769	H0YLF3;F5H6I0;H0YL18;P61769	1;1;1;1	1;1;1;1	1;1;1;1	Beta-2-microglobulin;Beta-2-microglobulin;Beta-2-microglobulin form pI 5.3	B2M	;;;	4	1	1	1	1	1	1	0	1	1	1	1	1	1	1	1	1	1	1	0	1	1	1	1	1	1	1	1	1	1	1	0	1	1	1	1	1	1	1	1	14.1	14.1
P68371;P04350;M0R0X0;M0QY85;M0QY37;M0QX14;M0R042;M0R2D3;M0QYM7;M0R2T4;A0A075B724;M0QZL7;M0R278	P68371;P04350	11;10;2;2;2;2;2;2;2;1;1;1;1	2;2;2;2;2;2;1;1;1;1;1;1;1	1;1;1;1;1;1;1;1;1;1;0;0;0	Tubulin beta-4B chain;Tubulin beta-4A chain	TUBB4B;TUBB4A	;	13	11	2	1	5	5	3	9	7	10	5	6	7	11	10	6	0	0	0	0	0	1	0	0	1	2	1	0	0	0	0	0	0	0	0	0	0	1	1	0	27.9	7.6
Q9NWB6;X6R9F1	Q9NWB6	3;1	3;1	3;1	Arginine and glutamate-rich protein 1	ARGLU1		2	3	3	3	3	2	3	0	0	0	2	3	0	0	0	1	3	2	3	0	0	0	2	3	0	0	0	1	3	2	3	0	0	0	2	3	0	0	0	1	9.2	9.2
B4DY09;Q12905;X6R6Z1;A0A0A0MRL0	B4DY09;Q12905;X6R6Z1;A0A0A0MRL0	2;2;1;1	2;2;1;1	2;2;1;1	Interleukin enhancer-binding factor 2	ILF2	;;;	4	2	2	2	0	0	0	0	0	0	0	0	1	1	2	0	0	0	0	0	0	0	0	0	1	1	2	0	0	0	0	0	0	0	0	0	1	1	2	0	8.2	8.2
P01605	P01605	1	1	1	Ig kappa chain V-I region Lay			1	1	1	1	1	1	1	0	0	0	1	1	1	0	0	1	1	1	1	0	0	0	1	1	1	0	0	1	1	1	1	0	0	0	1	1	1	0	0	1	16.7	16.7
A2BF26;P30685;P30498;P30491;P30490;P18464;P10319;Q9TNN7;Q29963;Q29865;Q07000;P30510;P30508;P30505;P30504;P30501;P30499;P04222;Q95604	A2BF26;P30685;P30498;P30491;P30490;P18464;P10319;Q9TNN7;Q29963;Q29865;Q07000;P30510;P30508;P30505;P30504;P30501;P30499;P04222;Q95604	1;1;1;1;1;1;1;1;1;1;1;1;1;1;1;1;1;1;1	1;1;1;1;1;1;1;1;1;1;1;1;1;1;1;1;1;1;1	1;1;1;1;1;1;1;1;1;1;1;1;1;1;1;1;1;1;1	HLA class I histocompatibility antigen, B-35 alpha chain;HLA class I histocompatibility antigen, B-78 alpha chain;HLA class I histocompatibility antigen, B-53 alpha chain;HLA class I histocompatibility antigen, B-52 alpha chain;HLA class I histocompatibility antigen, B-51 alpha chain;HLA class I histocompatibility antigen, B-58 alpha chain;HLA class I histocompatibility antigen, Cw-5 alpha chain;…	HLA-C;HLA-B	;;;;;;;;;;;;;;;;;;	19	1	1	1	0	0	0	0	0	0	0	0	0	1	1	1	0	0	0	0	0	0	0	0	0	1	1	1	0	0	0	0	0	0	0	0	0	1	1	1	4	4
H0YDT6;O00303	H0YDT6;O00303	2;2	2;2	2;2	Eukaryotic translation initiation factor 3 subunit F	EIF3F	;	2	2	2	2	0	0	0	0	0	0	0	0	1	0	1	0	0	0	0	0	0	0	0	0	1	0	1	0	0	0	0	0	0	0	0	0	1	0	1	0	36	36
H7BXF3;P62995;H7C2L4	H7BXF3;P62995;H7C2L4	2;2;1	2;2;1	2;2;1	Transformer-2 protein homolog beta	TRA2B	;;	3	2	2	2	0	0	0	0	0	0	0	1	0	2	1	0	0	0	0	0	0	0	0	1	0	2	1	0	0	0	0	0	0	0	0	1	0	2	1	0	20.5	20.5
K7ELC4;K7EMH1;K7ERI7;P35268;K7EP65;K7EKS7;C9JYQ9;H0Y8C2;Q6P5R6	K7ELC4;K7EMH1;K7ERI7;P35268;K7EP65;K7EKS7;C9JYQ9;H0Y8C2;Q6P5R6	2;2;2;2;1;1;1;1;1	2;2;2;2;1;1;1;1;1	2;2;2;2;1;1;1;1;1	60S ribosomal protein L22;60S ribosomal protein L22-like 1	RPL22;RPL22L1	;;;;;;;;	9	2	2	2	1	1	1	0	0	0	0	1	2	0	1	1	1	1	1	0	0	0	0	1	2	0	1	1	1	1	1	0	0	0	0	1	2	0	1	1	25.3	25.3
H7BZ35;P14868	H7BZ35;P14868	2;2	2;2	2;2	Aspartate--tRNA ligase, cytoplasmic	DARS	;	2	2	2	2	0	0	0	0	0	0	1	0	0	0	1	0	0	0	0	0	0	0	1	0	0	0	1	0	0	0	0	0	0	0	1	0	0	0	1	0	9	9
P49458;E9PE20	P49458;E9PE20	2;1	2;1	2;1	Signal recognition particle 9 kDa protein	SRP9	;	2	2	2	2	0	0	0	0	0	0	0	0	0	0	2	0	0	0	0	0	0	0	0	0	0	0	2	0	0	0	0	0	0	0	0	0	0	0	2	0	25.6	25.6
Q8TF66	Q8TF66	16	16	16	Leucine-rich repeat-containing protein 15	LRRC15		1	16	16	16	1	1	1	0	0	0	1	1	16	0	0	1	1	1	1	0	0	0	1	1	16	0	0	1	1	1	1	0	0	0	1	1	16	0	0	1	34.3	34.3
Q5JY90;U3NG26;Q06187	Q5JY90;U3NG26;Q06187	1;1;1	1;1;1	1;1;1	Non-specific protein-tyrosine kinase;Tyrosine-protein kinase BTK	BTK	;;	3	1	1	1	0	0	0	0	0	0	0	0	0	1	0	0	0	0	0	0	0	0	0	0	0	1	0	0	0	0	0	0	0	0	0	0	0	1	0	0	2.5	2.5
A0A0A0MQW3;Q9UIV8;C9JL93;F8WE70	A0A0A0MQW3;Q9UIV8	3;3;1;1	3;3;1;1	3;3;1;1	Serpin B13	SERPINB13	;	4	3	3	3	0	0	0	0	0	0	0	0	3	0	1	0	0	0	0	0	0	0	0	0	3	0	1	0	0	0	0	0	0	0	0	0	3	0	1	0	7.2	7.2
I3L1I0;F6TLX2;Q9HC38	I3L1I0;F6TLX2;Q9HC38	1;1;1	1;1;1	1;1;1	Glyoxalase domain-containing protein 4	GLOD4	;;	3	1	1	1	0	0	0	0	0	0	0	1	0	1	0	0	0	0	0	0	0	0	0	1	0	1	0	0	0	0	0	0	0	0	0	1	0	1	0	0	11.3	11.3
Q15007	Q15007	1	1	1	Pre-mRNA-splicing regulator WTAP	WTAP		1	1	1	1	0	0	0	0	0	0	0	1	0	1	0	0	0	0	0	0	0	0	0	1	0	1	0	0	0	0	0	0	0	0	0	1	0	1	0	0	3.3	3.3
O00391	O00391	1	1	1	Sulfhydryl oxidase 1	QSOX1		1	1	1	1	0	0	0	0	0	0	0	0	1	1	0	0	0	0	0	0	0	0	0	0	1	1	0	0	0	0	0	0	0	0	0	0	1	1	0	0	1.7	1.7
Q9NQ38;E7EWP9	Q9NQ38;E7EWP9	3;2	3;2	3;2	Serine protease inhibitor Kazal-type 5;Hemofiltrate peptide HF6478;Hemofiltrate peptide HF7665	SPINK5	;	2	3	3	3	0	0	0	0	0	0	0	0	3	1	0	0	0	0	0	0	0	0	0	0	3	1	0	0	0	0	0	0	0	0	0	0	3	1	0	0	3	3
K7EMS3	K7EMS3	6	1	1		KRT19		1	6	1	1	5	5	6	6	5	5	4	5	5	5	4	4	0	0	1	1	0	0	0	0	0	1	0	0	0	0	1	1	0	0	0	0	0	1	0	0	20.4	6.1
Q5QP22;Q5QP21;Q5QP23;H0Y4X3;G3XAC6;Q14498	Q5QP22;Q5QP21;Q5QP23;H0Y4X3;G3XAC6;Q14498	1;1;1;1;1;1	1;1;1;1;1;1	1;1;1;1;1;1	RNA-binding protein 39	RBM39	;;;;;	6	1	1	1	1	0	0	0	0	0	0	1	0	1	1	0	1	0	0	0	0	0	0	1	0	1	1	0	1	0	0	0	0	0	0	1	0	1	1	0	5.7	5.7
P41250	P41250	1	1	1	Glycine--tRNA ligase	GARS		1	1	1	1	0	0	0	0	0	0	0	0	1	1	1	1	0	0	0	0	0	0	0	0	1	1	1	1	0	0	0	0	0	0	0	0	1	1	1	1	2.3	2.3
Q9UQ80;F8VR77	Q9UQ80;F8VR77	3;2	3;2	3;2	Proliferation-associated protein 2G4	PA2G4	;	2	3	3	3	0	0	0	0	0	0	0	0	3	0	0	1	0	0	0	0	0	0	0	0	3	0	0	1	0	0	0	0	0	0	0	0	3	0	0	1	4.6	4.6
[truncated: 140 more columns]

## Sheet: average confid WT vs ctrl + MG
Protein IDs	Majority protein IDs	Protein names	Gene names	Peptides	Sequence coverage [%]	Norm Intensity IP Ctrl (+MG132) R1 Seq49862_QE3	Norm Intensity IP Ctrl (+MG132) R2 Seq49863_QE3	Norm Intensity IP Ctrl (+MG132) R3 Seq49864_QE3	Norm Intensity IP RNF5 (+MG132) R1 Seq49865_QE3	Norm Intensity IP RNF5 (+MG132) R2 Seq49866_QE3	Norm Intensity IP RNF5 (+MG132) R3 Seq49867_QE3	Norm Intensity IP Ctrl + Btz (+MG132) R1 Seq49868_QE3	Norm Intensity IP Ctrl + Btz (+MG132) R2 Seq49869_QE3	Norm Intensity IP Ctrl + Btz (+MG132) R3 Seq49870_QE3	Norm Intensity IP RNF5 + Btz (+MG132) R1 Seq49871_QE3	Norm Intensity IP RNF5 + Btz (+MG132) R2 Seq49872_QE3	Norm Intensity IP RNF5 + Btz (+MG132) R3 Seq49873_QE3	ratio IP RNF5 / IP Ctrl (+MG132)	p-value IP RNF5 vs IP Ctrl (+MG132)	ratio IP RNF5 + Btz / IP Ctrl + Btz (+MG132)	p-value IP RNF5 + Btz vs IP Ctrl + Btz (+MG132)	ratio IP RNF5 / IP Ctrl (+MG132)	p-value IP RNF5 vs IP Ctrl (+MG132)	ratio IP RNF5 + Btz / IP Ctrl + Btz (+MG132)	p-value IP RNF5 + Btz vs IP Ctrl + Btz (+MG132)	nb 1	nb 2	nb 3	nb 4	mean intensity	User Input	Mapped Gene Symbol	Num of Expt. (found/total)	Ave SC	Max SC	ratio IP RNF5 + Btz / IP RNF5 (+MG132)	p-value IP RNF5 + Btz vs IP RNF5 (+MG132)	ratio IP RNF5 + Btz / IP RNF5 (+MG132)	p-value IP RNF5 + Btz vs IP RNF5 (+MG132)
P11142;E9PKE3;E9PNE6;E9PN89;A8K7Q2;E9PLF4;E9PQQ4;E9PQK7;E9PK54;E9PI65;E9PPY6;E9PN25;E9PS65;E9PM13	P11142;E9PKE3;E9PNE6;E9PN89;A8K7Q2	Heat shock cognate 71 kDa protein	HSPA8	36	49.7	272170000	2.72826e+08	2.52716e+08	1.37161e+09	1.58447e+09	1.90536e+09	2.9572e+08	2.7188e+08	1.8572e+08	2.2934e+09	2.01392e+09	8.02915e+08	2.60745	1.89471	2.76206	1.06679	2.60745	1.89471	2.76206	1.06679	3	3	3	3	9.20964	HSPA8	HSPA8	396 / 411	39.2	332	0.410368	1.05258	0.410368	1.05258
P62979;J3QS39;J3QTR3;F5H6Q2;F5GYU3;F5H2Z3;F5H265;B4DV12;F5H388;F5H747;F5GXK7;J3QKN0;Q5PY61;Q96C32;P0CG47;P0CG48;M0R1V7;A0A087WV77;J3QLP7;J3QRK5;J3QSA3;F5GZ39;K7EMA8;J3KSM4	P62979;J3QS39;J3QTR3;F5H6Q2;F5GYU3;F5H2Z3;F5H265;B4DV12;F5H388;F5H747;F5GXK7;J3QKN0;Q5PY61;Q96C32;P0CG47;P0CG48;M0R1V7;A0A087WV77	Ubiquitin-40S ribosomal protein S27a;Ubiquitin;40S ribosomal protein S27a;Polyubiquitin-B;Ubiquitin;Polyubiquitin-C;Ubiquitin	RPS27A;UBB;UBC;UBA52	11	55.8	123110000	1.57384e+08	5.64011e+07	1.18554e+09	1.30146e+09	1.61073e+09	1.40175e+08	1.2909e+08	2.07878e+08	2.7646e+09	2.219e+09	8.89815e+08	3.60445	2.12408	3.6217	1.07764	3.60445	2.12408	3.6217	1.07764	3	3	3	3	9.13542	UBB	UBB	233 / 411	6.5	90	0.867327	0.9838	0.867327	0.9838
P13646;K7ERE3;K7EMD9;K7EQH6;K7EMJ2	P13646;K7ERE3;K7EMD9	Keratin, type I cytoskeletal 13	KRT13	30	62.4	5.1089e+08	5.75613e+08	8.33232e+07	1.38191e+09	1.15042e+09	1.30154e+09	1.58775e+09	4.59056e+08	1.37118e+08	2.89204e+08	7.50999e+07	3.35504e+08	1.71251	1.77859	-1.64189	0.42297	1.71251	1.77859	-1.64189	0.42297	3	3	3	3	9.10652	KRT13	KRT13	235 / 411	11.2	126	-2.81062	1.75952	-2.81062	1.75952
Q99942	Q99942	E3 ubiquitin-protein ligase RNF5	RNF5	5	27.8				1.54195e+09	1.16016e+09	9.8839e+08				5.4915e+08	1.02782e+09	6.58154e+08	#DIV/0!	#DIV/0!	#DIV/0!	#DIV/0!					0	3	0	3	9.08996	RNF5	RNF5	1 / 411	1	1	-0.641705	0.567499	-0.641705	0.567499
P19013;F8VX05;F8VZR6	P19013	Keratin, type II cytoskeletal 4	KRT4	26	41.9	466680000	3.28189e+08	1.67728e+08	1.61143e+09	9.08791e+08	8.358e+08	1.54119e+09	4.33119e+08	2.56263e+08	1.90416e+08	5.16209e+07	3.21417e+08	1.80175	1.14865	-1.98504	0.523289	1.80175	1.14865	-1.98504	0.523289	3	3	3	3	9.0487	KRT4	KRT4	192 / 411	5.2	43	-3.2085	1.31867	-3.2085	1.31867
O75477;B0QZ43	O75477;B0QZ43	Erlin-1	ERLIN1	19	46.8	1314500	6.12378e+06		7.23854e+08	6.14359e+08	7.80765e+08	4.62955e+06	1.98693e+06	768517	6.79244e+08	8.23675e+08	4.53152e+08	7.56922	2.32663	8.04914	1.57751	7.56922	2.32663	8.04914	1.57751	2	3	3	3	8.84901	ERLIN1	ERLIN1	29 / 411	1.8	9	0.0893605	0.181748	0.0893605	0.181748
O75688;C9JIR6;B8ZZF0	O75688;C9JIR6;B8ZZF0	Protein phosphatase 1B	PPM1B	16	38.4	261970000	2.63983e+08	1.03186e+08	4.14206e+08	3.95332e+08	4.85353e+08	1.19242e+08	2.55307e+08	7.26665e+07	5.32052e+08	5.03338e+08	2.17488e+08	1.04138	1.46381	1.4862	1.00939	1.04138	1.46381	1.4862	1.00939	3	3	3	3	8.63511	PPM1B	PPM1B	117 / 411	16.4	178	0.262306	1.13181	0.262306	1.13181
P68363;F5H5D3;Q9BQE3;Q71U36;F8VVB9;Q13748;F8VQQ4;C9J2C0;Q9NY65;F8VRZ4;F8VS66;Q6PEY2;F8VX09;F8VWV9;V9GZ17;A6NHL2;F8VRK0;C9JDS9;F8VXZ7;C9K0S6;C9JDL2;F8W0F6;Q9H853	P68363;F5H5D3;Q9BQE3;Q71U36;F8VVB9;Q13748	Tubulin alpha-1B chain;Tubulin alpha-1C chain;Tubulin alpha-1A chain;Tubulin alpha-3C/D chain	TUBA1B;TUBA1C;TUBA1A;TUBA3C	17	45.7	69411000	1.40129e+08	1.01109e+08	4.76136e+08	3.65092e+08	3.98303e+08	1.38888e+08	1.74487e+08	1.13199e+08	4.17952e+08	4.17312e+08	2.55377e+08	1.99644	2.5644	1.35431	1.35928	1.99644	2.5644	1.35431	1.35928	3	3	3	3	8.61614	TUBA1B	TUBA1B	389 / 411	38.9	314	0.0154719	0.0434899	0.0154719	0.0434899
P55072;C9JUP7;C9IZA5	P55072	Transitional endoplasmic reticulum ATPase	VCP	20	36.1				3.74467e+08	3.16474e+08	3.97548e+08			1.60779e+07	3.67656e+08	3.79006e+08	1.11914e+08	#DIV/0!	#DIV/0!	4.15383	#DIV/0!			4.15383		0	3	1	3	8.5597	VCP	VCP	167 / 411	20.1	134	0.0411632	0.149148	0.0411632	0.149148
P04083;Q5T3N1;Q5T3N0	P04083;Q5T3N1	Annexin A1;Annexin	ANXA1	14	41.3	134870000	1.02226e+08	2.78171e+07	4.24579e+08	2.63658e+08	2.30996e+08	4.48735e+08	1.28774e+08	1.39242e+08	4.57909e+07	4.44822e+07	8.18517e+07	1.79491	1.32206	-2.05802	0.648589	1.79491	1.32206	-2.05802	0.648589	3	3	3	3	8.4863	ANXA1	ANXA1	41 / 411	2.8	11	-2.7631	1.31309	-2.7631	1.31309
P12273	P12273	Prolactin-inducible protein	PIP	6	45.9	73229000	5.17936e+07	6.23594e+07	9.26667e+07	3.26624e+08	4.02668e+08	3.06571e+08	1.86845e+08	3.83948e+07	6.87797e+07	5.59155e+07	4.41424e+07	2.13308	0.821301	-1.65528	0.587463	2.13308	0.821301	-1.65528	0.587463	3	3	3	3	8.43773	PIP	PIP	46 / 411	2.4	7	-2.1357	0.821792	-2.1357	0.821792
O95816;A2A296	O95816	BAG family molecular chaperone regulator 2	BAG2	11	58.3				3.15329e+08	1.83929e+08	3.07154e+08		2.42324e+06		3.96439e+08	4.10585e+08	9.81173e+07	#DIV/0!	#DIV/0!	6.9601	#DIV/0!			6.9601		0	3	1	3	8.42944	BAG2	BAG2	96 / 411	2.9	20	0.586057	1.08054	0.586057	1.08054
P05386	P05386	60S acidic ribosomal protein P1	RPLP1	4	84.2	56609000	8.17115e+07	7.55148e+07	3.53643e+08	2.10182e+08	2.2478e+08	1.11577e+08	7.065e+07	5.19199e+07	2.24709e+08	2.60246e+07	4.72453e+07	1.8828	1.31149	0.3478	0.112336	1.8828	1.31149	0.3478	0.112336	3	3	3	3	8.41974	RPLP1	RPLP1	180 / 411	3.5	35	-1.06818	0.425591	-1.06818	0.425591
P04792;F8WE04;C9J3N8	P04792;F8WE04	Heat shock protein beta-1	HSPB1	9	63.9	63618000	8.07438e+07	1.02358e+08	2.87368e+08	1.9808e+08	2.79409e+08	1.89985e+08	5.82781e+07	5.13137e+08	2.70886e+08	2.68976e+08	6.92256e+07	1.63232	1.79536	-0.322002	0.119735	1.63232	1.79536	-0.322002	0.119735	3	3	3	3	8.40646	HSPB1	HSPB1	71 / 411	6.3	25	0.0823634	0.185738	0.0823634	0.185738
P11021	P11021	78 kDa glucose-regulated protein	HSPA5	21	41.6	97997000	1.00618e+08	1.08828e+08	1.98685e+08	2.26341e+08	2.43324e+08	1.02958e+08	1.4241e+08	1.84566e+08	4.02623e+08	3.17249e+08	9.51723e+07	1.12028	2.0794	0.922763	0.531221	1.12028	2.0794	0.922763	0.531221	3	3	3	3	8.34788	HSPA5	HSPA5	360 / 411	16.9	112	0.692098	0.776364	0.692098	0.776364
Q15208;H0YGN4	Q15208	Serine/threonine-protein kinase 38	STK38	17	29.5	112320000	1.25746e+08	5.34778e+07	2.06772e+08	2.13875e+08	2.13529e+08	6.73447e+07	1.25786e+08	3.73478e+07	3.41457e+08	2.41466e+08	1.31813e+08	1.12117	1.46179	1.63278	0.996937	1.12117	1.46179	1.63278	0.996937	3	3	3	3	8.32509	STK38	STK38	168 / 411	41.1	381	0.463388	0.44992	0.463388	0.44992
P62241;Q5JR95	P62241;Q5JR95	40S ribosomal protein S8	RPS8	11	59.6	100010000	9.9942e+07	1.14764e+08	2.11513e+08	1.79422e+08	2.40943e+08	8.55673e+07	1.35215e+08	5.788e+07	3.16524e+08	3.41784e+08	5.75474e+07	1.0056	1.68221	1.36115	0.608588	1.0056	1.68221	1.36115	0.608588	3	3	3	3	8.32351	RPS8	RPS8	228 / 411	7.4	51	0.644082	1.91327	0.644082	1.91327
P36578;H3BM89;H3BTP7;H3BU31	P36578;H3BM89	60S ribosomal protein L4	RPL4	17	43.1	68238000	8.69439e+07	1.02967e+08	1.98952e+08	1.64358e+08	2.42369e+08	1.01685e+08	2.22771e+08	7.21088e+07	2.96142e+08	2.76501e+08	6.11134e+07	1.23035	1.65771	0.676372	0.365854	1.23035	1.65771	0.676372	0.365854	3	3	3	3	8.30512	RPL4	RPL4	197 / 411	9.6	81	0.504042	1.29749	0.504042	1.29749
P01037	P01037	Cystatin-SN	CST1	5	50.4	2.3969e+07	2.91532e+07	3.89203e+07	1.12101e+08	1.75126e+08	2.70199e+08	3.98937e+08	1.54316e+08	1.34562e+07	2.72241e+07	1.5909e+07	2.57043e+07	2.59841	1.11712	-3.04134	0.555292	2.59841	1.11712	-3.04134	0.555292	3	3	3	3	8.26907	CST1	CST1	2 / 411	4.5	8	-3.10695	1.16704	-3.10695	1.16704
Q5JP53;P07437;Q5ST81;Q13509;K7ESM5;Q9BUF5;I3L2F9;A6NNZ2;G3V2A3;Q9H4B7;G3V5W4;G3V2R8;G3V3R4;G3V2N6	Q5JP53;P07437;Q5ST81;Q13509	Tubulin beta chain;Tubulin beta-3 chain	TUBB;TUBB3	13	31.9	115790000	7.65565e+07	5.20381e+07	1.63172e+08	1.65762e+08	1.77188e+08	1.19633e+08	1.18024e+08	5.788e+07	2.45038e+08	2.69201e+08	3.43748e+07	1.05033	1.43602	0.892454	0.424469	1.05033	1.43602	0.892454	0.424469	3	3	3	3	8.22713	TUBB	TUBB	382 / 411	37.5	338	0.607915	1.22653	0.607915	1.22653
P05109	P05109	Protein S100-A8;Protein S100-A8, N-terminally processed	S100A8	4	32.3	52316000	3.95817e+07	9.346e+07	1.18772e+08	1.28541e+08	1.85114e+08	2.4806e+08	8.73978e+07	2.52684e+07	9.12677e+07	1.67943e+07	6.55428e+07	1.22214	1.42178	-1.0551	0.34526	1.22214	1.42178	-1.0551	0.34526	3	3	3	3	8.15879	S100A8	S100A8	57 / 411	3.1	17	-1.41563	0.706839	-1.41563	0.706839
P62750;H7BY10;K7ERT8;A8MUS3;K7EJV9;K7EMA7	P62750;H7BY10;K7ERT8;A8MUS3;K7EJV9;K7EMA7	60S ribosomal protein L23a	RPL23A	8	53.2	93828000	6.47692e+07	4.74479e+07	1.07469e+08	1.31905e+08	1.58248e+08	9.4659e+07	1.29765e+08	2.62233e+07	1.34222e+08	2.03979e+08	4.23962e+07	0.948436	1.47914	0.602609	0.31198	0.948436	1.47914	0.602609	0.31198	3	3	3	3	8.12235	RPL23A	RPL23A	224 / 411	4.7	30	0.351449	0.324444	0.351449	0.324444
P08107;V9GZ37;P48741	P08107;V9GZ37	Heat shock 70 kDa protein 1A	HSPA1A	17	26.2	13056000	2.61669e+07	4.76099e+06	9.01873e+07	1.2282e+08	1.38628e+08	1.1846e+07	1.76131e+07	2.63877e+07	1.46348e+08	1.47773e+08	6.53567e+07	2.99903	2.02689	2.68635	1.20622	2.99903	2.02689	2.68635	1.20622	3	3	3	3	8.06897	HSPA1A	HSPA1B	395 / 411	42.9	331	0.327293	0.766699	0.327293	0.766699
P08238;Q5T9W8;Q14568;Q58FF7;G3V2J8;Q58FF8;Q58FG1;Q58FF6	P08238	Heat shock protein HSP 90-beta	HSP90AB1	11	20.9	45484000	5.10396e+07	4.39335e+07	1.23612e+08	1.06756e+08	1.19045e+08	3.17342e+07	7.07735e+07	3.81252e+07	1.67592e+08	1.42467e+08	4.86865e+07	1.3148	2.7686	1.35103	0.760844	1.3148	2.7686	1.35103	0.760844	3	3	3	3	8.06622	HSP90AB1	HSP90AB1	277 / 411	30.7	278	0.412573	0.789587	0.412573	0.789587
P25787;H7C402;H3BT36;C9JCK5	P25787	Proteasome subunit alpha type-2	PSMA2	4	28.6	23828000	2.05208e+07	6.3002e+07	1.25532e+08	1.07496e+08	1.0326e+08	4.12938e+07	2.43688e+07	1.45881e+07	4.30867e+07	1.03017e+08	8.59154e+07	1.64736	1.79332	1.53166	1.05446	1.64736	1.79332	1.53166	1.05446	3	3	3	3	8.04959	PSMA2	PSMA2	93 / 411	3.7	17	-0.617743	0.388222	-0.617743	0.388222
O94905;E5RHW4;E5RJ09	O94905;E5RHW4;E5RJ09	Erlin-2	ERLIN2	12	35.7				1.25294e+08	7.62376e+07	1.19716e+08				1.84923e+08	9.40646e+07	4.633e+07	#DIV/0!	#DIV/0!	#DIV/0!	#DIV/0!					0	3	0	3	8.02972	ERLIN2	ERLIN2	45 / 411	2.2	23	0.381476	0.219415	0.381476	0.219415
G3V5Z7;P60900;G3V3I1;G3V295;G3V3U4;G3V4S5;G3V2S7;H0YJC4	G3V5Z7;P60900;G3V3I1;G3V295;G3V3U4	Proteasome subunit alpha type;Proteasome subunit alpha type-6	PSMA6	8	38.5	14035000	1.22236e+07	4.19453e+07	1.08745e+08	1.00218e+08	8.55421e+07	3.41011e+07	2.86996e+07	1.4929e+07	9.66617e+07	8.81986e+07	3.86008e+07	2.11037	2.36069	1.52348	0.981193	2.11037	2.36069	1.52348	0.981193	3	3	3	3	7.99197	PSMA6	PSMA6	86 / 411	3.7	18	-0.0868962	0.27979	-0.0868962	0.27979
P08727;C9JM50	P08727;C9JM50	Keratin, type I cytoskeletal 19	KRT19	14	20.8	39185000	3.82886e+07		8.85958e+07	1.05035e+08	9.48903e+07	1.28358e+08	4.04087e+07	3.99583e+07	466112	6.35347e+06	5.77832e+07	1.31194	2.18645	-1.69193	0.601818	1.31194	2.18645	-1.69193	0.601818	2	3	3	3	7.98306	KRT19	KRT19	247 / 411	10.3	151	-4.81789	3.27642	-4.81789	3.27642
M0R1A7;Q02543;M0R3D6;M0R117;M0R0P7	M0R1A7;Q02543;M0R3D6;M0R117;M0R0P7	60S ribosomal protein L18a	RPL18A	8	53.7	37161000	6.75417e+07	3.40754e+07	9.44512e+07	9.94164e+07	9.42669e+07	1.2576e+07	8.77497e+07	4.60741e+07	9.38615e+07	8.08105e+07	2.46591e+07	1.05396	1.39632	0.445254	0.227193	1.05396	1.39632	0.445254	0.227193	3	3	3	3	7.98247	RPL18A	RPL18A	113 / 411	7	37	-0.137132	0.398475	-0.137132	0.398475
P46379;F6S6P2;X6REW1;H0Y4L1;F6TC96;F6UR09;F6U1F2;F6XTU0;H0Y710;F6RG75;F6WML8;F6VEM6;F6X9W3;F6U341	P46379	Large proline-rich protein BAG6	BAG6	9	12.3				6.08834e+07	7.56802e+07	1.46157e+08				1.5946e+08	1.61237e+08	1.56028e+07	#DIV/0!	#DIV/0!	#DIV/0!	#DIV/0!					0	3	0	3	7.97424	BAG6	BAG6	44 / 411	2.6	10	0.766799	0.891552	0.766799	0.891552
C9JXB8;C9JNW5;P83731	C9JXB8;C9JNW5;P83731	60S ribosomal protein L24	RPL24	7	45.5	48827000	4.49935e+07	3.5756e+07	7.54853e+07	7.73818e+07	1.00454e+08	3.08364e+07	5.58754e+07	5.55619e+06	1.34025e+08	1.18167e+08	1.6126e+07	0.967165	1.68442	1.54004	0.603899	0.967165	1.68442	1.54004	0.603899	3	3	3	3	7.92655	RPL24	RPL24	195 / 411	4.1	22	0.578517	1.3832	0.578517	1.3832
E7ETK0;A0A087WUS0;P62847	E7ETK0;A0A087WUS0;P62847	40S ribosomal protein S24	RPS24	5	35.9	50084000	4.00611e+07	1.91188e+07	6.02915e+07	8.61675e+07	7.86206e+07	5.72633e+07	4.33298e+07	9.72831e+06	7.3383e+07	8.43752e+07	1.64993e+07	1.04262	1.48017	0.659509	0.34317	1.04262	1.48017	0.659509	0.34317	3	3	3	3	7.87521	RPS24	RPS24	179 / 411	4.7	36	0.0722428	0.14828	0.0722428	0.14828
O14818;Q8TAA3;A0A087WYS6;F5GY34;H0Y586	O14818;Q8TAA3;A0A087WYS6	Proteasome subunit alpha type-7;Proteasome subunit alpha type-7-like	PSMA7;PSMA8	6	33.5		1.35197e+07	1.38922e+07	5.3185e+07	8.24303e+07	5.26757e+07	5.0512e+07	9.75946e+06		5.54984e+07	5.51815e+07	2.56156e+07	2.19512	1.42166	0.592228	0.229798	2.19512	1.42166	0.592228	0.229798	2	3	2	3	7.79771	PSMA7	PSMA7	89 / 411	3.7	15	-0.181608	0.276445	-0.181608	0.276445
P25705;K7ERX7;K7EK77;K7EJP1;K7ENJ4;K7EQH4;K7ESA0	P25705;K7ERX7;K7EK77;K7EJP1;K7ENJ4	ATP synthase subunit alpha, mitochondrial	ATP5A1	7	13.9	19987000	2.21649e+07	4.01454e+07	5.56564e+07	5.76271e+07	6.65753e+07	1.66465e+07	1.91096e+07	3.40282e+07	6.60252e+07	6.36717e+07	2.65958e+07	1.12795	1.69861	1.16328	0.856216	1.12795	1.69861	1.16328	0.856216	3	3	3	3	7.77781	ATP5A1	ATP5A1	210 / 411	11	83	0.113242	0.550656	0.113242	0.550656
P28066	P28066	Proteasome subunit alpha type-5	PSMA5	3	15.8	20049000	5.24269e+06	3.65593e+07	5.54555e+07	5.5086e+07	6.55173e+07	6.0713e+06	5.29392e+06	3.02222e+06	7.41082e+07	7.18961e+07	2.70913e+07	1.50919	1.41136	3.58869	1.13042	1.50919	1.41136	3.58869	1.13042	3	3	3	3	7.76854	PSMA5	PSMA5	88 / 411	2.8	13	0.314916	1.3706	0.314916	1.3706
P05141;P12235;V9GYG0;Q9H0C2	P05141	ADP/ATP translocase 2;ADP/ATP translocase 2, N-terminally processed	SLC25A5	11	31.5	9057100	1.50589e+07	5.63559e+06	5.29237e+07	6.57334e+07	5.66895e+07	3.78291e+06	1.29521e+07	7.77585e+06	5.85571e+07	8.79257e+07	5.26658e+07	2.55917	3.10504	3.02235	1.55757	2.55917	3.10504	3.02235	1.55757	3	3	3	3	7.76678	SLC25A5	SLC25A5	223 / 411	7.1	58	0.325484	0.308115	0.325484	0.308115
Q96CS3	Q96CS3	FAS-associated factor 2	FAF2	9	32.6				5.55169e+07	3.98786e+07	7.81615e+07				1.13095e+08	7.30809e+07		#DIV/0!	#DIV/0!	#DIV/0!	#DIV/0!					0	3	0	2	7.76232	FAF2	FAF2	25 / 411	1.5	3	0.686221	0.538347	0.686221	0.538347
Q8WY22	Q8WY22	BRI3-binding protein	BRI3BP	3	20.7	6886100	6.88123e+06		5.96838e+07	5.74937e+07	5.6118e+07				7.3576e+07	2.97672e+07	1.44038e+07	3.06895	3.38082	#DIV/0!	#DIV/0!	3.06895	3.38082			2	3	0	3	7.76167	BRI3BP	BRI3BP	5 / 411	1.2	2	-0.160828	0.0823406	-0.160828	0.0823406
A0A0A0MS51;A0A0A0MT01;P06396;Q5T0H8;Q5T0H9;Q5T0H7	A0A0A0MS51;A0A0A0MT01;P06396;Q5T0H8;Q5T0H9;Q5T0H7	Gelsolin	GSN	5	11.6	12943000	1.08462e+07	1.53332e+07	4.40811e+07	7.52492e+07	5.39264e+07	2.8296e+07	2.43157e+07	1.05556e+07	4.50316e+07	5.16014e+07	2.24044e+07	2.14685	1.42548	0.914166	0.792325	2.14685	1.42548	0.914166	0.792325	3	3	3	3	7.76157	GSN	GSN	26 / 411	4	33	-0.25736	0.37772	-0.25736	0.37772
P23396;F2Z2S8;H0YF32;H0YCJ7;E9PPU1;E9PL09;H0YEU2;E9PQ96;E9PJH4;E9PK82	P23396;F2Z2S8;H0YF32;H0YCJ7;E9PPU1;E9PL09;H0YEU2	40S ribosomal protein S3	RPS3	6	31.7	14745000	1.42266e+07	1.67377e+07	3.69885e+07	5.32019e+07	5.34324e+07	9.86835e+06	1.41175e+07	6.73949e+07	6.79235e+07	4.08285e+07	3.1287e+07	1.65173	1.60508	0.615865	0.299446	1.65173	1.60508	0.615865	0.299446	3	3	3	3	7.6801	RPS3	RPS3	266 / 411	12	56	0.18372	0.144074	0.18372	0.144074
P28072	P28072	Proteasome subunit beta type-6	PSMB6	2	8.8	6689400	4.15788e+06		4.61359e+07	5.97779e+07	3.59374e+07	2.70234e+07	5.82315e+06	4.79587e+06	3.74961e+07	6.04177e+07	2.46959e+07	3.12401	1.63489	1.70364	1.00815	3.12401	1.63489	1.70364	1.00815	2	3	3	3	7.67471	PSMB6	PSMB6	76 / 411	2.4	15	0.0501694	0.0393455	0.0501694	0.0393455
E5RI99;P62888;E5RJH3	E5RI99;P62888	60S ribosomal protein L30	RPL30	3	35.1	11251000	2.58198e+07	2.2155e+07	5.22823e+07	3.94925e+07	4.78174e+07	1.25403e+07	2.15683e+07	3.12271e+07	5.95596e+07	5.05383e+07	6.33595e+06	1.23692	1.99077	0.833565	0.384259	1.23692	1.99077	0.833565	0.384259	3	3	3	3	7.66774	RPL30	RPL30	111 / 411	5.2	21	0.242531	0.572575	0.242531	0.572575
P20618	P20618	Proteasome subunit beta type-1	PSMB1	4	27	1.1508e+07	1.40462e+07	1.9243e+07	4.81649e+07	3.53762e+07	4.14854e+07	2.63877e+07	1.55142e+07		5.65458e+07	5.85285e+07	3.27303e+07	1.48075	2.20064	1.23364	1.1863	1.48075	2.20064	1.23364	1.1863	3	3	2	3	7.61988	PSMB1	PSMB1	76 / 411	2.6	10	0.465295	1.36976	0.465295	1.36976
Q8NBM4;X6R5E5	Q8NBM4;X6R5E5	Ubiquitin-associated domain-containing protein 2	UBAC2	6	21.2				4.31309e+07	5.3755e+07	2.59628e+07				7.91199e+07	4.99545e+07	4.95888e+06	#DIV/0!	#DIV/0!	#DIV/0!	#DIV/0!					0	3	0	3	7.61225	UBAC2	UBAC2	6 / 411	1	1	0.656282	0.497731	0.656282	0.497731
P38646;H0YBG6;D6RA73;D6RJI2	P38646	Stress-70 protein, mitochondrial	HSPA9	7	11.2	24801000	1.83384e+07	1.11866e+07	4.47918e+07	3.8076e+07	3.92985e+07	9.76282e+06	2.40084e+07	4.11673e+06	6.75914e+07	4.77474e+07	1.14699e+07	1.16913	1.84333	1.74284	0.686757	1.16913	1.84333	1.74284	0.686757	3	3	3	3	7.60983	HSPA9	HSPA9	307 / 411	19	160	0.501995	0.48406	0.501995	0.48406
P50990;H7C4C8;H7C2U0	P50990	T-complex protein 1 subunit theta	CCT8	7	16.8	13798000	8.1533e+06	2.07555e+07	3.22089e+07	3.5247e+07	4.97558e+07	1.71178e+07	2.98887e+07	2.41986e+07	5.35113e+07	5.16526e+07	2.33024e+07	1.45658	1.61612	0.851337	0.742768	1.45658	1.61612	0.851337	0.742768	3	3	3	3	7.59185	CCT8	CCT8	183 / 411	24.8	203	0.428484	0.898791	0.428484	0.898791
A0A087WX35;Q8N5Z5	A0A087WX35;Q8N5Z5	BTB/POZ domain-containing protein KCTD17	KCTD17	1	5.5	18724000	1.11109e+07	1.61515e+07	3.28968e+07	3.40944e+07	4.79118e+07	1.8134e+07	1.75614e+07		4.18275e+07	3.14632e+07	6.95502e+06	1.32114	1.58909	0.583723	0.318713	1.32114	1.58909	0.583723	0.318713	3	3	2	3	7.58321	KCTD17	KCTD17	5 / 411	17.6	38	-0.0637517	0.0795583	-0.0637517	0.0795583
I3L3P7;P62244;I3L246;H3BN98;H3BV27;H3BT37;I3L303;H3BVC7	I3L3P7;P62244;I3L246;H3BN98	40S ribosomal protein S15a	RPS15A	4	36	13539000	9.03478e+06	9.66443e+06	2.85389e+07	3.55391e+07	4.52111e+07	5.97267e+06	2.42654e+07		2.41089e+07	3.59378e+07	7.00566e+06	1.7613	1.58452	0.563957	0.215754	1.7613	1.58452	0.563957	0.215754	3	3	2	3	7.56146	RPS15A	RPS15A	178 / 411	5.3	36	-0.279029	0.318272	-0.279029	0.318272
A6PVX3;Q5VWC4;P55036	A6PVX3;Q5VWC4;P55036	26S proteasome non-ATPase regulatory subunit 4	PSMD4	3	21.2	21887000	1.61933e+07	1.69046e+07	3.31294e+07	4.0384e+07	3.54046e+07	1.89778e+07	2.34727e+07		5.29378e+07	5.22363e+07	8.2648e+06	0.986135	2.47792	0.8331	0.422173	0.986135	2.47792	0.8331	0.422173	3	3	2	3	7.55998	PSMD4	PSMD4	73 / 411	3.3	11	0.534499	1.82459	0.534499	1.82459
B4DUR8;P49368;Q5SZX6	B4DUR8;P49368	T-complex protein 1 subunit gamma	CCT3	6	20	1.6646e+07	1.73354e+07		3.82801e+07	3.56429e+07	3.45034e+07	2.62544e+07	2.6862e+07	2.90103e+07	7.10172e+07	4.3512e+07	1.75765e+07	1.08894	2.75356	0.685769	0.405433	1.08894	2.75356	0.685769	0.405433	2	3	3	3	7.55801	CCT3	CCT3	165 / 411	15.1	114	0.663961	0.436433	0.663961	0.436433
B4DEV8;P25786;F5GX11	B4DEV8;P25786;F5GX11	Proteasome subunit alpha type;Proteasome subunit alpha type-1	PSMA1	4	27.4	4477700	4.62739e+06	1.70402e+07	3.69815e+07	3.20615e+07	3.70464e+07	8.80537e+06	7.91973e+06		5.0773e+07	4.21053e+07	1.31839e+07	2.02066	1.85837	2.07986	0.852125	2.02066	1.85837	2.07986	0.852125	3	3	2	3	7.54855	PSMA1	PSMA1	86 / 411	3.7	16	0.393094	0.690619	0.393094	0.690619
E9PK01;P29692;E9PQZ1;A0A087X1X7;E9PRY8;E9PL71;E9PQ49;E9PI39;H0YE58;H0YE72;E9PPR1;E9PL12;E9PQC9;E9PN91;E9PMW7;E9PK06;E9PNW6;E9PKK3;E9PK72;E9PJD0;E9PIZ1;H0YCK7	E9PK01;P29692;E9PQZ1;A0A087X1X7;E9PRY8;E9PL71;E9PQ49;E9PI39;H0YE58;H0YE72;E9PPR1;E9PL12	Elongation factor 1-delta	EEF1D	6	24.9	13688000		1.73552e+07	3.6836e+07	2.77051e+07	3.65533e+07	1.21035e+07	2.66545e+07	2.86034e+07	2.44948e+07	3.20654e+07	3.04366e+07	1.11839	1.83543	0.369038	0.468285	1.11839	1.83543	0.369038	0.468285	2	3	3	3	7.52761	EEF1D	EEF1D	157 / 411	5.9	34	-0.252884	0.433256	-0.252884	0.433256
P57088;D6RAA6;H0Y8N0	P57088;D6RAA6;H0Y8N0	Transmembrane protein 33	TMEM33	4	18.6				2.74372e+07	2.91652e+07	4.06229e+07				6.59238e+07	4.98492e+07	8.46776e+06	#DIV/0!	#DIV/0!	#DIV/0!	#DIV/0!					0	3	0	3	7.51066	TMEM33	TMEM33	34 / 411	1.9	6	0.836857	0.851982	0.836857	0.851982
X1WI28;P27635;F8W7C6;A0A087WV22;B8A6G2;A6QRI9;Q96L21;H7C123;H7C2C5;H7C2U2	X1WI28;P27635;F8W7C6;A0A087WV22;B8A6G2;A6QRI9;Q96L21	60S ribosomal protein L10;60S ribosomal protein L10-like	RPL10;RPL10L	7	45.8	11126000	1.61766e+07	1.61239e+07	2.76085e+07	3.16923e+07	2.99549e+07	1.12108e+07	3.59407e+07	2.32184e+07	4.5825e+07	7.25616e+07	6.73042e+06	1.03937	2.58401	0.830246	0.349217	1.03937	2.58401	0.830246	0.349217	3	3	3	3	7.47351	RPL10	RPL10	146 / 411	5.8	36	0.992452	0.569897	0.992452	0.569897
Q09028;H0YEU5;H0YCT5;H0YF10;H0YDK2;E9PC52;Q16576;E9PNS2;E9PIC4;E9PNS6;Q5JP02;C9JAJ9;Q5JNZ6	Q09028;H0YEU5;H0YCT5;H0YF10;H0YDK2;E9PC52;Q16576	Histone-binding protein RBBP4;Histone-binding protein RBBP7	RBBP4;RBBP7	5	14.1	3576300	1.77168e+07	7.57169e+06	3.10825e+07	1.98347e+07	3.74337e+07	1.04822e+07	2.69152e+07	6.83988e+06	3.55808e+07	4.10585e+07	1.38934e+07	1.61394	1.37002	1.03318	0.666457	1.61394	1.37002	1.03318	0.666457	3	3	3	3	7.46909	RBBP4	RBBP4	148 / 411	4	22	0.379801	0.637353	0.379801	0.637353
P04080	P04080	Cystatin-B	CSTB	1	12.2			8.34123e+06	3.36154e+07	2.84941e+07	2.49794e+07	1.43037e+07		5.16822e+07	1.74449e+07	6.8636e+06	4.88812e+06	1.79919	#DIV/0!	-1.76132	0.37182	1.79919		-1.76132	0.37182	1	3	2	3	7.46284	CSTB	CSTB	43 / 411	1.6	6	-1.25607	0.839368	-1.25607	0.839368
H0YKU1;H0YNJ8;Q9NYL9;G5EA42;Q9NZR1	H0YKU1;H0YNJ8;Q9NYL9	Tropomodulin-3	TMOD3	4	22.5				1.83294e+07	2.36506e+07	2.99757e+07	8.19968e+06	5.29579e+06		7.6308e+06	2.28902e+07	9.98592e+06	#DIV/0!	#DIV/0!	1.00073	0.539024			1.00073	0.539024	0	3	2	3	7.37994	TMOD3	TMOD3	63 / 411	4.3	20	-0.652343	0.35386	-0.652343	0.35386
Q13501;E9PFW8;E7EMC7;C9JRJ8;E3W990	Q13501;E9PFW8;E7EMC7;C9JRJ8	Sequestosome-1	SQSTM1	5	16.4		789085		2.60872e+07	1.39254e+07	2.89782e+07	1.52602e+06	2.03799e+06		3.84843e+07	6.3686e+07	1.63074e+07	4.86512	#DIV/0!	4.47001	0.957461	4.86512		4.47001	0.957461	1	3	2	3	7.36167	SQSTM1	SQSTM1	47 / 411	5.2	26	1.15146	0.621609	1.15146	0.621609
C9J6N7;B7Z5J4;Q9UI42;C9J3P4	C9J6N7;B7Z5J4;Q9UI42	Carboxypeptidase A4	CPA4	3	22.6	7794400	3.70415e+06	1.23748e+07	1.77267e+07	3.07208e+07	1.96167e+07	1.91996e+07	1.20537e+07		1.84268e+07	1.72308e+06	5.64373e+06	1.51149	1.33133	-0.861963	0.471025	1.51149	1.33133	-0.861963	0.471025	3	3	2	3	7.3558	CPA4	CPA4	8 / 411	2.5	9	-1.17116	0.463126	-1.17116	0.463126
A0A087X2I1;P62333;H0YJS8;H0YJC0	A0A087X2I1;P62333;H0YJS8;H0YJC0	26S protease regulatory subunit 10B	PSMC6	4	12.9				1.13615e+07	3.04063e+07	2.55226e+07				4.12477e+07	4.23578e+07		#DIV/0!	#DIV/0!	#DIV/0!	#DIV/0!					0	3	0	2	7.35083	PSMC6	PSMC6	89 / 411	3.8	32	0.89816	1.12107	0.89816	1.12107
P68133;P68032;Q5T8M8;P63267;P62736;A6NL76;F8WB63;B8ZZJ2;C9JFL5;F6UVQ4;F6QUT6	P68133;P68032;Q5T8M8;P63267;P62736;A6NL76	Actin, alpha skeletal muscle;Actin, alpha cardiac muscle 1;Actin, gamma-enteric smooth muscle;Actin, aortic smooth muscle	ACTA1;ACTC1;ACTG2;ACTA2	19	35.5	6381300	6.17858e+06	1.11312e+07	1.63103e+07	2.80505e+07	2.21143e+07	1.18173e+07	1.08912e+08	5.09596e+07	3.24701e+07	2.15643e+07	3.41952e+07	1.48847	1.45973	-0.960459	0.368236	1.48847	1.45973	-0.960459	0.368236	3	3	3	3	7.34554	ACTA1	ACTA1	354 / 411	20.1	357	0.286026	0.270717	0.286026	0.270717
P02814	P02814	Submaxillary gland androgen-regulated protein 3B;Peptide P-A;Peptide D1A	SMR3B	2	65.8			1.0558e+07	2.18728e+06	3.80549e+07	2.41264e+07	2.13516e+07	1.23273e+07	5.11391e+06	9.61053e+06		3.65322e+07	1.02306	#DIV/0!	0.835275	0.232042	1.02306		0.835275	0.232042	1	3	3	2	7.33155	SMR3B	SMR3B	1 / 411	1	1	-1.15871	#DIV/0!	-1.15871
E9PM69;R4GNH3;P17980;E9PKD5;E9PLG2;E9PN50;E9PMD8	E9PM69;R4GNH3;P17980;E9PKD5	26S protease regulatory subunit 6A	PSMC3	4	13.6				3.49713e+07	1.81781e+07	9.68552e+06				2.89779e+07	2.9939e+07		#DIV/0!	#DIV/0!	#DIV/0!	#DIV/0!					0	3	0	2	7.32108	PSMC3	PSMC3	113 / 411	4.4	31	0.492076	0.431328	0.492076	0.431328
P12236;I7HJJ0	P12236;I7HJJ0	ADP/ATP translocase 3;ADP/ATP translocase 3, N-terminally processed	SLC25A6	9	22.8	2440900	2.31286e+06		2.05693e+07	1.945e+07	1.80674e+07		1.62782e+06		2.64541e+07	1.93286e+07	3.24403e+06	3.0261	2.77282	3.32759	#DIV/0!	3.0261	2.77282	3.32759		2	3	1	3	7.28696	SLC25A6	SLC25A6	201 / 411	7	119	0.241554	0.301637	0.241554	0.301637
H0YCY8;P53634	H0YCY8;P53634	Dipeptidyl peptidase 1;Dipeptidyl peptidase 1 exclusion domain chain;Dipeptidyl peptidase 1 heavy chain;Dipeptidyl peptidase 1 light chain	CTSC	1	4.9		4.19552e+06		1.98081e+07	1.2119e+07	1.87863e+07	1.39508e+07			1.59173e+07	5.6348e+06		2.01048	#DIV/0!	-0.372522	#DIV/0!	2.01048		-0.372522		1	3	1	2	7.228	CTSC	CTSC	3 / 411	1	1	-0.649576	0.369139	-0.649576	0.369139
A0A087WZZ5;E9PPJ0;Q13435;E9PJT3;E9PJ04;H0YCG1;E9PIL8;H0YEX5	A0A087WZZ5;E9PPJ0;Q13435;E9PJT3;E9PJ04;H0YCG1	Splicing factor 3B subunit 2	SF3B2	3	5.3	3682000			1.68695e+07	1.65874e+07	1.54923e+07	3.51875e+06	6.28466e+06		3.07146e+07	2.4255e+06		2.14776	#DIV/0!	1.75722	0.251597	2.14776		1.75722	0.251597	1	3	2	2	7.21262	SF3B2	SF3B2	134 / 411	12.7	83	0.0222514	0.00498468	0.0222514	0.00498468
I3L1H9;I3L3X0;Q96DA0	I3L1H9;I3L3X0;Q96DA0	Zymogen granule protein 16 homolog B	ZG16B	2	36.2	4311600	3.61532e+06	3.58778e+06	1.14704e+07	2.18592e+07	1.48122e+07	2.49002e+07	1.45397e+07		1.21882e+07	3.69274e+06		2.06381	1.24629	-1.31236	0.64677	2.06381	1.24629	-1.31236	0.64677	3	3	2	2	7.2054	ZG16B	ZG16B	10 / 411	1.3	3	-1.01503	0.585671	-1.01503	0.585671
O15511	O15511	Actin-related protein 2/3 complex subunit 5	ARPC5	1	7.9				1.25086e+07	1.74256e+07	1.78256e+07	1.03968e+07	8.39654e+06		1.40137e+07	2.07301e+07		#DIV/0!	#DIV/0!	0.886536	0.633339			0.886536	0.633339	0	3	2	2	7.20194	ARPC5	ARPC5	12 / 411	1.2	2	0.125923	0.12686	0.125923	0.12686
O43143	O43143	Pre-mRNA-splicing factor ATP-dependent RNA helicase DHX15	DHX15	3	4.2	4711000	6.98692e+06	7.22489e+06	1.63509e+07	1.40377e+07	1.54488e+07		5.04223e+06	2.8603e+06	2.53941e+07	1.31968e+07	2.1963e+06	1.2764	2.9366	1.78277	0.544484	1.2764	2.9366	1.78277	0.544484	3	3	2	3	7.1841	DHX15	DHX15	168 / 411	10.9	172	0.336697	0.201421	0.336697	0.201421
Q14525;A0A087X2I6	Q14525;A0A087X2I6	Keratin, type I cuticular Ha3-II	KRT33B	58	88.9	7038700	3.71199e+06		1.92182e+07	1.18222e+07	1.36162e+07	2.29391e+07	4.62079e+06	5.17744e+10	2.32051e+06	9.61225e+06		1.46948	1.37689	-11.4989	0.374198	1.46948	1.37689	-11.4989	0.374198	2	3	3	2	7.17277	KRT33B	KRT33B	186 / 411	4.9	63	-1.31899	0.723663	-1.31899	0.723663
D6R9A6;P26583	D6R9A6;P26583	High mobility group protein B2	HMGB2	3	35.1	6153600	7.63516e+06		1.54631e+07	1.4862e+07	1.28029e+07	1.18196e+07	8.79076e+06	3.14148e+06	2.12458e+07	2.03089e+07	1.76786e+07	1.06017	2.10084	1.31837	1.53642	1.06017	2.10084	1.31837	1.53642	2	3	3	3	7.15764	HMGB2	HMGB2	65 / 411	4.6	22	0.531354	2.15969	0.531354	2.15969
O00231;J3QRY4	O00231	26S proteasome non-ATPase regulatory subunit 11	PSMD11	3	10.7				7.89614e+06	1.84069e+07	1.51636e+07				3.276e+07	2.03079e+07	2.71432e+06	#DIV/0!	#DIV/0!	#DIV/0!	#DIV/0!					0	3	0	3	7.14058	PSMD11	PSMD11	97 / 411	5.2	36	0.940852	0.605445	0.940852	0.605445
Q99613;B5ME19;H3BPE4	Q99613;B5ME19	Eukaryotic translation initiation factor 3 subunit C;Eukaryotic translation initiation factor 3 subunit C-like protein	EIF3C;EIF3CL	3	3.1	4365200	3.84797e+06	3.1196e+06	9.46096e+06	1.42751e+07	1.76499e+07	6.78586e+06	5.44227e+06	6.56491e+06	1.62297e+07	2.08252e+07	2.07374e+07	1.86864	1.3096	1.62068	2.03024	1.86864	1.3096	1.62068	2.03024	3	3	3	3	7.13973	EIF3C	EIF3C	109 / 411	5.1	28	0.425483	0.591277	0.425483	0.591277
Q9NR30	Q9NR30	Nucleolar RNA helicase 2	DDX21	3	5.4	2346400	3.05895e+06	1.91552e+06	9.88883e+06	1.10596e+07	1.85898e+07		8.99829e+06		1.627e+07	2.01239e+07		2.43316	1.24539	1.01598	#DIV/0!	2.43316	1.24539	1.01598		3	3	1	2	7.1199	DDX21	DDX21	179 / 411	13.1	75	0.465413	0.638505	0.465413	0.638505
P25398	P25398	40S ribosomal protein S12	RPS12	4	40.2	2849100	2.8512e+06	2.55528e+06	1.09626e+07	9.83536e+06	1.80929e+07	5.35744e+06	8.89058e+06	9.05857e+06	2.73291e+07	2.05257e+07		2.23599	1.23417	1.62289	0.9957	2.23599	1.23417	1.62289	0.9957	3	3	3	2	7.11273	RPS12	RPS12	154 / 411	4.4	23	0.884193	0.933615	0.884193	0.933615
A0A0A0MR02;P45880	A0A0A0MR02;P45880	Voltage-dependent anion-selective channel protein 2	VDAC2	2	7.8	1180400	1.56207e+06	4.91474e+06	1.4022e+07	1.01337e+07	1.17496e+07	3.24366e+06	3.68082e+06	2.95001e+06	1.70958e+07	1.18453e+07	4.64772e+06	2.2293	2.34072	1.7662	0.797545	2.2293	2.34072	1.7662	0.797545	3	3	3	3	7.07804	VDAC2	VDAC2	58 / 411	8.1	51	0.273887	0.295055	0.273887	0.295055
P35998;C9JLS9	P35998;C9JLS9	26S protease regulatory subunit 7	PSMC2	4	14.5				1.09656e+07	1.26554e+07	1.17968e+07				3.91287e+07	2.9527e+07		#DIV/0!	#DIV/0!	#DIV/0!	#DIV/0!					0	3	0	2	7.0721	PSMC2	PSMC2	126 / 411	5.6	45	1.53987	0.884038	1.53987	0.884038
Q9NSB2	Q9NSB2	Keratin, type II cuticular Hb4	KRT84	56	73.5			4.39159e+06	3.58789e+06	1.23276e+07	1.58909e+07			6.72058e+09	1.28066e+07	1.47282e+07		1.27154	#DIV/0!	-8.93119	#DIV/0!	1.27154		-8.93119		1	3	1	2	7.02539	KRT84	KRT84	146 / 411	3.4	20	0.376898	0.317517	0.376898	0.317517
P61160;F5H6T1	P61160;F5H6T1	Actin-related protein 2	ACTR2	4	16				4.24708e+06	1.71125e+07	9.69686e+06		2.58696e+06	4.19355e+06	2.11049e+07	9.70855e+06	4.46054e+06	#DIV/0!	#DIV/0!	1.79418	0.641019			1.79418	0.641019	0	3	2	3	7.01503	ACTR2	ACTR2	51 / 411	2.2	13	0.573632	0.267654	0.573632	0.267654
K7EMM8;Q49A26;K7EQB2	K7EMM8;Q49A26	Putative oxidoreductase GLYR1	GLYR1	4	11.1			3.54812e+06	7.24735e+06	1.0904e+07	1.06613e+07	7.3466e+06	1.05278e+07		3.55925e+07	3.14929e+07		1.43662	#DIV/0!	1.9081	1.87874	1.43662		1.9081	1.87874	1	3	2	2	6.98246	GLYR1	GLYR1	53 / 411	3.4	15	1.80425	1.77691	1.80425	1.77691
H7C2Q3;Q13200	H7C2Q3;Q13200	26S proteasome non-ATPase regulatory subunit 2	PSMD2	1	11.9				1.14229e+07	8.00885e+06	9.16653e+06				1.2496e+07	1.04908e+07		#DIV/0!	#DIV/0!	#DIV/0!	#DIV/0!					0	3	0	2	6.97922	PSMD2	PSMD2	124 / 411	7.3	55	0.269843	0.566848	0.269843	0.566848
P27824	P27824	Calnexin	CANX	1	2.4				9.45621e+06	6.32751e+06	8.15292e+06				8.84343e+06	6.1118e+06		#DIV/0!	#DIV/0!	#DIV/0!	#DIV/0!					0	3	0	2	6.90194	CANX	CANX	126 / 411	5.1	29	-0.0936079	0.10229	-0.0936079	0.10229
P49755	P49755	Transmembrane emp24 domain-containing protein 10	TMED10	1	4.1				1.02213e+07	6.39181e+06	5.86015e+06			2.04275e+07	4.63689e+06	3.39024e+06		#DIV/0!	#DIV/0!	-2.34756	#DIV/0!			-2.34756		0	3	1	2	6.87454	TMED10	TMED10	19 / 411	1.6	5	-0.90029	0.939658	-0.90029	0.939658
P07919	P07919	Cytochrome b-c1 complex subunit 6, mitochondrial	UQCRH	1	19.8				4.2641e+06	6.60998e+06	9.86689e+06				1.00709e+07	8.32742e+06		#DIV/0!	#DIV/0!	#DIV/0!	#DIV/0!					0	3	0	2	6.83971	UQCRH	UQCRH	1 / 411	2	2	0.412057	0.512155	0.412057	0.512155
C9J7B7;Q15008	C9J7B7;Q15008	26S proteasome non-ATPase regulatory subunit 6	PSMD6	1	11.8				6.40971e+06	4.63002e+06	8.50603e+06				9.91029e+06	3.44299e+06		#DIV/0!	#DIV/0!	#DIV/0!	#DIV/0!					0	3	0	2	6.81393	PSMD6	PSMD6	82 / 411	3.6	15	0.0353019	0.013769	0.0353019	0.013769
Q7KZF4;H7C597	Q7KZF4;H7C597	Staphylococcal nuclease domain-containing protein 1	SND1	2	2.6	2700900	3.84709e+06		6.98447e+06	7.2482e+06	5.21722e+06	5.89577e+06	9.55265e+06	8.86702e+06	9.57822e+06	9.25822e+06	6.01051e+06	0.985676	1.43627	0.0311962	0.0375658	0.985676	1.43627	0.0311962	0.0375658	2	3	3	3	6.8118	SND1	SND1	118 / 411	8	55	0.538727	1.42405	0.538727	1.42405
P29401	P29401	Transketolase	TKT	1	1.9				9.25311e+06	5.53457e+06	4.54888e+06	6.66837e+06		1.10489e+07	5.93227e+06	3.71983e+06		#DIV/0!	#DIV/0!	-0.876239	0.548045			-0.876239	0.548045	0	3	2	2	6.80926	TKT	TKT	51 / 411	5.8	67	-0.417454	0.359275	-0.417454	0.359275
A0A075B6L1;A0A075B6L0;A0A075B6K9;A0A075B6K8;A0A087WWC9;A0A087WXC3;A0A087WWU7;A0A087WYN7;A0A087WWT5;A0A087WU42;A0A087X2A1;A0A087WYR4;A0A087WX49;P0CG06;P0CG05;P0CG04;P0CF74;A0M8Q6;B9A064	A0A075B6L1;A0A075B6L0;A0A075B6K9;A0A075B6K8;A0A087WWC9;A0A087WXC3;A0A087WWU7;A0A087WYN7;A0A087WWT5;A0A087WU42;A0A087X2A1;A0A087WYR4;A0A087WX49;P0CG06;P0CG05;P0CG04;P0CF74;A0M8Q6;B9A064	Ig lambda-3 chain C regions;Ig lambda-2 chain C regions;Ig lambda-1 chain C regions;Ig lambda-6 chain C region;Ig lambda-7 chain C region;Immunoglobulin lambda-like polypeptide 5	IGLC7;IGLC3;IGLC2;IGLC1;IGLL5;IGLC6	2	18.9				4.77482e+06	9.2978e+06	4.67584e+06	6.9561e+06	3.82817e+06					#DIV/0!	#DIV/0!	#DIV/0!	#DIV/0!					0	3	2	0	6.79584	IGLC7	Invalid identifier / gene not available				#DIV/0!	#DIV/0!
U3KPS2;P24158	U3KPS2;P24158	Myeloblastin	PRTN3	1	5.6		2.96571e+06		3.64738e+06	6.67793e+06	8.40486e+06	1.06588e+07	4.5469e+06		7.1781e+06	4.6126e+06	5.34577e+06	1.07395	#DIV/0!	-0.412502	0.189441	1.07395		-0.412502	0.189441	1	3	2	3	6.79542	PRTN3	PRTN3	0 / 411	0	0	-0.0827517	0.0622083	-0.0827517	0.0622083
O43809;H3BND3	O43809;H3BND3	Cleavage and polyadenylation specificity factor subunit 5	NUDT21	2	16.3				4.35269e+06	4.19171e+06	1.01238e+07				1.05269e+07	6.19614e+06		#DIV/0!	#DIV/0!	#DIV/0!	#DIV/0!					0	3	0	2	6.79398	NUDT21	NUDT21	119 / 411	4.5	20	0.426212	0.278615	0.426212	0.278615
P25685;M0R128;M0R1D6;M0QZD0;M0QYT3;M0QXK0;M0R080	P25685;M0R128;M0R1D6;M0QZD0;M0QYT3;M0QXK0;M0R080	DnaJ homolog subfamily B member 1	DNAJB1	2	6.2				4.0513e+06	5.70655e+06	8.73775e+06				7.16778e+06	3.48348e+06	8.76421e+06	#DIV/0!	#DIV/0!	#DIV/0!	#DIV/0!					0	3	0	3	6.78995	DNAJB1	DNAJB1	39 / 411	1.7	5	-0.211197	0.125891	-0.211197	0.125891
D6RAN4;H0Y9V9;P32969;H0Y9R4;E7ESE0	D6RAN4;H0Y9V9;P32969;H0Y9R4;E7ESE0	60S ribosomal protein L9	RPL9	4	19.8				5.24466e+06	5.50172e+06	5.67642e+06			5.65173e+06	8.0722e+06	8.28019e+06	6.16565e+06	#DIV/0!	#DIV/0!	0.409355	#DIV/0!			0.409355		0	3	1	3	6.73833	RPL9	RPL9	167 / 411	5.7	68	0.578764	3.26101	0.578764	3.26101
Q9NRK6	Q9NRK6	ATP-binding cassette sub-family B member 10, mitochondrial	ABCB10	1	1.6				3.96905e+06	5.37101e+06	6.59434e+06				6.63834e+06	8.42546e+06		#DIV/0!	#DIV/0!	#DIV/0!	#DIV/0!					0	3	0	2	6.72521	ABCB10	ABCB10	7 / 411	1.3	3	0.503903	0.746263	0.503903	0.746263
O60911	O60911	Cathepsin L2	CTSV	2	6.9			1.43554e+06	3.21475e+06	4.04626e+06	5.25926e+06	3.42839e+06	1.67967e+06					1.53964	#DIV/0!	#DIV/0!	#DIV/0!	1.53964				1	3	2	0	6.62049	CTSV	CTSV	3 / 411	4.7	11	#DIV/0!	#DIV/0!
P26196;Q8IV96	P26196;Q8IV96	Probable ATP-dependent RNA helicase DDX6	DDX6	2	4.3		1.7408e+06		3.34283e+06	4.37984e+06	4.66734e+06	1.65419e+06	3.22599e+06		5.86226e+06	5.56405e+06		1.24639	#DIV/0!	1.22736	0.855032	1.24639		1.22736	0.855032	1	3	2	2	6.61595	DDX6	DDX6	129 / 411	6.3	54	0.468146	1.3294	0.468146	1.3294
Q15750	Q15750	TGF-beta-activated kinase 1 and MAP3K7-binding protein 1	TAB1	1	2.2				5.34661e+06	3.45058e+06	3.22438e+06				9.26409e+06	1.00776e+07		#DIV/0!	#DIV/0!	#DIV/0!	#DIV/0!					0	3	0	2	6.60284	TAB1	TAB1	45 / 411	5.5	54	1.27105	2.23066	1.27105	2.23066
Q5T4B6;P62328	Q5T4B6;P62328	Thymosin beta-4;Hematopoietic system regulatory peptide	TMSB4X	1	31.8				888986	6.30224e+06	4.81735e+06	9.15679e+06	6.45183e+06		5.35077e+06	1.2748e+07		#DIV/0!	#DIV/0!	0.213552	0.0990115			0.213552	0.0990115	0	3	2	2	6.60237	TMSB4X	TMSB4X	3 / 411	1	1	1.17679	0.418743	1.17679	0.418743
M0R0P1;M0R299;M0QXL5;M0R2Q4;P22087;A6NHQ2;R4GMW7	M0R0P1;M0R299;M0QXL5;M0R2Q4;P22087;A6NHQ2;R4GMW7	rRNA 2-O-methyltransferase fibrillarin;rRNA/tRNA 2-O-methyltransferase fibrillarin-like protein 1	FBL;FBLL1	1	4.8				3.3067e+06	2.96917e+06	5.48824e+06				5.81541e+06	7.15924e+06		#DIV/0!	#DIV/0!	#DIV/0!	#DIV/0!					0	3	0	2	6.59344	FBL	FBL	161 / 411	4.8	33	0.726266	1.03373	0.726266	1.03373
H0YA96;H0Y8G5;Q14103;D6RF44;D6RAF8	H0YA96;H0Y8G5;Q14103;D6RF44;D6RAF8	Heterogeneous nuclear ribonucleoprotein D0	HNRNPD	2	13.8				5.35205e+06	1.77246e+06	3.49077e+06		6.89991e+06		1.19961e+07	4.6355e+06	1.62593e+06	#DIV/0!	#DIV/0!	-0.18112	#DIV/0!			-0.18112		0	3	1	3	6.54881	HNRNPD	HNRNPD	216 / 411	4.2	28	1.23275	0.390343	1.23275	0.390343
E9PMD7;P62136;F8VYE8;F8W0W8;P36873;P62140	E9PMD7;P62136;F8VYE8;F8W0W8;P36873;P62140	Serine/threonine-protein phosphatase;Serine/threonine-protein phosphatase PP1-alpha catalytic subunit;Serine/threonine-protein phosphatase PP1-gamma catalytic subunit;Serine/threonine-protein phosphatase PP1-beta catalytic subunit	PPP1CA;PPP1CC;PPP1CB	2	11.5				3.8291e+06	3.67577e+06	2.97197e+06				8.09077e+06	7.51572e+06		#DIV/0!	#DIV/0!	#DIV/0!	#DIV/0!					0	3	0	2	6.54311	PPP1CA	PPP1CC	123 / 411	5.3	38	1.15991	2.46244	1.15991	2.46244
P08574	P08574	Cytochrome c1, heme protein, mitochondrial	CYC1	1	3.7				2.26527e+06	3.15814e+06	2.49757e+06				5.58574e+06	1.8338e+06		#DIV/0!	#DIV/0!	#DIV/0!	#DIV/0!					0	3	0	2	6.42166	CYC1	CYC1	9 / 411	2.4	7	0.490612	0.173991	0.490612	0.173991
C9JXK0;Q14739	C9JXK0;Q14739	Lamin-B receptor	LBR	2	7				3.30769e+06	2.2571e+06	2.34907e+06					4.06036e+06		#DIV/0!	#DIV/0!	#DIV/0!	#DIV/0!					0	3	0	1	6.42127	LBR	LBR	54 / 411	5.7	24	0.622188	#DIV/0!	0.622188
																															median	7.53419	7.50641
																															q3	8.06561	8.038
																															q1	6.98965	7.03189

## Sheet: high confidence WT vs Ctrl +MG 
Protein IDs	Majority protein IDs	Protein names	Gene names	Peptides	Sequence coverage [%]	Norm Intensity IP Ctrl (+MG132) R1 Seq49862_QE3	Norm Intensity IP Ctrl (+MG132) R2 Seq49863_QE3	Norm Intensity IP Ctrl (+MG132) R3 Seq49864_QE3	Norm Intensity IP RNF5 (+MG132) R1 Seq49865_QE3	Norm Intensity IP RNF5 (+MG132) R2 Seq49866_QE3	Norm Intensity IP RNF5 (+MG132) R3 Seq49867_QE3	Norm Intensity IP Ctrl + Btz (+MG132) R1 Seq49868_QE3	Norm Intensity IP Ctrl + Btz (+MG132) R2 Seq49869_QE3	Norm Intensity IP Ctrl + Btz (+MG132) R3 Seq49870_QE3	Norm Intensity IP RNF5 + Btz (+MG132) R1 Seq49871_QE3	Norm Intensity IP RNF5 + Btz (+MG132) R2 Seq49872_QE3	Norm Intensity IP RNF5 + Btz (+MG132) R3 Seq49873_QE3	ratio IP RNF5 / IP Ctrl (+MG132)	p-value IP RNF5 vs IP Ctrl (+MG132)	ratio IP RNF5 + Btz / IP Ctrl + Btz (+MG132)	p-value IP RNF5 + Btz vs IP Ctrl + Btz (+MG132)	ratio IP RNF5 / IP Ctrl (+MG132)	p-value IP RNF5 vs IP Ctrl (+MG132)	ratio IP RNF5 + Btz / IP Ctrl + Btz (+MG132)	p-value IP RNF5 + Btz vs IP Ctrl + Btz (+MG132)	nb 1	nb 2	nb 3	nb 4	mean intensity	Abundance	User Input	Mapped Gene Symbol	Num of Expt. (found/total)	Ave SC	Max SC	ratio IP RNF5 + Btz / IP RNF5 (+MG132)	p-value IP RNF5 + Btz vs IP RNF5 (+MG132)	ratio IP RNF5 + Btz / IP RNF5 (+MG132)	p-value IP RNF5 + Btz vs IP RNF5 (+MG132)
O75477;B0QZ43	O75477;B0QZ43	Erlin-1	ERLIN1	19	46.8	1314500	6.12378e+06		7.23854e+08	6.14359e+08	7.80765e+08	4.62955e+06	1.98693e+06	768517	6.79244e+08	8.23675e+08	4.53152e+08	7.56922	2.32663	8.04914	1.57751	7.56922	2.32663	8.04914	1.57751	2	3	3	3	8.84901	199120000	ERLIN1	ERLIN1	29 / 411	1.8	9	0.0893605	0.181748	0.0893605	0.181748
O95816;A2A296	O95816	BAG family molecular chaperone regulator 2	BAG2	11	58.3				3.15329e+08	1.83929e+08	3.07154e+08		2.42324e+06		3.96439e+08	4.10585e+08	9.81173e+07	#DIV/0!	#DIV/0!	6.9601	#DIV/0!	10		6.9601		0	3	1	3	8.42944	119060000	BAG2	BAG2	96 / 411	2.9	20	0.586057	1.08054	0.586057	1.08054
Q13501;E9PFW8;E7EMC7;C9JRJ8;E3W990	Q13501;E9PFW8;E7EMC7;C9JRJ8	Sequestosome-1	SQSTM1	5	16.4		789085		2.60872e+07	1.39254e+07	2.89782e+07	1.52602e+06	2.03799e+06		3.84843e+07	6.3686e+07	1.63074e+07	4.86512	#DIV/0!	4.47001	0.957461	4.86512		4.47001	0.957461	1	3	2	3	7.36167	9231700	SQSTM1	SQSTM1	47 / 411	5.2	26	1.15146	0.621609	1.15146	0.621609
P55072;C9JUP7;C9IZA5	P55072	Transitional endoplasmic reticulum ATPase	VCP	20	36.1				3.74467e+08	3.16474e+08	3.97548e+08			1.60779e+07	3.67656e+08	3.79006e+08	1.11914e+08	#DIV/0!	#DIV/0!	4.15383	#DIV/0!	10		4.15383		0	3	1	3	8.5597	41997000	VCP	VCP	167 / 411	20.1	134	0.0411632	0.149148	0.0411632	0.149148
P62979;J3QS39;J3QTR3;F5H6Q2;F5GYU3;F5H2Z3;F5H265;B4DV12;F5H388;F5H747;F5GXK7;J3QKN0;Q5PY61;Q96C32;P0CG47;P0CG48;M0R1V7;A0A087WV77;J3QLP7;J3QRK5;J3QSA3;F5GZ39;K7EMA8;J3KSM4	P62979;J3QS39;J3QTR3;F5H6Q2;F5GYU3;F5H2Z3;F5H265;B4DV12;F5H388;F5H747;F5GXK7;J3QKN0;Q5PY61;Q96C32;P0CG47;P0CG48;M0R1V7;A0A087WV77	Ubiquitin-40S ribosomal protein S27a;Ubiquitin;40S ribosomal protein S27a;Polyubiquitin-B;Ubiquitin;Polyubiquitin-C;Ubiquitin	RPS27A;UBB;UBC;UBA52	11	55.8	123110000	1.57384e+08	5.64011e+07	1.18554e+09	1.30146e+09	1.61073e+09	1.40175e+08	1.2909e+08	2.07878e+08	2.7646e+09	2.219e+09	8.89815e+08	3.60445	2.12408	3.6217	1.07764	3.60445	2.12408	3.6217	1.07764	3	3	3	3	9.13542	1758500000	UBB	UBB	233 / 411	6.5	90	0.867327	0.9838	0.867327	0.9838
P28066	P28066	Proteasome subunit alpha type-5	PSMA5	3	15.8	20049000	5.24269e+06	3.65593e+07	5.54555e+07	5.5086e+07	6.55173e+07	6.0713e+06	5.29392e+06	3.02222e+06	7.41082e+07	7.18961e+07	2.70913e+07	1.50919	1.41136	3.58869	1.13042	1.50919	1.41136	3.58869	1.13042	3	3	3	3	7.76854	36677000	PSMA5	PSMA5	88 / 411	2.8	13	0.314916	1.3706	0.314916	1.3706
P12236;I7HJJ0	P12236;I7HJJ0	ADP/ATP translocase 3;ADP/ATP translocase 3, N-terminally processed	SLC25A6	9	22.8	2440900	2.31286e+06		2.05693e+07	1.945e+07	1.80674e+07		1.62782e+06		2.64541e+07	1.93286e+07	3.24403e+06	3.0261	2.77282	3.32759	#DIV/0!	3.0261	2.77282	3.32759		2	3	1	3	7.28696	5535500	SLC25A6	SLC25A6	201 / 411	7	119	0.241554	0.301637	0.241554	0.301637
P05141;P12235;V9GYG0;Q9H0C2	P05141	ADP/ATP translocase 2;ADP/ATP translocase 2, N-terminally processed	SLC25A5	11	31.5	9057100	1.50589e+07	5.63559e+06	5.29237e+07	6.57334e+07	5.66895e+07	3.78291e+06	1.29521e+07	7.77585e+06	5.85571e+07	8.79257e+07	5.26658e+07	2.55917	3.10504	3.02235	1.55757	2.55917	3.10504	3.02235	1.55757	3	3	3	3	7.76678	21166000	SLC25A5	SLC25A5	223 / 411	7.1	58	0.325484	0.308115	0.325484	0.308115
P11142;E9PKE3;E9PNE6;E9PN89;A8K7Q2;E9PLF4;E9PQQ4;E9PQK7;E9PK54;E9PI65;E9PPY6;E9PN25;E9PS65;E9PM13	P11142;E9PKE3;E9PNE6;E9PN89;A8K7Q2	Heat shock cognate 71 kDa protein	HSPA8	36	49.7	272170000	2.72826e+08	2.52716e+08	1.37161e+09	1.58447e+09	1.90536e+09	2.9572e+08	2.7188e+08	1.8572e+08	2.2934e+09	2.01392e+09	8.02915e+08	2.60745	1.89471	2.76206	1.06679	2.60745	1.89471	2.76206	1.06679	3	3	3	3	9.20964	339350000	HSPA8	HSPA8	396 / 411	39.2	332	0.410368	1.05258	0.410368	1.05258
P08107;V9GZ37;P48741	P08107;V9GZ37	Heat shock 70 kDa protein 1A	HSPA1A	17	26.2	13056000	2.61669e+07	4.76099e+06	9.01873e+07	1.2282e+08	1.38628e+08	1.1846e+07	1.76131e+07	2.63877e+07	1.46348e+08	1.47773e+08	6.53567e+07	2.99903	2.02689	2.68635	1.20622	2.99903	2.02689	2.68635	1.20622	3	3	3	3	8.06897	24873000	HSPA1A	HSPA1B	395 / 411	42.9	331	0.327293	0.766699	0.327293	0.766699
B4DEV8;P25786;F5GX11	B4DEV8;P25786;F5GX11	Proteasome subunit alpha type;Proteasome subunit alpha type-1	PSMA1	4	27.4	4477700	4.62739e+06	1.70402e+07	3.69815e+07	3.20615e+07	3.70464e+07	8.80537e+06	7.91973e+06		5.0773e+07	4.21053e+07	1.31839e+07	2.02066	1.85837	2.07986	0.852125	2.02066	1.85837	2.07986	0.852125	3	3	2	3	7.54855	22248000	PSMA1	PSMA1	86 / 411	3.7	16	0.393094	0.690619	0.393094	0.690619
P61160;F5H6T1	P61160;F5H6T1	Actin-related protein 2	ACTR2	4	16				4.24708e+06	1.71125e+07	9.69686e+06		2.58696e+06	4.19355e+06	2.11049e+07	9.70855e+06	4.46054e+06	#DIV/0!	#DIV/0!	1.79418	0.641019	10		1.79418	0.641019	0	3	2	3	7.01503	5697500	ACTR2	ACTR2	51 / 411	2.2	13	0.573632	0.267654	0.573632	0.267654
O43143	O43143	Pre-mRNA-splicing factor ATP-dependent RNA helicase DHX15	DHX15	3	4.2	4711000	6.98692e+06	7.22489e+06	1.63509e+07	1.40377e+07	1.54488e+07		5.04223e+06	2.8603e+06	2.53941e+07	1.31968e+07	2.1963e+06	1.2764	2.9366	1.78277	0.544484	1.2764	2.9366	1.78277	0.544484	3	3	2	3	7.1841	2964200	DHX15	DHX15	168 / 411	10.9	172	0.336697	0.201421	0.336697	0.201421
A0A0A0MR02;P45880	A0A0A0MR02;P45880	Voltage-dependent anion-selective channel protein 2	VDAC2	2	7.8	1180400	1.56207e+06	4.91474e+06	1.4022e+07	1.01337e+07	1.17496e+07	3.24366e+06	3.68082e+06	2.95001e+06	1.70958e+07	1.18453e+07	4.64772e+06	2.2293	2.34072	1.7662	0.797545	2.2293	2.34072	1.7662	0.797545	3	3	3	3	7.07804	6237500	VDAC2	VDAC2	58 / 411	8.1	51	0.273887	0.295055	0.273887	0.295055
A0A087WZZ5;E9PPJ0;Q13435;E9PJT3;E9PJ04;H0YCG1;E9PIL8;H0YEX5	A0A087WZZ5;E9PPJ0;Q13435;E9PJT3;E9PJ04;H0YCG1	Splicing factor 3B subunit 2	SF3B2	3	5.3	3682000			1.68695e+07	1.65874e+07	1.54923e+07	3.51875e+06	6.28466e+06		3.07146e+07	2.4255e+06		2.14776	#DIV/0!	1.75722	0.251597	2.14776		1.75722	0.251597	1	3	2	2	7.21262	2212500	SF3B2	SF3B2	134 / 411	12.7	83	0.0222514	0.00498468	0.0222514	0.00498468
P38646;H0YBG6;D6RA73;D6RJI2	P38646	Stress-70 protein, mitochondrial	HSPA9	7	11.2	24801000	1.83384e+07	1.11866e+07	4.47918e+07	3.8076e+07	3.92985e+07	9.76282e+06	2.40084e+07	4.11673e+06	6.75914e+07	4.77474e+07	1.14699e+07	1.16913	1.84333	1.74284	0.686757	1.16913	1.84333	1.74284	0.686757	3	3	3	3	7.60983	9056000	HSPA9	HSPA9	307 / 411	19	160	0.501995	0.48406	0.501995	0.48406
P28072	P28072	Proteasome subunit beta type-6	PSMB6	2	8.8	6689400	4.15788e+06		4.61359e+07	5.97779e+07	3.59374e+07	2.70234e+07	5.82315e+06	4.79587e+06	3.74961e+07	6.04177e+07	2.46959e+07	3.12401	1.63489	1.70364	1.00815	3.12401	1.63489	1.70364	1.00815	2	3	3	3	7.67471	26542000	PSMB6	PSMB6	76 / 411	2.4	15	0.0501694	0.0393455	0.0501694	0.0393455
Q15208;H0YGN4	Q15208	Serine/threonine-protein kinase 38	STK38	17	29.5	112320000	1.25746e+08	5.34778e+07	2.06772e+08	2.13875e+08	2.13529e+08	6.73447e+07	1.25786e+08	3.73478e+07	3.41457e+08	2.41466e+08	1.31813e+08	1.12117	1.46179	1.63278	0.996937	1.12117	1.46179	1.63278	0.996937	3	3	3	3	8.32509	74352000	STK38	STK38	168 / 411	41.1	381	0.463388	0.44992	0.463388	0.44992
Q99613;B5ME19;H3BPE4	Q99613;B5ME19	Eukaryotic translation initiation factor 3 subunit C;Eukaryotic translation initiation factor 3 subunit C-like protein	EIF3C;EIF3CL	3	3.1	4365200	3.84797e+06	3.1196e+06	9.46096e+06	1.42751e+07	1.76499e+07	6.78586e+06	5.44227e+06	6.56491e+06	1.62297e+07	2.08252e+07	2.07374e+07	1.86864	1.3096	1.62068	2.03024	1.86864	1.3096	1.62068	2.03024	3	3	3	3	7.13973	2958200	EIF3C	EIF3C	109 / 411	5.1	28	0.425483	0.591277	0.425483	0.591277
P25787;H7C402;H3BT36;C9JCK5	P25787	Proteasome subunit alpha type-2	PSMA2	4	28.6	23828000	2.05208e+07	6.3002e+07	1.25532e+08	1.07496e+08	1.0326e+08	4.12938e+07	2.43688e+07	1.45881e+07	4.30867e+07	1.03017e+08	8.59154e+07	1.64736	1.79332	1.53166	1.05446	1.64736	1.79332	1.53166	1.05446	3	3	3	3	8.04959	53545000	PSMA2	PSMA2	93 / 411	3.7	17	-0.617743	0.388222	-0.617743	0.388222
G3V5Z7;P60900;G3V3I1;G3V295;G3V3U4;G3V4S5;G3V2S7;H0YJC4	G3V5Z7;P60900;G3V3I1;G3V295;G3V3U4	Proteasome subunit alpha type;Proteasome subunit alpha type-6	PSMA6	8	38.5	14035000	1.22236e+07	4.19453e+07	1.08745e+08	1.00218e+08	8.55421e+07	3.41011e+07	2.86996e+07	1.4929e+07	9.66617e+07	8.81986e+07	3.86008e+07	2.11037	2.36069	1.52348	0.981193	2.11037	2.36069	1.52348	0.981193	3	3	3	3	7.99197	37880000	PSMA6	PSMA6	86 / 411	3.7	18	-0.0868962	0.27979	-0.0868962	0.27979
O75688;C9JIR6;B8ZZF0	O75688;C9JIR6;B8ZZF0	Protein phosphatase 1B	PPM1B	16	38.4	261970000	2.63983e+08	1.03186e+08	4.14206e+08	3.95332e+08	4.85353e+08	1.19242e+08	2.55307e+08	7.26665e+07	5.32052e+08	5.03338e+08	2.17488e+08	1.04138	1.46381	1.4862	1.00939	1.04138	1.46381	1.4862	1.00939	3	3	3	3	8.63511	164640000	PPM1B	PPM1B	117 / 411	16.4	178	0.262306	1.13181	0.262306	1.13181
P62241;Q5JR95	P62241;Q5JR95	40S ribosomal protein S8	RPS8	11	59.6	100010000	9.9942e+07	1.14764e+08	2.11513e+08	1.79422e+08	2.40943e+08	8.55673e+07	1.35215e+08	5.788e+07	3.16524e+08	3.41784e+08	5.75474e+07	1.0056	1.68221	1.36115	0.608588	1.0056	1.68221	1.36115	0.608588	3	3	3	3	8.32351	220630000	RPS8	RPS8	228 / 411	7.4	51	0.644082	1.91327	0.644082	1.91327
P68363;F5H5D3;Q9BQE3;Q71U36;F8VVB9;Q13748;F8VQQ4;C9J2C0;Q9NY65;F8VRZ4;F8VS66;Q6PEY2;F8VX09;F8VWV9;V9GZ17;A6NHL2;F8VRK0;C9JDS9;F8VXZ7;C9K0S6;C9JDL2;F8W0F6;Q9H853	P68363;F5H5D3;Q9BQE3;Q71U36;F8VVB9;Q13748	Tubulin alpha-1B chain;Tubulin alpha-1C chain;Tubulin alpha-1A chain;Tubulin alpha-3C/D chain	TUBA1B;TUBA1C;TUBA1A;TUBA3C	17	45.7	69411000	1.40129e+08	1.01109e+08	4.76136e+08	3.65092e+08	3.98303e+08	1.38888e+08	1.74487e+08	1.13199e+08	4.17952e+08	4.17312e+08	2.55377e+08	1.99644	2.5644	1.35431	1.35928	1.99644	2.5644	1.35431	1.35928	3	3	3	3	8.61614	144990000	TUBA1B	TUBA1B	389 / 411	38.9	314	0.0154719	0.0434899	0.0154719	0.0434899
P08238;Q5T9W8;Q14568;Q58FF7;G3V2J8;Q58FF8;Q58FG1;Q58FF6	P08238	Heat shock protein HSP 90-beta	HSP90AB1	11	20.9	45484000	5.10396e+07	4.39335e+07	1.23612e+08	1.06756e+08	1.19045e+08	3.17342e+07	7.07735e+07	3.81252e+07	1.67592e+08	1.42467e+08	4.86865e+07	1.3148	2.7686	1.35103	0.760844	1.3148	2.7686	1.35103	0.760844	3	3	3	3	8.06622	30693000	HSP90AB1	HSP90AB1	277 / 411	30.7	278	0.412573	0.789587	0.412573	0.789587
P20618	P20618	Proteasome subunit beta type-1	PSMB1	4	27	1.1508e+07	1.40462e+07	1.9243e+07	4.81649e+07	3.53762e+07	4.14854e+07	2.63877e+07	1.55142e+07		5.65458e+07	5.85285e+07	3.27303e+07	1.48075	2.20064	1.23364	1.1863	1.48075	2.20064	1.23364	1.1863	3	3	2	3	7.61988	24206000	PSMB1	PSMB1	76 / 411	2.6	10	0.465295	1.36976	0.465295	1.36976
P25705;K7ERX7;K7EK77;K7EJP1;K7ENJ4;K7EQH4;K7ESA0	P25705;K7ERX7;K7EK77;K7EJP1;K7ENJ4	ATP synthase subunit alpha, mitochondrial	ATP5A1	7	13.9	19987000	2.21649e+07	4.01454e+07	5.56564e+07	5.76271e+07	6.65753e+07	1.66465e+07	1.91096e+07	3.40282e+07	6.60252e+07	6.36717e+07	2.65958e+07	1.12795	1.69861	1.16328	0.856216	1.12795	1.69861	1.16328	0.856216	3	3	3	3	7.77781	16185000	ATP5A1	ATP5A1	210 / 411	11	83	0.113242	0.550656	0.113242	0.550656
Q09028;H0YEU5;H0YCT5;H0YF10;H0YDK2;E9PC52;Q16576;E9PNS2;E9PIC4;E9PNS6;Q5JP02;C9JAJ9;Q5JNZ6	Q09028;H0YEU5;H0YCT5;H0YF10;H0YDK2;E9PC52;Q16576	Histone-binding protein RBBP4;Histone-binding protein RBBP7	RBBP4;RBBP7	5	14.1	3576300	1.77168e+07	7.57169e+06	3.10825e+07	1.98347e+07	3.74337e+07	1.04822e+07	2.69152e+07	6.83988e+06	3.55808e+07	4.10585e+07	1.38934e+07	1.61394	1.37002	1.03318	0.666457	1.61394	1.37002	1.03318	0.666457	3	3	3	3	7.46909	18555000	RBBP4	RBBP4	148 / 411	4	22	0.379801	0.637353	0.379801	0.637353
H0YKU1;H0YNJ8;Q9NYL9;G5EA42;Q9NZR1	H0YKU1;H0YNJ8;Q9NYL9	Tropomodulin-3	TMOD3	4	22.5				1.83294e+07	2.36506e+07	2.99757e+07	8.19968e+06	5.29579e+06		7.6308e+06	2.28902e+07	9.98592e+06	#DIV/0!	#DIV/0!	1.00073	0.539024	10		1.00073	0.539024	0	3	2	3	7.37994	9759400	TMOD3	TMOD3	63 / 411	4.3	20	-0.652343	0.35386	-0.652343	0.35386
P11021	P11021	78 kDa glucose-regulated protein	HSPA5	21	41.6	97997000	1.00618e+08	1.08828e+08	1.98685e+08	2.26341e+08	2.43324e+08	1.02958e+08	1.4241e+08	1.84566e+08	4.02623e+08	3.17249e+08	9.51723e+07	1.12028	2.0794	0.922763	0.531221	1.12028	2.0794	0.922763	0.531221	3	3	3	3	8.34788	79275000	HSPA5	HSPA5	360 / 411	16.9	112	0.692098	0.776364	0.692098	0.776364
A0A0A0MS51;A0A0A0MT01;P06396;Q5T0H8;Q5T0H9;Q5T0H7	A0A0A0MS51;A0A0A0MT01;P06396;Q5T0H8;Q5T0H9;Q5T0H7	Gelsolin	GSN	5	11.6	12943000	1.08462e+07	1.53332e+07	4.40811e+07	7.52492e+07	5.39264e+07	2.8296e+07	2.43157e+07	1.05556e+07	4.50316e+07	5.16014e+07	2.24044e+07	2.14685	1.42548	0.914166	0.792325	2.14685	1.42548	0.914166	0.792325	3	3	3	3	7.76157	11597000	GSN	GSN	26 / 411	4	33	-0.25736	0.37772	-0.25736	0.37772
Q5JP53;P07437;Q5ST81;Q13509;K7ESM5;Q9BUF5;I3L2F9;A6NNZ2;G3V2A3;Q9H4B7;G3V5W4;G3V2R8;G3V3R4;G3V2N6	Q5JP53;P07437;Q5ST81;Q13509	Tubulin beta chain;Tubulin beta-3 chain	TUBB;TUBB3	13	31.9	115790000	7.65565e+07	5.20381e+07	1.63172e+08	1.65762e+08	1.77188e+08	1.19633e+08	1.18024e+08	5.788e+07	2.45038e+08	2.69201e+08	3.43748e+07	1.05033	1.43602	0.892454	0.424469	1.05033	1.43602	0.892454	0.424469	3	3	3	3	8.22713	86623000	TUBB	TUBB	382 / 411	37.5	338	0.607915	1.22653	0.607915	1.22653
P50990;H7C4C8;H7C2U0	P50990	T-complex protein 1 subunit theta	CCT8	7	16.8	13798000	8.1533e+06	2.07555e+07	3.22089e+07	3.5247e+07	4.97558e+07	1.71178e+07	2.98887e+07	2.41986e+07	5.35113e+07	5.16526e+07	2.33024e+07	1.45658	1.61612	0.851337	0.742768	1.45658	1.61612	0.851337	0.742768	3	3	3	3	7.59185	10170000	CCT8	CCT8	183 / 411	24.8	203	0.428484	0.898791	0.428484	0.898791
E5RI99;P62888;E5RJH3	E5RI99;P62888	60S ribosomal protein L30	RPL30	3	35.1	11251000	2.58198e+07	2.2155e+07	5.22823e+07	3.94925e+07	4.78174e+07	1.25403e+07	2.15683e+07	3.12271e+07	5.95596e+07	5.05383e+07	6.33595e+06	1.23692	1.99077	0.833565	0.384259	1.23692	1.99077	0.833565	0.384259	3	3	3	3	7.66774	68479000	RPL30	RPL30	111 / 411	5.2	21	0.242531	0.572575	0.242531	0.572575
X1WI28;P27635;F8W7C6;A0A087WV22;B8A6G2;A6QRI9;Q96L21;H7C123;H7C2C5;H7C2U2	X1WI28;P27635;F8W7C6;A0A087WV22;B8A6G2;A6QRI9;Q96L21	60S ribosomal protein L10;60S ribosomal protein L10-like	RPL10;RPL10L	7	45.8	11126000	1.61766e+07	1.61239e+07	2.76085e+07	3.16923e+07	2.99549e+07	1.12108e+07	3.59407e+07	2.32184e+07	4.5825e+07	7.25616e+07	6.73042e+06	1.03937	2.58401	0.830246	0.349217	1.03937	2.58401	0.830246	0.349217	3	3	3	3	7.47351	44435000	RPL10	RPL10	146 / 411	5.8	36	0.992452	0.569897	0.992452	0.569897
B4DUR8;P49368;Q5SZX6	B4DUR8;P49368	T-complex protein 1 subunit gamma	CCT3	6	20	1.6646e+07	1.73354e+07		3.82801e+07	3.56429e+07	3.45034e+07	2.62544e+07	2.6862e+07	2.90103e+07	7.10172e+07	4.3512e+07	1.75765e+07	1.08894	2.75356	0.685769	0.405433	1.08894	2.75356	0.685769	0.405433	2	3	3	3	7.55801	13743000	CCT3	CCT3	165 / 411	15.1	114	0.663961	0.436433	0.663961	0.436433
P36578;H3BM89;H3BTP7;H3BU31	P36578;H3BM89	60S ribosomal protein L4	RPL4	17	43.1	68238000	8.69439e+07	1.02967e+08	1.98952e+08	1.64358e+08	2.42369e+08	1.01685e+08	2.22771e+08	7.21088e+07	2.96142e+08	2.76501e+08	6.11134e+07	1.23035	1.65771	0.676372	0.365854	1.23035	1.65771	0.676372	0.365854	3	3	3	3	8.30512	124350000	RPL4	RPL4	197 / 411	9.6	81	0.504042	1.29749	0.504042	1.29749
E7ETK0;A0A087WUS0;P62847	E7ETK0;A0A087WUS0;P62847	40S ribosomal protein S24	RPS24	5	35.9	50084000	4.00611e+07	1.91188e+07	6.02915e+07	8.61675e+07	7.86206e+07	5.72633e+07	4.33298e+07	9.72831e+06	7.3383e+07	8.43752e+07	1.64993e+07	1.04262	1.48017	0.659509	0.34317	1.04262	1.48017	0.659509	0.34317	3	3	3	3	7.87521	102310000	RPS24	RPS24	179 / 411	4.7	36	0.0722428	0.14828	0.0722428	0.14828
P23396;F2Z2S8;H0YF32;H0YCJ7;E9PPU1;E9PL09;H0YEU2;E9PQ96;E9PJH4;E9PK82	P23396;F2Z2S8;H0YF32;H0YCJ7;E9PPU1;E9PL09;H0YEU2	40S ribosomal protein S3	RPS3	6	31.7	14745000	1.42266e+07	1.67377e+07	3.69885e+07	5.32019e+07	5.34324e+07	9.86835e+06	1.41175e+07	6.73949e+07	6.79235e+07	4.08285e+07	3.1287e+07	1.65173	1.60508	0.615865	0.299446	1.65173	1.60508	0.615865	0.299446	3	3	3	3	7.6801	24827000	RPS3	RPS3	266 / 411	12	56	0.18372	0.144074	0.18372	0.144074
O14818;Q8TAA3;A0A087WYS6;F5GY34;H0Y586	O14818;Q8TAA3;A0A087WYS6	Proteasome subunit alpha type-7;Proteasome subunit alpha type-7-like	PSMA7;PSMA8	6	33.5		1.35197e+07	1.38922e+07	5.3185e+07	8.24303e+07	5.26757e+07	5.0512e+07	9.75946e+06		5.54984e+07	5.51815e+07	2.56156e+07	2.19512	1.42166	0.592228	0.229798	2.19512	1.42166	0.592228	0.229798	2	3	2	3	7.79771	27018000	PSMA7	PSMA7	89 / 411	3.7	15	-0.181608	0.276445	-0.181608	0.276445
I3L3P7;P62244;I3L246;H3BN98;H3BV27;H3BT37;I3L303;H3BVC7	I3L3P7;P62244;I3L246;H3BN98	40S ribosomal protein S15a	RPS15A	4	36	13539000	9.03478e+06	9.66443e+06	2.85389e+07	3.55391e+07	4.52111e+07	5.97267e+06	2.42654e+07		2.41089e+07	3.59378e+07	7.00566e+06	1.7613	1.58452	0.563957	0.215754	1.7613	1.58452	0.563957	0.215754	3	3	2	3	7.56146	33815000	RPS15A	RPS15A	178 / 411	5.3	36	-0.279029	0.318272	-0.279029	0.318272
M0R1A7;Q02543;M0R3D6;M0R117;M0R0P7	M0R1A7;Q02543;M0R3D6;M0R117;M0R0P7	60S ribosomal protein L18a	RPL18A	8	53.7	37161000	6.75417e+07	3.40754e+07	9.44512e+07	9.94164e+07	9.42669e+07	1.2576e+07	8.77497e+07	4.60741e+07	9.38615e+07	8.08105e+07	2.46591e+07	1.05396	1.39632	0.445254	0.227193	1.05396	1.39632	0.445254	0.227193	3	3	3	3	7.98247	102800000	RPL18A	RPL18A	113 / 411	7	37	-0.137132	0.398475	-0.137132	0.398475
E9PK01;P29692;E9PQZ1;A0A087X1X7;E9PRY8;E9PL71;E9PQ49;E9PI39;H0YE58;H0YE72;E9PPR1;E9PL12;E9PQC9;E9PN91;E9PMW7;E9PK06;E9PNW6;E9PKK3;E9PK72;E9PJD0;E9PIZ1;H0YCK7	E9PK01;P29692;E9PQZ1;A0A087X1X7;E9PRY8;E9PL71;E9PQ49;E9PI39;H0YE58;H0YE72;E9PPR1;E9PL12	Elongation factor 1-delta	EEF1D	6	24.9	13688000		1.73552e+07	3.6836e+07	2.77051e+07	3.65533e+07	1.21035e+07	2.66545e+07	2.86034e+07	2.44948e+07	3.20654e+07	3.04366e+07	1.11839	1.83543	0.369038	0.468285	1.11839	1.83543	0.369038	0.468285	2	3	3	3	7.52761	20168000	EEF1D	EEF1D	157 / 411	5.9	34	-0.252884	0.433256	-0.252884	0.433256
P05386	P05386	60S acidic ribosomal protein P1	RPLP1	4	84.2	56609000	8.17115e+07	7.55148e+07	3.53643e+08	2.10182e+08	2.2478e+08	1.11577e+08	7.065e+07	5.19199e+07	2.24709e+08	2.60246e+07	4.72453e+07	1.8828	1.31149	0.3478	0.112336	1.8828	1.31149	0.3478	0.112336	3	3	3	3	8.41974	515080000	RPLP1	RPLP1	180 / 411	3.5	35	-1.06818	0.425591	-1.06818	0.425591
P04792;F8WE04;C9J3N8	P04792;F8WE04	Heat shock protein beta-1	HSPB1	9	63.9	63618000	8.07438e+07	1.02358e+08	2.87368e+08	1.9808e+08	2.79409e+08	1.89985e+08	5.82781e+07	5.13137e+08	2.70886e+08	2.68976e+08	6.92256e+07	1.63232	1.79536	-0.322002	0.119735	1.63232	1.79536	-0.322002	0.119735	3	3	3	3	8.40646	204010000	HSPB1	HSPB1	71 / 411	6.3	25	0.0823634	0.185738	0.0823634	0.185738
C9J6N7;B7Z5J4;Q9UI42;C9J3P4	C9J6N7;B7Z5J4;Q9UI42	Carboxypeptidase A4	CPA4	3	22.6	7794400	3.70415e+06	1.23748e+07	1.77267e+07	3.07208e+07	1.96167e+07	1.91996e+07	1.20537e+07		1.84268e+07	1.72308e+06	5.64373e+06	1.51149	1.33133	-0.861963	0.471025	1.51149	1.33133	-0.861963	0.471025	3	3	2	3	7.3558	14030000	CPA4	CPA4	8 / 411	2.5	9	-1.17116	0.463126	-1.17116	0.463126
P68133;P68032;Q5T8M8;P63267;P62736;A6NL76;F8WB63;B8ZZJ2;C9JFL5;F6UVQ4;F6QUT6	P68133;P68032;Q5T8M8;P63267;P62736;A6NL76	Actin, alpha skeletal muscle;Actin, alpha cardiac muscle 1;Actin, gamma-enteric smooth muscle;Actin, aortic smooth muscle	ACTA1;ACTC1;ACTG2;ACTA2	19	35.5	6381300	6.17858e+06	1.11312e+07	1.63103e+07	2.80505e+07	2.21143e+07	1.18173e+07	1.08912e+08	5.09596e+07	3.24701e+07	2.15643e+07	3.41952e+07	1.48847	1.45973	-0.960459	0.368236	1.48847	1.45973	-0.960459	0.368236	3	3	3	3	7.34554	21076000	ACTA1	ACTA1	354 / 411	20.1	357	0.286026	0.270717	0.286026	0.270717
P05109	P05109	Protein S100-A8;Protein S100-A8, N-terminally processed	S100A8	4	32.3	52316000	3.95817e+07	9.346e+07	1.18772e+08	1.28541e+08	1.85114e+08	2.4806e+08	8.73978e+07	2.52684e+07	9.12677e+07	1.67943e+07	6.55428e+07	1.22214	1.42178	-1.0551	0.34526	1.22214	1.42178	-1.0551	0.34526	3	3	3	3	8.15879	139090000	S100A8	S100A8	57 / 411	3.1	17	-1.41563	0.706839	-1.41563	0.706839
P13646;K7ERE3;K7EMD9;K7EQH6;K7EMJ2	P13646;K7ERE3;K7EMD9	Keratin, type I cytoskeletal 13	KRT13	30	62.4	5.1089e+08	5.75613e+08	8.33232e+07	1.38191e+09	1.15042e+09	1.30154e+09	1.58775e+09	4.59056e+08	1.37118e+08	2.89204e+08	7.50999e+07	3.35504e+08	1.71251	1.77859	-1.64189	0.42297	1.71251	1.77859	-1.64189	0.42297	3	3	3	3	9.10652	271850000	KRT13	KRT13	235 / 411	11.2	126	-2.81062	1.75952	-2.81062	1.75952
P08727;C9JM50	P08727;C9JM50	Keratin, type I cytoskeletal 19	KRT19	14	20.8	39185000	3.82886e+07		8.85958e+07	1.05035e+08	9.48903e+07	1.28358e+08	4.04087e+07	3.99583e+07	466112	6.35347e+06	5.77832e+07	1.31194	2.18645	-1.69193	0.601818	1.31194	2.18645	-1.69193	0.601818	2	3	3	3	7.98306	20219000	KRT19	KRT19	247 / 411	10.3	151	-4.81789	3.27642	-4.81789	3.27642
P04083;Q5T3N1;Q5T3N0	P04083;Q5T3N1	Annexin A1;Annexin	ANXA1	14	41.3	134870000	1.02226e+08	2.78171e+07	4.24579e+08	2.63658e+08	2.30996e+08	4.48735e+08	1.28774e+08	1.39242e+08	4.57909e+07	4.44822e+07	8.18517e+07	1.79491	1.32206	-2.05802	0.648589	1.79491	1.32206	-2.05802	0.648589	3	3	3	3	8.4863	105590000	ANXA1	ANXA1	41 / 411	2.8	11	-2.7631	1.31309	-2.7631	1.31309
Q9NSB2	Q9NSB2	Keratin, type II cuticular Hb4	KRT84	56	73.5			4.39159e+06	3.58789e+06	1.23276e+07	1.58909e+07			6.72058e+09	1.28066e+07	1.47282e+07		1.27154	#DIV/0!	-8.93119	#DIV/0!	1.27154		-8.93119		1	3	1	2	7.02539	366300000	KRT84	KRT84	146 / 411	3.4	20	0.376898	0.317517	0.376898	0.317517
Q14525;A0A087X2I6	Q14525;A0A087X2I6	Keratin, type I cuticular Ha3-II	KRT33B	58	88.9	7038700	3.71199e+06		1.92182e+07	1.18222e+07	1.36162e+07	2.29391e+07	4.62079e+06	5.17744e+10	2.32051e+06	9.61225e+06		1.46948	1.37689	-11.4989	0.374198	1.46948	1.37689	-11.4989	0.374198	2	3	3	2	7.17277	3957500000	KRT33B	KRT33B	186 / 411	4.9	63	-1.31899	0.723663	-1.31899	0.723663
P46379;F6S6P2;X6REW1;H0Y4L1;F6TC96;F6UR09;F6U1F2;F6XTU0;H0Y710;F6RG75;F6WML8;F6VEM6;F6X9W3;F6U341	P46379	Large proline-rich protein BAG6	BAG6	9	12.3				6.08834e+07	7.56802e+07	1.46157e+08				1.5946e+08	1.61237e+08	1.56028e+07	#DIV/0!	#DIV/0!	#DIV/0!	#DIV/0!	10				0	3	0	3	7.97424	18568000	BAG6	BAG6	44 / 411	2.6	10	0.766799	0.891552	0.766799	0.891552
Q8WY22	Q8WY22	BRI3-binding protein	BRI3BP	3	20.7	6886100	6.88123e+06		5.96838e+07	5.74937e+07	5.6118e+07				7.3576e+07	2.97672e+07	1.44038e+07	3.06895	3.38082	#DIV/0!	#DIV/0!	3.06895	3.38082			2	3	0	3	7.76167	36540000	BRI3BP	BRI3BP	5 / 411	1.2	2	-0.160828	0.0823406	-0.160828	0.0823406
O94905;E5RHW4;E5RJ09	O94905;E5RHW4;E5RJ09	Erlin-2	ERLIN2	12	35.7				1.25294e+08	7.62376e+07	1.19716e+08				1.84923e+08	9.40646e+07	4.633e+07	#DIV/0!	#DIV/0!	#DIV/0!	#DIV/0!	10				0	3	0	3	8.02972	29861000	ERLIN2	ERLIN2	45 / 411	2.2	23	0.381476	0.219415	0.381476	0.219415
Q96CS3	Q96CS3	FAS-associated factor 2	FAF2	9	32.6				5.55169e+07	3.98786e+07	7.81615e+07				1.13095e+08	7.30809e+07		#DIV/0!	#DIV/0!	#DIV/0!	#DIV/0!	10				0	3	0	2	7.76232	15858000	FAF2	FAF2	25 / 411	1.5	3	0.686221	0.538347	0.686221	0.538347
P35998;C9JLS9	P35998;C9JLS9	26S protease regulatory subunit 7	PSMC2	4	14.5				1.09656e+07	1.26554e+07	1.17968e+07				3.91287e+07	2.9527e+07		#DIV/0!	#DIV/0!	#DIV/0!	#DIV/0!	10				0	3	0	2	7.0721	3752200	PSMC2	PSMC2	126 / 411	5.6	45	1.53987	0.884038	1.53987	0.884038
E9PM69;R4GNH3;P17980;E9PKD5;E9PLG2;E9PN50;E9PMD8	E9PM69;R4GNH3;P17980;E9PKD5	26S protease regulatory subunit 6A	PSMC3	4	13.6				3.49713e+07	1.81781e+07	9.68552e+06				2.89779e+07	2.9939e+07		#DIV/0!	#DIV/0!	#DIV/0!	#DIV/0!	10				0	3	0	2	7.32108	4448400	PSMC3	PSMC3	113 / 411	4.4	31	0.492076	0.431328	0.492076	0.431328
A0A087X2I1;P62333;H0YJS8;H0YJC0	A0A087X2I1;P62333;H0YJS8;H0YJC0	26S protease regulatory subunit 10B	PSMC6	4	12.9				1.13615e+07	3.04063e+07	2.55226e+07				4.12477e+07	4.23578e+07		#DIV/0!	#DIV/0!	#DIV/0!	#DIV/0!	10				0	3	0	2	7.35083	6415100	PSMC6	PSMC6	89 / 411	3.8	32	0.89816	1.12107	0.89816	1.12107
O00231;J3QRY4	O00231	26S proteasome non-ATPase regulatory subunit 11	PSMD11	3	10.7				7.89614e+06	1.84069e+07	1.51636e+07				3.276e+07	2.03079e+07	2.71432e+06	#DIV/0!	#DIV/0!	#DIV/0!	#DIV/0!	10				0	3	0	3	7.14058	3509700	PSMD11	PSMD11	97 / 411	5.2	36	0.940852	0.605445	0.940852	0.605445
Q99942	Q99942	E3 ubiquitin-protein ligase RNF5	RNF5	5	27.8				1.54195e+09	1.16016e+09	9.8839e+08				5.4915e+08	1.02782e+09	6.58154e+08	#DIV/0!	#DIV/0!	#DIV/0!	#DIV/0!	10				0	3	0	3	9.08996	1070400000	RNF5	RNF5	1 / 411	1	1	-0.641705	0.567499	-0.641705	0.567499
P57088;D6RAA6;H0Y8N0	P57088;D6RAA6;H0Y8N0	Transmembrane protein 33	TMEM33	4	18.6				2.74372e+07	2.91652e+07	4.06229e+07				6.59238e+07	4.98492e+07	8.46776e+06	#DIV/0!	#DIV/0!	#DIV/0!	#DIV/0!	10				0	3	0	3	7.51066	19784000	TMEM33	TMEM33	34 / 411	1.9	6	0.836857	0.851982	0.836857	0.851982
Q8NBM4;X6R5E5	Q8NBM4;X6R5E5	Ubiquitin-associated domain-containing protein 2	UBAC2	6	21.2				4.31309e+07	5.3755e+07	2.59628e+07				7.91199e+07	4.99545e+07	4.95888e+06	#DIV/0!	#DIV/0!	#DIV/0!	#DIV/0!	10				0	3	0	3	7.61225	14627000	UBAC2	UBAC2	6 / 411	1	1	0.656282	0.497731	0.656282	0.497731
																																median	7.53419	7.50641
																																q3	8.06561	8.038
																																q1	6.98965	7.03189

## Sheet: high confidence +- Btz
Protein IDs	Majority protein IDs	Protein names	Gene names	Peptides	Sequence coverage [%]	Norm Intensity IP Ctrl (+MG132) R1 Seq49862_QE3	Norm Intensity IP Ctrl (+MG132) R2 Seq49863_QE3	Norm Intensity IP Ctrl (+MG132) R3 Seq49864_QE3	Norm Intensity IP RNF5 (+MG132) R1 Seq49865_QE3	Norm Intensity IP RNF5 (+MG132) R2 Seq49866_QE3	Norm Intensity IP RNF5 (+MG132) R3 Seq49867_QE3	Norm Intensity IP Ctrl + Btz (+MG132) R1 Seq49868_QE3	Norm Intensity IP Ctrl + Btz (+MG132) R2 Seq49869_QE3	Norm Intensity IP Ctrl + Btz (+MG132) R3 Seq49870_QE3	Norm Intensity IP RNF5 + Btz (+MG132) R1 Seq49871_QE3	Norm Intensity IP RNF5 + Btz (+MG132) R2 Seq49872_QE3	Norm Intensity IP RNF5 + Btz (+MG132) R3 Seq49873_QE3	ratio IP RNF5 / IP Ctrl (+MG132)	p-value IP RNF5 vs IP Ctrl (+MG132)	ratio IP RNF5 + Btz / IP Ctrl + Btz (+MG132)	p-value IP RNF5 + Btz vs IP Ctrl + Btz (+MG132)	ratio IP RNF5 / IP Ctrl (+MG132)	p-value IP RNF5 vs IP Ctrl (+MG132)	ratio IP RNF5 + Btz / IP Ctrl + Btz (+MG132)	p-value IP RNF5 + Btz vs IP Ctrl + Btz (+MG132)	nb 1	nb 2	nb 3	nb 4	mean intensity	User Input	Mapped Gene Symbol	Num of Expt. (found/total)	Ave SC	Max SC	ratio IP RNF5 + Btz / IP RNF5 (+MG132)	p-value IP RNF5 + Btz vs IP RNF5 (+MG132)	ratio IP RNF5 + Btz / IP RNF5 (+MG132)	p-value IP RNF5 + Btz vs IP RNF5 (+MG132)
Q99613;B5ME19;H3BPE4	Q99613;B5ME19	Eukaryotic translation initiation factor 3 subunit C;Eukaryotic translation initiation factor 3 subunit C-like protein	EIF3C;EIF3CL	3	3.1	4365200	3.84797e+06	3.1196e+06	9.46096e+06	1.42751e+07	1.76499e+07	6.78586e+06	5.44227e+06	6.56491e+06	1.62297e+07	2.08252e+07	2.07374e+07	1.86864	1.3096	1.62068	2.03024	1.86864	1.3096	1.62068	2.03024	3	3	3	3	7.13973	EIF3C	EIF3C	109 / 411	5.1	28	0.425483	0.591277	0.425483	0.591277
O75477;B0QZ43	O75477;B0QZ43	Erlin-1	ERLIN1	19	46.8	1314500	6.12378e+06		7.23854e+08	6.14359e+08	7.80765e+08	4.62955e+06	1.98693e+06	768517	6.79244e+08	8.23675e+08	4.53152e+08	7.56922	2.32663	8.04914	1.57751	7.56922	2.32663	8.04914	1.57751	2	3	3	3	8.84901	ERLIN1	ERLIN1	29 / 411	1.8	9	0.0893605	0.181748	0.0893605	0.181748
P05141;P12235;V9GYG0;Q9H0C2	P05141	ADP/ATP translocase 2;ADP/ATP translocase 2, N-terminally processed	SLC25A5	11	31.5	9057100	1.50589e+07	5.63559e+06	5.29237e+07	6.57334e+07	5.66895e+07	3.78291e+06	1.29521e+07	7.77585e+06	5.85571e+07	8.79257e+07	5.26658e+07	2.55917	3.10504	3.02235	1.55757	2.55917	3.10504	3.02235	1.55757	3	3	3	3	7.76678	SLC25A5	SLC25A5	223 / 411	7.1	58	0.325484	0.308115	0.325484	0.308115
P68363;F5H5D3;Q9BQE3;Q71U36;F8VVB9;Q13748;F8VQQ4;C9J2C0;Q9NY65;F8VRZ4;F8VS66;Q6PEY2;F8VX09;F8VWV9;V9GZ17;A6NHL2;F8VRK0;C9JDS9;F8VXZ7;C9K0S6;C9JDL2;F8W0F6;Q9H853	P68363;F5H5D3;Q9BQE3;Q71U36;F8VVB9;Q13748	Tubulin alpha-1B chain;Tubulin alpha-1C chain;Tubulin alpha-1A chain;Tubulin alpha-3C/D chain	TUBA1B;TUBA1C;TUBA1A;TUBA3C	17	45.7	69411000	1.40129e+08	1.01109e+08	4.76136e+08	3.65092e+08	3.98303e+08	1.38888e+08	1.74487e+08	1.13199e+08	4.17952e+08	4.17312e+08	2.55377e+08	1.99644	2.5644	1.35431	1.35928	1.99644	2.5644	1.35431	1.35928	3	3	3	3	8.61614	TUBA1B	TUBA1B	389 / 411	38.9	314	0.0154719	0.0434899	0.0154719	0.0434899
P08107;V9GZ37;P48741	P08107;V9GZ37	Heat shock 70 kDa protein 1A	HSPA1A	17	26.2	13056000	2.61669e+07	4.76099e+06	9.01873e+07	1.2282e+08	1.38628e+08	1.1846e+07	1.76131e+07	2.63877e+07	1.46348e+08	1.47773e+08	6.53567e+07	2.99903	2.02689	2.68635	1.20622	2.99903	2.02689	2.68635	1.20622	3	3	3	3	8.06897	HSPA1A	HSPA1B	395 / 411	42.9	331	0.327293	0.766699	0.327293	0.766699
P28066	P28066	Proteasome subunit alpha type-5	PSMA5	3	15.8	20049000	5.24269e+06	3.65593e+07	5.54555e+07	5.5086e+07	6.55173e+07	6.0713e+06	5.29392e+06	3.02222e+06	7.41082e+07	7.18961e+07	2.70913e+07	1.50919	1.41136	3.58869	1.13042	1.50919	1.41136	3.58869	1.13042	3	3	3	3	7.76854	PSMA5	PSMA5	88 / 411	2.8	13	0.314916	1.3706	0.314916	1.3706
P62979;J3QS39;J3QTR3;F5H6Q2;F5GYU3;F5H2Z3;F5H265;B4DV12;F5H388;F5H747;F5GXK7;J3QKN0;Q5PY61;Q96C32;P0CG47;P0CG48;M0R1V7;A0A087WV77;J3QLP7;J3QRK5;J3QSA3;F5GZ39;K7EMA8;J3KSM4	P62979;J3QS39;J3QTR3;F5H6Q2;F5GYU3;F5H2Z3;F5H265;B4DV12;F5H388;F5H747;F5GXK7;J3QKN0;Q5PY61;Q96C32;P0CG47;P0CG48;M0R1V7;A0A087WV77	Ubiquitin-40S ribosomal protein S27a;Ubiquitin;40S ribosomal protein S27a;Polyubiquitin-B;Ubiquitin;Polyubiquitin-C;Ubiquitin	RPS27A;UBB;UBC;UBA52	11	55.8	123110000	1.57384e+08	5.64011e+07	1.18554e+09	1.30146e+09	1.61073e+09	1.40175e+08	1.2909e+08	2.07878e+08	2.7646e+09	2.219e+09	8.89815e+08	3.60445	2.12408	3.6217	1.07764	3.60445	2.12408	3.6217	1.07764	3	3	3	3	9.13542	UBB	UBB	233 / 411	6.5	90	0.867327	0.9838	0.867327	0.9838
P11142;E9PKE3;E9PNE6;E9PN89;A8K7Q2;E9PLF4;E9PQQ4;E9PQK7;E9PK54;E9PI65;E9PPY6;E9PN25;E9PS65;E9PM13	P11142;E9PKE3;E9PNE6;E9PN89;A8K7Q2	Heat shock cognate 71 kDa protein	HSPA8	36	49.7	272170000	2.72826e+08	2.52716e+08	1.37161e+09	1.58447e+09	1.90536e+09	2.9572e+08	2.7188e+08	1.8572e+08	2.2934e+09	2.01392e+09	8.02915e+08	2.60745	1.89471	2.76206	1.06679	2.60745	1.89471	2.76206	1.06679	3	3	3	3	9.20964	HSPA8	HSPA8	396 / 411	39.2	332	0.410368	1.05258	0.410368	1.05258
Q13501;E9PFW8;E7EMC7;C9JRJ8;E3W990	Q13501;E9PFW8;E7EMC7;C9JRJ8	Sequestosome-1	SQSTM1	5	16.4		789085		2.60872e+07	1.39254e+07	2.89782e+07	1.52602e+06	2.03799e+06		3.84843e+07	6.3686e+07	1.63074e+07	4.86512	#DIV/0!	4.47001	0.957461	4.86512		4.47001	0.957461	1	3	2	3	7.36167	SQSTM1	SQSTM1	47 / 411	5.2	26	1.15146	0.621609	1.15146	0.621609
B4DEV8;P25786;F5GX11	B4DEV8;P25786;F5GX11	Proteasome subunit alpha type;Proteasome subunit alpha type-1	PSMA1	4	27.4	4477700	4.62739e+06	1.70402e+07	3.69815e+07	3.20615e+07	3.70464e+07	8.80537e+06	7.91973e+06		5.0773e+07	4.21053e+07	1.31839e+07	2.02066	1.85837	2.07986	0.852125	2.02066	1.85837	2.07986	0.852125	3	3	2	3	7.54855	PSMA1	PSMA1	86 / 411	3.7	16	0.393094	0.690619	0.393094	0.690619
O95816;A2A296	O95816	BAG family molecular chaperone regulator 2	BAG2	11	58.3				3.15329e+08	1.83929e+08	3.07154e+08		2.42324e+06		3.96439e+08	4.10585e+08	9.81173e+07	#DIV/0!	#DIV/0!	6.9601	#DIV/0!			6.9601		0	3	1	3	8.42944	BAG2	BAG2	96 / 411	2.9	20	0.586057	1.08054	0.586057	1.08054
P55072;C9JUP7;C9IZA5	P55072	Transitional endoplasmic reticulum ATPase	VCP	20	36.1				3.74467e+08	3.16474e+08	3.97548e+08			1.60779e+07	3.67656e+08	3.79006e+08	1.11914e+08	#DIV/0!	#DIV/0!	4.15383	#DIV/0!			4.15383		0	3	1	3	8.5597	VCP	VCP	167 / 411	20.1	134	0.0411632	0.149148	0.0411632	0.149148
P12236;I7HJJ0	P12236;I7HJJ0	ADP/ATP translocase 3;ADP/ATP translocase 3, N-terminally processed	SLC25A6	9	22.8	2440900	2.31286e+06		2.05693e+07	1.945e+07	1.80674e+07		1.62782e+06		2.64541e+07	1.93286e+07	3.24403e+06	3.0261	2.77282	3.32759	#DIV/0!	3.0261	2.77282	3.32759		2	3	1	3	7.28696	SLC25A6	SLC25A6	201 / 411	7	119	0.241554	0.301637	0.241554	0.301637
P46379;F6S6P2;X6REW1;H0Y4L1;F6TC96;F6UR09;F6U1F2;F6XTU0;H0Y710;F6RG75;F6WML8;F6VEM6;F6X9W3;F6U341	P46379	Large proline-rich protein BAG6	BAG6	9	12.3				6.08834e+07	7.56802e+07	1.46157e+08				1.5946e+08	1.61237e+08	1.56028e+07	#DIV/0!	#DIV/0!	#DIV/0!	#DIV/0!					0	3	0	3	7.97424	BAG6	BAG6	44 / 411	2.6	10	0.766799	0.891552	0.766799	0.891552
Q8WY22	Q8WY22	BRI3-binding protein	BRI3BP	3	20.7	6886100	6.88123e+06		5.96838e+07	5.74937e+07	5.6118e+07				7.3576e+07	2.97672e+07	1.44038e+07	3.06895	3.38082	#DIV/0!	#DIV/0!	3.06895	3.38082			2	3	0	3	7.76167	BRI3BP	BRI3BP	5 / 411	1.2	2	-0.160828	0.0823406	-0.160828	0.0823406
O94905;E5RHW4;E5RJ09	O94905;E5RHW4;E5RJ09	Erlin-2	ERLIN2	12	35.7				1.25294e+08	7.62376e+07	1.19716e+08				1.84923e+08	9.40646e+07	4.633e+07	#DIV/0!	#DIV/0!	#DIV/0!	#DIV/0!					0	3	0	3	8.02972	ERLIN2	ERLIN2	45 / 411	2.2	23	0.381476	0.219415	0.381476	0.219415
Q96CS3	Q96CS3	FAS-associated factor 2	FAF2	9	32.6				5.55169e+07	3.98786e+07	7.81615e+07				1.13095e+08	7.30809e+07		#DIV/0!	#DIV/0!	#DIV/0!	#DIV/0!					0	3	0	2	7.76232	FAF2	FAF2	25 / 411	1.5	3	0.686221	0.538347	0.686221	0.538347
P35998;C9JLS9	P35998;C9JLS9	26S protease regulatory subunit 7	PSMC2	4	14.5				1.09656e+07	1.26554e+07	1.17968e+07				3.91287e+07	2.9527e+07		#DIV/0!	#DIV/0!	#DIV/0!	#DIV/0!					0	3	0	2	7.0721	PSMC2	PSMC2	126 / 411	5.6	45	1.53987	0.884038	1.53987	0.884038
E9PM69;R4GNH3;P17980;E9PKD5;E9PLG2;E9PN50;E9PMD8	E9PM69;R4GNH3;P17980;E9PKD5	26S protease regulatory subunit 6A	PSMC3	4	13.6				3.49713e+07	1.81781e+07	9.68552e+06				2.89779e+07	2.9939e+07		#DIV/0!	#DIV/0!	#DIV/0!	#DIV/0!					0	3	0	2	7.32108	PSMC3	PSMC3	113 / 411	4.4	31	0.492076	0.431328	0.492076	0.431328
A0A087X2I1;P62333;H0YJS8;H0YJC0	A0A087X2I1;P62333;H0YJS8;H0YJC0	26S protease regulatory subunit 10B	PSMC6	4	12.9				1.13615e+07	3.04063e+07	2.55226e+07				4.12477e+07	4.23578e+07		#DIV/0!	#DIV/0!	#DIV/0!	#DIV/0!					0	3	0	2	7.35083	PSMC6	PSMC6	89 / 411	3.8	32	0.89816	1.12107	0.89816	1.12107
O00231;J3QRY4	O00231	26S proteasome non-ATPase regulatory subunit 11	PSMD11	3	10.7				7.89614e+06	1.84069e+07	1.51636e+07				3.276e+07	2.03079e+07	2.71432e+06	#DIV/0!	#DIV/0!	#DIV/0!	#DIV/0!					0	3	0	3	7.14058	PSMD11	PSMD11	97 / 411	5.2	36	0.940852	0.605445	0.940852	0.605445
Q99942	Q99942	E3 ubiquitin-protein ligase RNF5	RNF5	5	27.8				1.54195e+09	1.16016e+09	9.8839e+08				5.4915e+08	1.02782e+09	6.58154e+08	#DIV/0!	#DIV/0!	#DIV/0!	#DIV/0!					0	3	0	3	9.08996	RNF5	RNF5	1 / 411	1	1	-0.641705	0.567499	-0.641705	0.567499
P57088;D6RAA6;H0Y8N0	P57088;D6RAA6;H0Y8N0	Transmembrane protein 33	TMEM33	4	18.6				2.74372e+07	2.91652e+07	4.06229e+07				6.59238e+07	4.98492e+07	8.46776e+06	#DIV/0!	#DIV/0!	#DIV/0!	#DIV/0!					0	3	0	3	7.51066	TMEM33	TMEM33	34 / 411	1.9	6	0.836857	0.851982	0.836857	0.851982
Q8NBM4;X6R5E5	Q8NBM4;X6R5E5	Ubiquitin-associated domain-containing protein 2	UBAC2	6	21.2				4.31309e+07	5.3755e+07	2.59628e+07				7.91199e+07	4.99545e+07	4.95888e+06	#DIV/0!	#DIV/0!	#DIV/0!	#DIV/0!					0	3	0	3	7.61225	UBAC2	UBAC2	6 / 411	1	1	0.656282	0.497731	0.656282	0.497731

## Sheet: proteins enriched in btz vs wt
Protein IDs	Majority protein IDs	Peptide counts (all)	Peptide counts (razor+unique)	Peptide counts (unique)	Protein names	Gene names	Peptides	Norm Intensity IP Ctrl (+MG132) R1 Seq49862_QE3	Norm Intensity IP Ctrl (+MG132) R2 Seq49863_QE3	Norm Intensity IP Ctrl (+MG132) R3 Seq49864_QE3	Norm Intensity IP RNF5 (+MG132) R1 Seq49865_QE3	Norm Intensity IP RNF5 (+MG132) R2 Seq49866_QE3	Norm Intensity IP RNF5 (+MG132) R3 Seq49867_QE3	Norm Intensity IP Ctrl + Btz (+MG132) R1 Seq49868_QE3	Norm Intensity IP Ctrl + Btz (+MG132) R2 Seq49869_QE3	Norm Intensity IP Ctrl + Btz (+MG132) R3 Seq49870_QE3	Norm Intensity IP RNF5 + Btz (+MG132) R1 Seq49871_QE3	Norm Intensity IP RNF5 + Btz (+MG132) R2 Seq49872_QE3	Norm Intensity IP RNF5 + Btz (+MG132) R3 Seq49873_QE3	ratio IP RNF5 / IP Ctrl (+MG132)	p-value IP RNF5 vs IP Ctrl (+MG132)	ratio IP RNF5 + Btz / IP Ctrl + Btz (+MG132)	p-value IP RNF5 + Btz vs IP Ctrl + Btz (+MG132)	ratio IP RNF5 / IP Ctrl (+MG132)	p-value IP RNF5 vs IP Ctrl (+MG132)	ratio IP RNF5 + Btz / IP Ctrl + Btz (+MG132)	p-value IP RNF5 + Btz vs IP Ctrl + Btz (+MG132)	nb 1	nb 2	nb 3	nb 4	mean intensity	User Input	Mapped Gene Symbol	Num of Expt. (found/total)	Ave SC	Max SC	ratio IP RNF5 + Btz / IP RNF5 (+MG132)	p-value IP RNF5 + Btz vs IP RNF5 (+MG132)	ratio IP RNF5 + Btz / IP RNF5 (+MG132)	p-value IP RNF5 + Btz vs IP RNF5 (+MG132)
K7EMM8;Q49A26;K7EQB2	K7EMM8;Q49A26	4;4;1	4;4;1	4;4;1	Putative oxidoreductase GLYR1	GLYR1	4			3.54812e+06	7.24735e+06	1.0904e+07	1.06613e+07	7.3466e+06	1.05278e+07		3.55925e+07	3.14929e+07		1.43662	#DIV/0!	1.9081	1.87874	1.43662		1.9081	1.87874	1	3	2	2	6.98246	GLYR1	GLYR1	53 / 411	3.4	15	1.80425	1.77691	1.80425	1.77691
Q15750	Q15750	1	1	1	TGF-beta-activated kinase 1 and MAP3K7-binding protein 1	TAB1	1				5.34661e+06	3.45058e+06	3.22438e+06				9.26409e+06	1.00776e+07		#DIV/0!	#DIV/0!	#DIV/0!	#DIV/0!					0	3	0	2	6.60284	TAB1	TAB1	45 / 411	5.5	54	1.27105	2.23066	1.27105	2.23066
E9PMD7;P62136;F8VYE8;F8W0W8;P36873;P62140	E9PMD7;P62136;F8VYE8;F8W0W8;P36873;P62140	2;2;1;1;1;1	2;2;1;1;1;1	2;2;1;1;1;1	Serine/threonine-protein phosphatase;Serine/threonine-protein phosphatase PP1-alpha catalytic subunit;Serine/threonine-protein phosphatase PP1-gamma catalytic subunit;Serine/threonine-protein phosphatase PP1-beta catalytic subunit	PPP1CA;PPP1CC;PPP1CB	2				3.8291e+06	3.67577e+06	2.97197e+06				8.09077e+06	7.51572e+06		#DIV/0!	#DIV/0!	#DIV/0!	#DIV/0!					0	3	0	2	6.54311	PPP1CA	PPP1CC	123 / 411	5.3	38	1.15991	2.46244	1.15991	2.46244

## Sheet: graphs
User Input	mean intensity	ratio IP RNF5 / IP Ctrl (+MG132)		high confidence											Mapped Gene Symbol	mean intensity WT	ratio IP RNF5 / IP Ctrl (+MG132)		all											User Input	mean intensity	ratio IP RNF5 / IP Ctrl (+MG132)
ERLIN1	8.84901	7.56922													KRT1	11.3798	-0.0676151													ERLIN1	8.84901	7.56922
BAG2	8.42944	10													KRT9	11.1226	-0.166894													BAG2	8.42944	10
SQSTM1	7.36167	4.86512													KRT10	10.9468	0.160057													VCP	8.5597	10
VCP	8.5597	10													KRT2	10.7764	0.0694732													HSPA8	9.20964	2.60745
UBB	9.13542	3.60445													KRT5	10.1989	-0.177377													HSPA1A	8.06897	2.99903
PSMA5	7.76854	1.50919													KRT14	10.1777	-0.473647													HSPA9	7.60983	1.16913
SLC25A6	7.28696	3.0261													HRNR	10.1104	-0.241064													CALR	6.72631	0.840997
SLC25A5	7.76678	2.55917													DSP	9.86921	-0.312079													CANX	6.90194	10
HSPA8	9.20964	2.60745													KIF11	9.82009	-0.0569369													DNAJB1	6.78995	10
HSPA1A	8.06897	2.99903													KRT6A	9.74909	-0.653278													HSP90AA1	7.08027	0.981658
PSMA1	7.54855	2.02066													Invalid identifier / gene not available	9.70149	-2.83984													HSP90AB1	8.06622	1.3148
ACTR2	7.01503	10													ACTB	9.51489	0.757821													HSP90B1	7.64845	0.294245
DHX15	7.1841	1.2764													KRT16	9.44917	-0.705791													HSPA5	8.34788	1.12028
VDAC2	7.07804	2.2293													JUP	9.39826	-0.159305													P4HB	8.96073	0.416538
SF3B2	7.21262	2.14776													DCD	9.21289	1.07032													PDIA6	7.95191	1.44742
HSPA9	7.60983	1.16913													HSPA8	9.20964	2.60745
PSMB6	7.67471	3.12401													DSG1	9.19199	-0.0869379
STK38	8.32509	1.12117													ERH	9.18651	0.224785
EIF3C	7.13973	1.86864													KRT78	9.13971	0.133805
PSMA2	8.04959	1.64736													RPS27A	9.13542	3.60445
PSMA6	7.99197	2.11037													KRT13	9.10652	1.71251
PPM1B	8.63511	1.04138													FLG2	9.09303	-0.0842599
RPS8	8.32351	1.0056													RNF5	9.08996
TUBA1B	8.61614	1.99644													LYZ	9.07701	0.583051
HSP90AB1	8.06622	1.3148													ZYX	9.06907	0.798269
PSMB1	7.61988	1.48075													KRT73	9.06749	-0.561825
ATP5A1	7.77781	1.12795													FLNA	9.06025	0.240119
RBBP4	7.46909														KRT4	9.0487	1.80175				6	1
TMOD3	7.37994	10													KCTD5	9.04765	0.180007				10	1
HSPA5	8.34788	1.12028													KPRP	9.03929	-0.0125556				12	1
GSN	7.76157	2.14685													SBSN	8.97482	0.419765
TUBB	8.22713	1.05033													P4HB	8.96073	0.416538
CCT8	7.59185	1.45658													PRMT5	8.95328	-0.0721379
RPL30	7.66774	1.23692													GAPDH	8.85062	-0.173098
RPL10	7.47351	1.03937													ERLIN1	8.84901	7.56922
CCT3	7.55801	1.08894													CALML5	8.82121	0.820998
RPL4	8.30512	1.23035													NCL	8.81558	0.801676
RPS24	7.87521	1.04262													KRT17	8.76858	-0.540747
RPS3	7.6801	1.65173													ALB	8.76025	-0.167765
PSMA7	7.79771	2.19512													SERPINB12	8.72437	0.107541
RPS15A	7.56146	1.7613													WDR77	8.70587	0.628241
RPL18A	7.98247	1.05396													FLG	8.70584	0.402674
EEF1D	7.52761	1.11839													DSC1	8.65382	0.383485
RPLP1	8.41974	1.8828													ANXA2	8.64867	0.31759
HSPB1	8.40646	1.63232													BCLAF1	8.64239	0.417642
CPA4	7.3558	1.51149													PPM1B	8.63511	1.04138
ACTA1	7.34554	1.48847													MYH9	8.61742	0.46265
S100A8	8.15879	1.22214													TUBA1B	8.61614	1.99644
KRT13	9.10652	1.71251													THRAP3	8.60015	0.429528
KRT19	7.98306	1.31194													ARG1	8.58718	0.120493
ANXA1	8.4863	1.79491													VCP	8.5597
KRT84	7.02539	1.27154													Invalid identifier / gene not available	8.54598	-0.386181
KRT33B	7.17277	1.46948													HNRNPK	8.52115	0.759705
BAG6	7.97424	10													AMY1C	8.49644	1.27694
BRI3BP	7.76167	3.06895													ANXA1	8.4863	1.79491
ERLIN2	8.02972	10													KRT86	8.48565	-0.755374
FAF2	7.76232	10													ACTN4	8.45649	1.24154
PSMC2	7.0721	10													EIF4B	8.44742	0.0113064
PSMC3	7.32108	10													TGM3	8.44382	0.312024
PSMC6	7.35083	10													HNRNPU	8.44004	0.39696
PSMD11	7.14058	10													PIP	8.43773	2.13308
RNF5	9.08996	10													HIST2H2AC	8.43754	0.456043
TMEM33	7.51066	10													KRT6C	8.42978	-1.23849
UBAC2	7.61225	10													BAG2	8.42944
															RPLP1	8.41974	1.8828
															RPL6	8.41322	0.361582
															HSPB1	8.40646	1.63232
															S100A9	8.4005	0.835704
															KRT77	8.39899	0.270245
															Invalid identifier / gene not available	8.39531	-0.197903
															Invalid identifier / gene not available	8.37747	0.270715
															HIST4H4	8.37141	0.399634
															LTF	8.37056	0.536163
															AZGP1	8.35526	1.13733
															PRDX2	8.34843	-0.247337
															HSPA5	8.34788	1.12028
															SERPINB3	8.34753	-2.26182
															Invalid identifier / gene not available	8.33933	0.897589
															STK38	8.32509	1.12117
															RPS8	8.32351	1.0056
															RPL3	8.31032	0.443937
															RPL4	8.30512	1.23035
															KRT80	8.28731	-0.381114
															PFKFB3	8.28373	0.653523
															TXN	8.27781	0.0768567
															RPL15	8.276	0.455491
															RPL12	8.27591	0.86019
															CST1	8.26907	2.59841
															POF1B	8.26391	-0.653697
															PPIA	8.26388	-0.736811
															Invalid identifier / gene not available	8.25654	0.200941
															RPLP0	8.24753	0.877521
															RPLP2	8.23974	0.0935637
															Invalid identifier / gene not available	8.2386	0.403717
															CAT	8.23438	-0.347751
															TUBB	8.22713	1.05033
															RPL18	8.21985	0.51816
															CASP14	8.21281	-0.0201927
															RPL7A	8.21145	0.194823
															CTSD	8.20964	1.01098
															Invalid identifier / gene not available	8.20779	0.550824
															RPL14	8.19723	0.562878
															Invalid identifier / gene not available	8.19185	1.11829
															RPL27	8.18892	0.36797
															LMNA	8.18295	0.374471
															RPS3A	8.1771	0.722074
															NCCRP1	8.17498	-0.164901
															Invalid identifier / gene not available	8.16299	0.498785
															S100A8	8.15879	1.22214
															FABP5	8.1449	0.412273
															Invalid identifier / gene not available	8.14413	0.68554
															RPL23A	8.12235	0.948436
															RPL8	8.10296	0.473608
															RPL27A	8.06951	0.218823
															HSPA1B	8.06897	2.99903
															HSP90AB1	8.06622	1.3148
															RPL7	8.06379	-0.214557
															Invalid identifier / gene not available	8.05488	1.25643
															Invalid identifier / gene not available	8.05426	0.344297
															PSMA2	8.04959	1.64736
															Invalid identifier / gene not available	8.04651	0.783204
															KRT6B	8.03496	-0.94094
															RPL11	8.03487	0.331795
															RPL10A	8.03394	-0.369635
															ERLIN2	8.02972
															DSC3	8.02319	0.0992825
															LGALS3	8.02059	-0.479803
															HNRNPL	8.01837	0.838465
															RPL13	8.0129	0.496552
															RPS14	8.00804	0.108293
															RPS4X	8.00764	-0.176124
															RPL28	8.00218	0.527572
															Invalid identifier / gene not available	7.99868	0.89324
															Invalid identifier / gene not available	7.99197	2.11037
															SPIN1	7.98875	0.422578
															KRT19	7.98306	1.31194
															Invalid identifier / gene not available	7.98247	1.05396
															RPS6	7.97734	0.112425
															BAG6	7.97424
															EEF1G	7.97203	0.48443
															PDIA6	7.95191	1.44742
															PSMC1	7.94644	-1.49495
															RPS19	7.94262	-0.800438
															RPS9	7.94251	0.886887
															Invalid identifier / gene not available	7.93607	1.63269
															TGM1	7.93421	0.405727
															RPSA	7.93356	-0.507237
															RPL24	7.92655	0.967165
															RPS20	7.92446	-0.251566
															Invalid identifier / gene not available	7.91749	1.69693
															Invalid identifier / gene not available	7.91534	0.669772
															NONO	7.90799	-0.242737
															RPL21	7.90722	0.738903
															Invalid identifier / gene not available	7.89327	0.678615
															LGALS1	7.88711	-0.0192998
															RPS24	7.87521	1.04262
															RPS10	7.86765	0.388644
															SYNCRIP	7.84861	0.0681194
															Invalid identifier / gene not available	7.8465	-5.20772
															KRT23	7.84402	-0.320224
															C1orf68	7.82423	-0.661645
															KRT3	7.82311	-0.420552
															MSN	7.8216	1.64041
															Invalid identifier / gene not available	7.80482	0.685942
															SFPQ	7.80095	-0.5329
															PKM	7.79814	0.133974
															PSMA7	7.79771	2.19512
															RPL34	7.79379	0.362341
															RPS23	7.79245	0.388568
															RPS11	7.78281	1.23571
															ATP5A1	7.77781	1.12795
															PSMA5	7.76854	1.50919
															SLC25A5	7.76678	2.55917
															RPL35A	7.76281	0.645733
															FAF2	7.76232
															BRI3BP	7.76167	3.06895
															Invalid identifier / gene not available	7.76157	2.14685
															LGALS7B	7.75311	0.353521
															Invalid identifier / gene not available	7.752	0.561162
															PIGR	7.74832	1.23974
															RPS26	7.74378	0.558621
															Invalid identifier / gene not available	7.73853	-1.17818
															RPS25	7.73474	0.751282
															CCT2	7.73026	0.312885
															HNRNPA3	7.72281	0.800385
															EEF2	7.713	-0.418536
															Invalid identifier / gene not available	7.71158	-0.157308
															LCN1	7.69015	1.02034
															CCT6A	7.68154	0.758483
															RPS3	7.6801	1.65173
															PSMB6	7.67471	3.12401
															ENO1	7.67406	0.7822
															EIF4A1	7.67023	0.193645
															TUFM	7.66877	0.476638
															RPL30	7.66774	1.23692
															RPL37A	7.66488	-0.0570222
															Invalid identifier / gene not available	7.66395	0.23518
															Invalid identifier / gene not available	7.66311	0.0107585
															RPS18	7.6572	-0.169459
															ECM1	7.65715	0.760375
															HSP90B1	7.64845	0.294245
															SERBP1	7.64283	-0.592567
															KRT31	7.64083	-0.0960892
															Invalid identifier / gene not available	7.63323	0.717004
															CCT5	7.62647	0.338431
															EIF3A	7.62617	0.592547
															CORO1C	7.62611	0.653331
															PSMB1	7.61988	1.48075
															HMGB1	7.61878	0.493315
															CSTA	7.6152	0.907349
															UBAC2	7.61225
															HSPA9	7.60983	1.16913
															PSMA3	7.60629	1.33545
															Invalid identifier / gene not available	7.59842	0.507941
															Invalid identifier / gene not available	7.59632	1.19025
															CCT8	7.59185	1.45658
															S100A14	7.59017	1.18658
															RPL23	7.58867	0.126095
															Invalid identifier / gene not available	7.58321	1.32114
															GSDMA	7.57854	1.40819
															LACRT	7.57521	0.00406026
															RPL35	7.56971	0.674316
															Invalid identifier / gene not available	7.56253	0.15718
															Invalid identifier / gene not available	7.56146	1.7613
															Invalid identifier / gene not available	7.56003	0.208576
															PSMD4	7.55998	0.986135
															CCT3	7.55801	1.08894
															Invalid identifier / gene not available	7.55426	-0.156027
															PSMA1	7.54855	2.02066
															Invalid identifier / gene not available	7.54069	0.914699
															RPL36	7.53643	0.52074
															PPM1A	7.53194	0.723534
															Invalid identifier / gene not available	7.53167	-0.281946
															EEF1D	7.52761	1.11839
															Invalid identifier / gene not available	7.52163	0.304745
															CST4	7.51151
															TMEM33	7.51066
															HNRNPA2B1	7.49897	0.2607
															FAU	7.49738	-0.146427
															PFN1	7.47855	-1.66413
															PDLIM1	7.4741	0.341094
															Invalid identifier / gene not available	7.47351	1.03937
															Invalid identifier / gene not available	7.47003	-0.0242919
															RBBP4	7.46909	1.61394
															ALYREF	7.46651	-0.102609
															CSTB	7.46284	1.79919
															Invalid identifier / gene not available	7.4588	0.626915
															HAL	7.45548	0.923226
															DDX3X	7.45201	0.761412
															EIF6	7.40383	0.770652
															DEFA3	7.39737
															CTSG	7.39294	1.10469
															TMPO	7.39132	0.753677
															Invalid identifier / gene not available	7.38944	1.06368
															KCTD2	7.38466	0.320717
															Invalid identifier / gene not available	7.38398	0.526608
															Invalid identifier / gene not available	7.37994
															RPL13A	7.37464	0.521457
															SQSTM1	7.36167	4.86512
															CPA4	7.3558	1.51149
															Invalid identifier / gene not available	7.35441	-3.6381
															DDX39B	7.3534	0.133112
															Invalid identifier / gene not available	7.35083
															ACTA1	7.34554	1.48847
															CREG1	7.33879
															PLBD1	7.3372	0.733653
															Invalid identifier / gene not available	7.33324	0.85314
															SMR3B	7.33155	1.02306
															CAPZA1	7.32887	0.0921035
															S100A7A	7.3238	1.65084
															RAN	7.32335	-0.43259
															PSMC3	7.32108
															PGAM5	7.31997	0.567957
															RPS21	7.30371	-0.0895407
															Invalid identifier / gene not available	7.30157	0.683777
															STOM	7.29527	-0.421273
															SNRPD3	7.29239	0.0784046
															RPL32	7.29011	-0.548232
															GSTO1	7.28899	0.687212
															SLC25A6	7.28696	3.0261
															GGCT	7.28589	-0.70261
															Invalid identifier / gene not available	7.28558	-3.55413
															CFL1	7.28373	-0.26091
															TCP1	7.26821	-0.963621
															RPL5	7.25516	-0.167003
															Invalid identifier / gene not available	7.25392	0.995961
															Invalid identifier / gene not available	7.24862	0.48062
															SERPINA12	7.23439	-0.119098
															SF3B5	7.23343	0.57354
															Invalid identifier / gene not available	7.22956	-1.47238
															AHCY	7.22877	-0.461483
															Invalid identifier / gene not available	7.228	2.01048
															PSMB4	7.22415	-0.240447
															Invalid identifier / gene not available	7.21262	2.14776
															Invalid identifier / gene not available	7.2054	2.06381
															ARPC5	7.20194
															HNRNPF	7.2007	0.0951091
															DHX15	7.1841	1.2764
															PRDX3	7.17761	-1.09142
															HIST1H1C	7.17686
															KRT33B	7.17277	1.46948
															ILF3	7.16606	-0.0161729
															RPL37	7.15819	0.314729
															HMGB2	7.15764	1.06017
															Invalid identifier / gene not available	7.14291	-0.0276877
															KLK7	7.14205	0.785383
															PSMD11	7.14058
															EIF3C	7.13973	1.86864
															GDI2	7.13942	0.377677
															NME2	7.13506	0.0967837
															ACTN1	7.1282	0.712113
															SLURP1	7.12321	0.502327
															VARS	7.12319	1.55717
															CCT7	7.12211	0.248146
															Invalid identifier / gene not available	7.12125	0.439071
															DDX21	7.1199	2.43316
															RPS12	7.11273	2.23599
															Invalid identifier / gene not available	7.11268	0.390675
															IMMT	7.10054	-0.853281
															ANXA4	7.09088	0.157449
															RPS7	7.08425	0.710361
															Invalid identifier / gene not available	7.08342	0.184648
															HSP90AA1	7.08027	0.981658
															Invalid identifier / gene not available	7.07804	2.2293
															TOLLIP	7.07416	0.639931
															PSMC2	7.0721
															LYNX1	7.06433
															Invalid identifier / gene not available	7.0596	0.980372
															Invalid identifier / gene not available	7.05919	0.0517354
															Invalid identifier / gene not available	7.05905	-0.179584
															PNP	7.05358	0.0425611
															DYNLL2	7.05174	0.148145
															Invalid identifier / gene not available	7.04951
															GNB2L1	7.04841	-0.663977
															VIM	7.04747	0.833461
															PSMB5	7.04442	-2.35071
															HNRNPR	7.03279	0.276446
															KRT84	7.02539	1.27154
															Invalid identifier / gene not available	7.02013	0.908828
															ACTR2	7.01503
															CLNS1A	7.01016	0.285124
															EIF3D	7.00943	0.27999
															SRSF6	7.00337	-0.122382
															Invalid identifier / gene not available	6.99765	-0.827628
															GGH	6.9952	-0.394328
															TPP1	6.994	-0.175396
															Invalid identifier / gene not available	6.9882	-0.694767
															PCBP1	6.98712	0.625815
															Invalid identifier / gene not available	6.98473
															PGK1	6.98379	0.571606
															Invalid identifier / gene not available	6.98246	1.43662
															Invalid identifier / gene not available	6.97922
															Invalid identifier / gene not available	6.97767	0.64739
															SF3B3	6.97617	0.00128965
															Invalid identifier / gene not available	6.96022	0.673172
															EEF1B2	6.95559	0.258261
															PSMB7	6.94812	-0.387757
															SFN	6.94786
															GANAB	6.94215	-0.144706
															AHSG	6.934	-0.632178
															PRDX6	6.93107	-2.21067
															Invalid identifier / gene not available	6.91359	0.554487
															CANX	6.90194
															HPX	6.89943	-4.44824
															Invalid identifier / gene not available	6.89427
															SRSF7	6.89386
															PRPF31	6.89227	0.834601
															ARPC1B	6.88292	0.0257056
															Invalid identifier / gene not available	6.87714	-3.29942
															TMED10	6.87454
															TRIM28	6.8721	0.925132
															Invalid identifier / gene not available	6.86616	0.414515
															GSTP1	6.86548	-0.367212
															SF3B1	6.85055	0.510232
															Invalid identifier / gene not available	6.84656	-0.080206
															UQCRH	6.83971
															EFTUD2	6.83203
															NT5C2	6.82815	0.825739
															PAICS	6.82181	0.0226221
															WARS	6.81537	-0.496189
															Invalid identifier / gene not available	6.81463
															PSMD6	6.81393
															SND1	6.8118	0.985676
															TKT	6.80926
															IGJ	6.79886
															Invalid identifier / gene not available	6.79584
															Invalid identifier / gene not available	6.79542	1.07395
															NUDT21	6.79398
															DNAJB1	6.78995
															Invalid identifier / gene not available	6.78465
															KRT76	6.77934	-0.705744
															HBA2	6.77825	-1.78679
															Invalid identifier / gene not available	6.77578
															ASPRV1	6.77158	1.32285
															KRT85	6.77062	-1.41298
															Invalid identifier / gene not available	6.77004
															CCT4	6.76394	0.522531
															Invalid identifier / gene not available	6.75963	1.18686
															CST2	6.75903	0.826304
															Invalid identifier / gene not available	6.74487
															PSMD7	6.74424
															HNRNPA0	6.74188
															PLEC	6.74026	-1.23198
															RPL9	6.73833
															SNRNP200	6.73537	-0.644777
															CALR	6.72631	0.840997
															ABCB10	6.72521
															Invalid identifier / gene not available	6.72474
															EIF3L	6.71912	1.22621
															LDHA	6.70953	0.547413
															GLUD1	6.70684	-0.123874
															Invalid identifier / gene not available	6.7015	-1.24614
															OTUD4	6.6994	0.568452
															CRNN	6.69156
															PABPC4	6.68829	-0.238126
															NPM1	6.68414	-1.6526
															Invalid identifier / gene not available	6.68022
															Invalid identifier / gene not available	6.67295
															RPS28	6.66478	-0.744019
															ELAVL1	6.65711	0.290521
															Invalid identifier / gene not available	6.65178
															U2AF2	6.63866	-0.355342
															Invalid identifier / gene not available	6.62546	-2.81181
															Invalid identifier / gene not available	6.62454	0.91291
															CTSV	6.62049	1.53964
															DDX6	6.61595	1.24639
															Invalid identifier / gene not available	6.61381	-3.3336
															STK38L	6.61121
															KRT34	6.61086
															Invalid identifier / gene not available	6.60549
															TAB1	6.60284
															Invalid identifier / gene not available	6.60237
															Invalid identifier / gene not available	6.59344
															KRT36	6.58149
															BPIFB1	6.57592	0.43009
															COPA	6.57369	0.900064
															HIST2H2BE	6.56983
															Invalid identifier / gene not available	6.56983
															Invalid identifier / gene not available	6.54881
															C1orf27	6.54356	-0.110967
															FLNB	6.54313
															PPP1CA	6.54311
															PSMC4	6.54045
															SERPINB7	6.52915	1.23061
															Invalid identifier / gene not available	6.44626
															BCAS2	6.43566
															TRIM21	6.43403	-6.60138
															Invalid identifier / gene not available	6.4224	-0.335989
															CYC1	6.42166
															LBR	6.42127
															TUBB8	6.41081
															DHX9	6.40878
															EIF3I	6.38705	-1.4417
															TXNRD1	6.38654	2.39355
															NUFIP2	6.35493	-1.706
															Invalid identifier / gene not available	6.35363	-0.256501
															FASN	6.33909
															ESYT1	6.30674
															Invalid identifier / gene not available	6.2922	-0.586719
															Invalid identifier / gene not available	6.23253	-2.78139
															DBI	6.15735
															LAP3	5.95483
															KRTAP3-3
															KRTAP3-1
															Invalid identifier / gene not available
															KRTAP2-1
															KRTAP11-1
															KRTAP13-2
															KRTAP13-1
															KRT83
															Invalid identifier / gene not available
															Invalid identifier / gene not available
															Invalid identifier / gene not available
															KRT35
															Invalid identifier / gene not available
															VSIG8
															Invalid identifier / gene not available
															KRT33A
															Invalid identifier / gene not available
															Invalid identifier / gene not available
															Invalid identifier / gene not available
															Invalid identifier / gene not available
															KRT39
															KRT75
															KRTAP6-1
															DUSP14
															CRYAB
															S100A3
															SELENBP1
															YWHAZ
															Invalid identifier / gene not available
															DSG4
															RNH1
															Invalid identifier / gene not available
															TAGLN2
															Invalid identifier / gene not available
															Invalid identifier / gene not available
															PKP3
															KRT32
															SERPINB5
															Invalid identifier / gene not available
															Invalid identifier / gene not available
															SH3BGRL3
															Invalid identifier / gene not available
															ABCA13
															TUBB2B
															Invalid identifier / gene not available
															Invalid identifier / gene not available
															Invalid identifier / gene not available
															PHGDH
															KRTAP4-3
															CLIC3
															ACTR3
															PGAM1
															Invalid identifier / gene not available
															Invalid identifier / gene not available
															YWHAE
															CRABP2
															TRIM29
															Invalid identifier / gene not available
															TUBA4A
															Invalid identifier / gene not available
															CCDC88C
															Invalid identifier / gene not available
															MBNL1
															Invalid identifier / gene not available
															Invalid identifier / gene not available
															SNRPE
															DCUN1D2
															Invalid identifier / gene not available
															MND1
															Invalid identifier / gene not available
															Invalid identifier / gene not available
															Invalid identifier / gene not available
															Invalid identifier / gene not available
															KDM6B
															Invalid identifier / gene not available
															MT-ATP6
															RPL29
															KHDRBS1
															KIAA0753
															PABPN1
															DMBT1
															MYH15
															CALML3
															Invalid identifier / gene not available
															Invalid identifier / gene not available
															TUBB4B
															ARGLU1
															ILF2
															Invalid identifier / gene not available
															HLA-C
															Invalid identifier / gene not available
															Invalid identifier / gene not available
															Invalid identifier / gene not available
															Invalid identifier / gene not available
															SRP9
															LRRC15
															BTK
															Invalid identifier / gene not available
															Invalid identifier / gene not available
															WTAP
															QSOX1
															Invalid identifier / gene not available
															Invalid identifier / gene not available
															RBM39
															GARS
															PA2G4

## Sheet: Table
Protein name	Gene name	Number of Peptides	ratio IP RNF5 / IP Ctrl	p-value
E3 ubiquitin-protein ligase RNF5	RNF5	5	Found only in RNF5 IP
BAG family molecular chaperone regulator 2	BAG2	11	Found only in RNF5 IP
Transitional endoplasmic reticulum ATPase	VCP	20	Found only in RNF5 IP
Large proline-rich protein BAG6	BAG6	9	Found only in RNF5 IP
Erlin-2	ERLIN2	12	Found only in RNF5 IP
FAS-associated factor 2	FAF2	9	Found only in RNF5 IP
26S protease regulatory subunit 7	PSMC2	4	Found only in RNF5 IP
26S protease regulatory subunit 6A	PSMC3	4	Found only in RNF5 IP
26S protease regulatory subunit 10B	PSMC6	4	Found only in RNF5 IP
26S proteasome non-ATPase regulatory subunit 11	PSMD11	3	Found only in RNF5 IP
Erlin-1	ERLIN1	19	189.917	0.00471378
Proteasome subunit beta type-6	PSMB6	2	8.71808	0.0231798
Heat shock 70 kDa protein 1A	HSPA1A	17	7.99463	0.00939967
Heat shock cognate 71 kDa protein	HSPA8	36	6.09425	0.0127434
Proteasome subunit alpha type-7	PSMA7	6	4.57929	0.0378735
Proteasome subunit alpha type	PSMA6	8	4.31801	0.0043582
Proteasome subunit alpha type	PSMA1	4	4.05769	0.0138556
Proteasome subunit alpha type-2	PSMA2	4	3.13261	0.0160945
Proteasome subunit alpha type-5	PSMA5	3	2.8465	0.0387827
Proteasome subunit beta type-1	PSMB1	4	2.79094	0.00630032
Heat shock protein HSP 90-beta	HSP90AB1	11	2.48768	0.00170375
Stress-70 protein, mitochondrial	HSPA9	7	2.24876	0.0143441
78 kDa glucose-regulated protein	HSPA5	21	2.17389	0.0083291
Heat shock protein beta-1	HSPB1	9	3.10011	0.016019
T-complex protein 1 subunit theta	CCT8	7	2.74457	0.0242033
T-complex protein 1 subunit gamma	CCT3	6	2.12717	0.00176375
Actin-related protein 2	ACTR2	4	Found only in RNF5 IP
Tropomodulin-3	TMOD3	4	Found only in RNF5 IP
Transmembrane protein 33	TMEM33	4	Found only in RNF5 IP
Ubiquitin-associated domain-containing protein 2	UBAC2	6	Found only in RNF5 IP
Sequestosome-1	SQSTM1	5	29.1438
Ubiquitin-40S ribosomal protein S27a	UBB	11	12.1632	0.00751493
BRI3-binding protein	BRI3BP	3	8.39163	0.000416087
ADP/ATP translocase 3	SLC25A6	9	8.14607	0.00168724
ADP/ATP translocase 2	SLC25A5	11	5.89368	0.000785157
Voltage-dependent anion-selective channel protein 2	VDAC2	2	4.68908	0.00456335
Splicing factor 3B subunit 2	SF3B2	3	4.4314
Gelsolin	GSN	5	4.42859	0.0375426
Tubulin alpha-1B chain	TUBA1B	17	3.99014	0.00272646
60S acidic ribosomal protein P1	RPLP1	4	3.68791	0.0488106
Eukaryotic translation initiation factor 3 subunit C	EIF3C	3	3.65189	0.0490235
Annexin A1	ANXA1	14	3.46994	0.0476365
40S ribosomal protein S15a	RPS15A	4	3.39004	0.0260305
Keratin, type I cytoskeletal 13	KRT13	30	3.2773	0.0166498
40S ribosomal protein S3	RPS3	6	3.14209	0.0248267
Histone-binding protein RBBP4	RBBP4	5	3.06086	0.0426556
Carboxypeptidase A4	CPA4	3	2.85104	0.0466304
Actin, alpha skeletal muscle	ACTA1	19	2.80591	0.0346953
Keratin, type I cuticular Ha3-II	KRT33B	58	2.76923	0.0419865
Keratin, type I cytoskeletal 19	KRT19	14	2.48275	0.00650959
Pre-mRNA-splicing factor ATP-dependent RNA helicase DHX15	DHX15	3	2.42234	0.00115718
Keratin, type II cuticular Hb4	KRT84	56	2.41419
60S ribosomal protein L30	RPL30	3	2.35695	0.0102148
60S ribosomal protein L4	RPL4	17	2.34625	0.0219932
Protein S100-A8	S100A8	4	2.33293	0.0378635
ATP synthase subunit alpha, mitochondrial	ATP5A1	7	2.18548	0.0200165
Serine/threonine-protein kinase 38	STK38	17	2.17523	0.0345307
Elongation factor 1-delta	EEF1D	6	2.17105	0.0146074
60S ribosomal protein L18a	RPL18A	8	2.07622	0.0401495
Tubulin beta chain	TUBB	13	2.07101	0.036642
40S ribosomal protein S24	RPS24	5	2.05996	0.0331
Protein phosphatase 1B	PPM1B	16	2.0582	0.0343705
60S ribosomal protein L10	RPL10	7	2.05533	0.00260609
40S ribosomal protein S8	RPS8	11	2.00777	0.0207869

## Sheet: Table B
Gene names	Number of Peptides	ratio IP RNF5 / IP Ctrl	p-value
RNF5	5	Found only in RNF5 IP
BAG2	11	Found only in RNF5 IP
VCP	20	Found only in RNF5 IP
ERLIN2	12	Found only in RNF5 IP
FAF2	9	Found only in RNF5 IP
ERLIN1	19	189.917	0.00471378
HSPA1A	17	7.99463	0.00939967
HSPA8	36	6.09425	0.0127434
HSP90AB1	11	2.48768	0.00170375
HSPA5	21	2.17389	0.0083291
HSPA9	7	2.24876	0.0143441
HSPA5	21	2.17389	0.0083291
TMEM33	4	Found only in RNF5 IP
UBAC2	6	Found only in RNF5 IP
BRI3BP	3	8.39163	0.000416087
SLC25A6	9	8.14607	0.00168724
SLC25A5	11	5.89368	0.000785157
VDAC2	2	4.68908	0.00456335
ANXA1	14	3.46994	0.0476365
RBBP4	5	3.06086	0.0426556
CPA4	3	2.85104	0.0466304
S100A8	4	2.33293	0.0378635
