# Supplementary material for: The ubiquitin ligase RNF5 determines acute myeloid leukemia growth and susceptibility to histone deacetylase inhibitors
Source: Nat Commun. 2021 Sep 13;12:5397. doi: 10.1038/s41467-021-25664-7 (PMC8437979; doi:10.1038/s41467-021-25664-7)
Supplement: Supplementary file 8 — Source Data [file 41467_2021_25664_MOESM8_ESM.zip]

Archive with 2 entries (2 files):
- RAW data.xlsx
- Western blot Gels.pdf
