# Supplementary material for: The ubiquitin ligase RNF5 determines acute myeloid leukemia growth and susceptibility to histone deacetylase inhibitors
Source: Nat Commun. 2021 Sep 13;12:5397. doi: 10.1038/s41467-021-25664-7 (PMC8437979; doi:10.1038/s41467-021-25664-7)
Supplement: Supplementary file 8 — Source Data [file 41467_2021_25664_MOESM8_ESM.zip › RAW data.xlsx]

## Sheet: Fig.1
Fig. 1a	CML	T-cell_ALL	AML	Medulloblastoma	Leukemia_other	B-cell_lymphoma other	Multiple_myeloma	B-cell_ALL	Liver	Lymphoma_DLBCL	Neuroblastoma	Ewings_sarcoma	Lung_small_cell	T-cell_lymphoma_other	Meningioma	Ovary	Endometrium	Thyroid	Prostate	NA	Lymphoma_Burkitt	Breast	Kideny	Stomach	Urinary_tract	Soft_tissue	Lung_NSC	Pancreas	Glioma	Melanoma	Mesothelioma	Lymphoma_Hodgkin	Colorectal	Esophague		Osteosarcoma	Bile_Duct
	5.99412	5.6889	5.93171	5.50079	5.59483	5.1882	5.40363	5.13849	5.674	5.25794	4.65899	5.80991	5.34511	5.46077	5.1409	5.23401	5.72914	5.19872	5.73712	5.03655	4.85373	4.18207	5.0391	5.21649	4.38531	4.52117	4.11762	5.36352	4.58884	4.63597	5.94548	4.79219	4.37347	5.41666		5.25521	4.6008
	5.90975	5.47982	5.57317	5.17118	5.18354	5.53706	4.8157	5.24713	5.3424	4.7865	5.25486	5.60851	4.71314	4.80807	4.97029	5.6061	5.50468	5.17946	4.47341	4.5293	5.31686	3.87743	4.9021	4.4443	4.34094	5.37543	4.45931	6.30058	4.94072	4.37351	3.86395	5.98975	5.29275	4.70066		3.96901	4.61992
	6.49011	4.05807	5.78906	5.67326	5.05441	5.63511	4.51679	5.63581	4.99103	4.56776	4.47377	5.2116	5.88013	4.40882		5.46085	4.26519	4.3127	4.79837	5.32548	4.04377	5.10936	4.96665	5.1415	4.76838	4.66079	4.52129	5.32496	4.86171	4.3135	4.75228	4.48061	4.71819	5.03439		4.93905	4.41032
	7.31259	5.16319	5.32503	5.32775	5.21868	5.15671	5.88973	5.00406	5.45249	5.21541	4.63868	5.27446	5.21317	4.62521		4.76291	5.32575	5.24009	5.15415	4.83646	4.84945	5.43341	3.26562	6.12757	6.19179	5.37051	4.43731	3.78889	4.83572	4.69893	5.31365	4.13104	4.08541	4.47962		4.65854	4.87988
	5.51807	5.17664	5.29073		5.50002	5.50427	4.97389	5.3863	5.55251	5.8632	5.23341	5.25222	5.00751	5.07204		5.74207	5.35554	5.04227	5.10644	4.32302	4.80246	4.20316	4.81743	3.58356	5.16873	5.31781	5.27057	4.5887	4.29827	5.02029	3.61378	4.52787	4.5845	4.45426		4.89227	4.18274
	6.22324	5.1706	5.30757			5.56371	5.52559	4.72078	5.23772	3.2479	4.63888	3.84805	5.72633	5.21246		5.18441	5.00479	4.60934	5.78084	5.12171	4.76842	5.22327	4.07104	5.40078	4.54028	5.31956	4.52606	3.50715	5.90276	4.85159	4.86709	4.63923	5.30485	4.94578		5.1747	4.49557
	5.56121	5.93269	5.32386			6.10316	5.35238	5.31694	5.4612	5.56171	5.87597	4.85878	5.27762	4.61225		4.98847	4.43733	5.55112	5.37641	4.61507	4.66294	3.41581	4.9758	5.06193	5.65042	4.99328	4.76601	5.43389	5.10573	5.16676	5.52588	5.09494	4.84007	5.04359		3.66765	4.29434
	5.24238	5.72567	5.1738			4.80781	5.94611	4.72912	4.94998	4.69676	5.41368	5.19302	5.78404	5.48254		6.01411	5.47378	5.77614	3.19507	4.55727	5.70756	4.74509	5.54394	4.73578	4.98377	4.6651	3.95745	4.5828	5.44518	3.43771	5.07378	4.95122	4.73422	4.69889		4.31915	4.24444
	4.80248	6.2569	5.53224			5.09317	4.94926	5.41862	5.43129	5.09653	5.18455	4.67858	5.78691	5.06332		5.32065	5.26988	4.87583		5.47864	5.40464	5.85754	5.61796	5.81717	4.57346	5.13232	4.81684	4.71451	5.15576	4.52656	4.06088	3.99734	5.67038	4.0738		4.18404
	5.5964	5.39375	5.35422			6.85419	4.69741	5.21251	5.61824	5.28439	6.38946	5.2724	4.69293	6.29399		5.27287	5.07261	4.46858		5.21325	4.85963	4.11309	4.12615	4.37671	4.56538	4.2829	5.81609	4.29916	3.98788	5.85617	3.88151	4.08435	4.51407	4.78653
	5.82451	6.00666	5.20902			4.29483	4.74118	5.47367	5.42425	6.72285	5.43498	5.58033	5.13822			5.64825	4.7576	4.62713		4.67357		5.50265	6.04625	5.57258	5.34928	5.58249	5.44946	5.53511	4.02372	4.35694	4.91606		5.46855	4.47318
	5.99455	5.6562	5.32663			5.28741	6.0807	5.89818	4.60333	5.19829	4.58531		5.27747			4.77208	4.1818			5.21153		6.10554	4.98135	3.73263	5.69437	5.32225	4.22399	4.97678	5.03472	5.02248			4.90766	2.96892
	6.39739	5.68447	5.32068			4.27764	5.2109	5.04194	5.51577	5.59688	5.49284		5.21355			5.0861	3.81581			5.14697		5.13766	5.33504	4.18923	4.22738	4.83749	3.70947	5.13941	4.15349	4.06608			3.74311	4.46528
	6.32061	5.08936	5.86761			4.82143	4.88513		5.12903	5.08082	5.11601		5.50716			5.75614	4.29851			5.15826		4.00723	5.24797	5.40415	4.97749	4.27307	4.07508	4.7189	4.5437	5.9752			4.49736	4.2955
		6.31694	6.03654			5.21072	5.75119		5.18488	5.95245	5.14819		5.62221			4.4564	4.91972			4.84807		5.11924	4.24177	5.14078	3.85328	4.55875	3.63092	5.11439	4.33976	5.23894			4.2713	5.33619
			5.46484				4.8468		5.10612	5.22295	5.36582		5.21678			4.62597	4.45823			4.97089		5.43431	5.46788	5.27094	4.00528	4.55832	4.54681	5.08468	3.72779	3.91168			5.12666	4.97472
			5.22207				5.39201		5.12168	4.84808			5.90378			5.67836	4.63147			5.82195		4.33068	4.14679	4.55978	5.33144	4.25933	4.6852	4.27162	5.08277	5.45464			5.60257	4.90878
			5.78572				4.69434		4.91755				4.17442			4.63691	4.76641			4.26662		4.24263	5.01605	6.23063	4.95746	4.8565	4.9293	4.23116	4.21361	4.75163			5.06392	4.26222
			5.6499				5.693		4.57491							4.7169	5.01796			3.9582		4.17917	4.71634	4.21061	4.31316	3.85975	4.84394	5.13079	3.217	4.96623			4.91561	5.00888
			5.45965				5.78981		5.36037				4.69346			4.82642	5.89473			5.18177		4.63477	4.61988	4.7423	4.14504		5.40992	5.24619	4.76404	3.362			4.7329	4.27497
			5.42144				5.41277		6.07785				5.07065			5.98693	4.95893			4.69681		4.84628	4.47116	3.76671	4.35895		4.42776	4.786	4.48794	5.17753			3.68498	4.63439
			5.4289				4.60862		5.50491				5.30709			4.64017	4.70648			5.3197		4.42608	4.20681	4.67055	5.19806		4.66972	4.34712	4.40197	5.65865			3.7834	5.04494
			3.80217				5.95309		5.86139				3.15938			5.78647	6.09498			4.30092		5.01878	6.17709	5.29608	4.27846		5.70663	5.33818	5.08377	4.34682			4.61613	4.93751
			4.74671				5.31311		5.1663				5.41218			3.72999	5.81909			5.06971		5.25124	4.7778	5.07846	4.69293		4.47293	4.02162	4.72466	4.74895			4.3321	4.24421
			4.90748				6.13262		3.82693				5.60456			5.10215	4.4949			5.01684		4.03786	4.89817	4.31515	5.0133		4.51266	3.59125	4.53944	4.78794			4.59794	5.34992
			5.84401				4.93847		4.77856				5.03977			5.88435	5.32054			4.69645		4.80096	5.48839	5.17518	6.06924		5.28391	3.85418	4.97641	4.19689			4.5451	4.48936
			5.50115				4.97538						5.4233			4.06326	6.19242			4.68042		5.19255	4.59179	4.40141			4.73814	5.15335	5.78861	4.89149			4.404	4.03413
			6.87529										4.29942			4.72003	4.93672			5.25436		5.7434	4.63806	4.79066			4.54226	3.7669	4.29302	3.74236			5.31023
			5.26192										5.11359			4.46509				5.44519		5.47374	4.99246	5.46377			4.79792	4.59993	4.48179	4.2365			5.04946
			5.7686										5.6514			4.83516				5.16887		5.45217	5.16664	3.57417			4.46029	4.87206	4.92001	4.88197			4.85758
			6.02021										5.26247			5.40547				4.44024		4.6892	4.73414	4.74876			5.01607	5.22939	5.10385	4.85143			4.93887
			5.25497										5.47564			5.05306				5.45215		4.85205	4.38272	4.3616			4.6627	4.45497	4.97545	5.07485			4.29252
			5.13145										4.77415			4.89946				4.94019		4.92249		5.2377			3.81868	5.16168	4.63999	4.8922			3.85488
			5.07701										5.63275			4.96688						4.04642		5.15457			5.12938	4.03197	4.49907	4.67601			5.3827
			4.82513										6.45079			4.63495						5.8981		4.61968			4.08341	3.95785	5.76017	4.7497			4.05513
													4.77098			5.87493						5.45636		4.67888			4.72671	4.98472	5.09825	4.00731			4.12487
													6.19023			5.84302						5.46501		5.33371			4.7766	4.70797	4.7626	5.03607			4.38105
													5.9039			5.24746						5.39743					5.47636	5.81727	4.80443	5.00095			5.03963
													5.65158			4.56952						2.99599					3.91485	4.86297	5.43815	5.07403			3.91422
													5.07625			4.61351						5.61408					4.14711	4.33239	4.9171	4.59662			5.23192
													4.37361			5.62528						4.69384					5.44484	5.48538	5.75791	5.56829			4.27084
													5.38296			4.64404						5.69922					4.61666		3.84701	4.54617			4.6488
													5.72124			5.00335						4.88203					4.603		4.20517	5.27385			2.83303
													5.748			5.23608						5.82806					4.07564		4.7305	5.56205			4.47728
													5.85462			3.8472						4.78033					4.86008		3.81441	3.96828			5.27758
													5.29768			5.01844						4.41002					4.76751		4.71856	4.48525			4.30446
													5.14793			4.86273						5.14981					4.04012		4.42577	5.01			4.90022
													4.66353			4.20876						4.93488					4.79842		5.29889	3.93334			4.98467
													5.84092									4.67845					5.04137		5.39525	5.69816			4.71552
													5.60164									3.98127					4.48011		4.11229	4.14035			3.942
																						4.91784					4.93026		4.89971	4.86659			4.42636
																						4.40636					5.42152		3.42374	5.42413			5.79625
																						4.73062					4.79969		5.2579	4.28904			5.06268
																						4.31929					4.9456		4.60563	4.07245			4.34864
																						5.34581					4.37529		5.59454	5.54409			4.86098
																						5.52634					4.78252		4.84538	4.51028			5.36647
																						4.99518					5.66113		5.00142				3.5946
																											5.24435		4.89832				5.48806
																											5.21383		5.08699
																											4.90107
																											5.26084
																											3.64971
																											5.55423
																											4.48197
																											4.62626
																											5.29498
																											4.52651
																											5.19309
																											5.15426
																											5.29222
																											4.4419
																											4.52761
																											4.90066
																											3.80447
																											4.93937
																											4.78995
																											5.00925
																											5.6502
																											6.03187
																											4.46726
																											5.05826
																											4.57031
																											5.02966
																											5.24929
																											4.24425
																											4.1337
																											4.48588
																											5.05569
																											4.5101
																											5.62617
																											4.52432
																											4.83846
																											6.17708
																											5.50789
																											5.20495
																											4.94741
																											5.61698
																											5.23974
																											5.12176
																											5.33536
																											4.91948
																											4.22997
																											4.62779
																											5.32391
																											5.73556
																											4.87757
																											3.68714
																											4.63412
																											4.6045
																											4.81464
																											3.65749
																											4.68688
																											5.39966
																											4.52833
																											4.46362
																											5.36093
																											4.76283
																											4.38514
																											5.53006
																											4.77786
																											5.41516
																											5.45608
																											4.95554
																											4.42826
																											4.87014
																											4.191
																											4.30165
Fig. 1c		Healthy (n=6)	0.0660007	0.022417	0.005767	0.099626	0.046618	0.0947
		AML (n=50)	0.0175732	0.801905	0.047436	0.127593	1.46901	0.103286	0.491285	0.321525	0.583929	0.193162	0.473	0.491285	0.303	0.215543	0.216012	0.03868	0.701132	0.058917	0.004473	0.246008	0.020169	0.471889	0.205431	0.851678	0.026778	0.502642	0.2466	0.2824	0.972966	0.496915	0.882006	0.4635	0.6875	0.191485	0.296796	0.6985	0.2945	0.036469	0.1935	0.817545	0.871705	0.338605	0.679362	0.421646	0.389283	0.617244	0.699
Fig. 1d		Days	RNF5_High	RNF5_low		Fig. 1e	Months elapsed	RNF5 low	RNF5 high		Fig. 1g	Healthy (n=5)	AML (n=18)		Fig. 1i		Pre-treatment	Post-induction		Fig. 1j		Before relapse	After relapse
		81	1				28.98	0				0.113229	0.982902			Patient4	0.423445	0.143088			Patient2	0.517981	1.03907
		378	1				75.03	0				0.096256	0.517981			Patient5	1.55927	0.127306			Patient3	0.640418	0.95863
		328	1				56.04	1				0.1156	0.423445			Patient6	0.347417	0.180838			Patient6	0.180838	0.344575
		198	1				6.96	1				0.195248	1.55927			Patient8	0.163746	0.0652043			Patient8	0.0652043	0.614703
		337	1				9	1				0.239798	0.347417			Patient14	0.46783	0.422761			Patient11	0.045721	0.696862
		1987	0				25	1					0.163746			Patient16	0.605311	0.268959
		23	1				0	1					0.221683			Patient11	0.0514478	0.045721
		39	1				24.01	1					1.4039			Patinet15	1.12006	0.290011
		1180		0			8.97	0					1.57704
		225		1			10.97	0					0.659785
		914		0			6.96	1					0.946763
		224		1			27	1					0.46783
		1820		0			0	1					1.12006
		470		1			39.95	0					0.605311
		272		1			9.95	1					0.849571
		1415		0			5.03	1					0.420206
		401		1			8.97	1					0.423165
		1699		0			1.94	0					1.00533
		202		1			49.01	0
		1368		0			72.93	0
		528		1			51.94	0
		312		1			1.02	1
		23		1			39.95	0
		255		1			7.03	1
		46		1			9.99	0
		626		0			16.06	1
		54		1			12.91	0
		214		1			5.03	0
		128		1			16.06	1
		313		1			0	1
		1585		0			6.04	1
		1677		0			18.96	1
		96		1			5.95	0
		314		1			12.91	0
		141		1			46.06	1
		371		1			6.01	1
		428		1			13.01	0
		667		1			4.04	1
		407		0			0	1
		1851		0			18.96	1
		490		1			19.05	1
		1936		0			17.02	1
		1645		0			26.02	0
		1977		0			26.02	1
		52		1			26.02	1
		1000		0			11.01	1
		884		1			12.02	1
		562		1			9.99	1
		431		1			0	1
		27		1			2	1
							1.02	1
							0.99	0
							15.93	1
							93.99	0
							14.95	1
							50.95	0
							14.03	1
							11.01	1
							10.05	0
							54.96	0
							1.02	1
							11.99	1
							5.03	1
							7.98	0
							2.96	0
							0	1
							31.04	1
							59.07	0
							8.05	1
							2	1
							0.99	1
							47.01	1
							15.97	1
							38.96	0
							51.94	0
							7.95	1
							4.01	1
							2.92	1
							0	1
							10.02	1
							20.96	0
							0	1
							0	0
							41.03	0
							18.96	1
							11.99	1
							4.96	1
							0	1
							5.03	1
							31.96	1
							8.05	0
							1.94	0
							51.94	0
							53.94	1
							6.96	0
							20.01	1
							0.92	0
							59.99	0
							9.03	1
							6.04	1
							22.04	1
							41.95	0
							37.02	0
							8.05	1
							0.92	1
							2.96	1
							82	0
							30.06	1
							20.96	0
							21.06	0
							34	0
							2	0
							61.99	0
							10.05	1
							11.99	1
							6.04	1
							61.93	0
							15.01	0
							14.95	0
							0	1
							28.06	1
							7.98	1
							5.95	1
							27	1
							7.03	1
							16.98	1
							22.96	0
							24.01	1
							7.98	1
							0	1
							8.97	1
							9.99	1
							12.02	1
							68.99	0
							7.98	0
							0.99	1
							22.96	0
							46.98	0
							4.93	0
							57	0
							9.99		1
							22.96		0
							26.02		1
							4.01		1
							46.02		1
							0.99		1
							1.02		1
							1.02		1
							12.02		1
							6.96		1
							1.02		1
							7.06		1
							1.02		1
							38.01		0
[truncated: 3 more columns]

## Sheet: Fig. 2
Fig. 1a		MOLM-13														U937
	Time (h)	pLKO					shRNF5 #1					shRNF5#2				Time (h)	pLKO						shRNF5 #1						shRNF5 #2
	0	1	1	1	1	1	1	1	1	1	1	1	1	1		0	1	1	1	1	1	1	1	1	1	1	1	1	1	1	1
	24	1.99429	1.97334	1.54265	2.12125	1.8169	1.08251	1.1341	0.967784	1.70642	1.47475	0.778949	0.792411	0.573195		24	2.0547	2.36501	2.12471	1.82649	2.39449	2.00834	1.46536	1.98262	2.00394	1.7367	1.66695	1.87681	0.778949	1.3425	1.5801
	48	3.88031	3.12745	4.0729	4.14266	2.5408	1.49312	1.19594	1.54318	2.95464	1.14077	0.591557	0.631111	0.380603		48	3.6066	3.83941	3.9676	3.01425	5.75049	4.02613	3.06486	2.19006	2.56866	1.76892	2.66996	2.30908	0.591557	2.24591	2.12464
	72	6.77247	4.98482	6.23983	6.40095	4.95804	1.84642	1.15441	2.23203	3.63783	2.08536	0.455319	0.80385	0.226173		72	6.46343	5.927	5.96272	7.32052	9.23576	6.93186	3.47936	2.06117	3.01853	4.60062	4.56062	3.05543	0.455319	2.60984	3.187
Fig. 1b		MOLM-13															U937
		pLKO						shRNF5#1									pLKO				shRNF5#1
	Sub G1	3.41	6.28	1.38	6.24	13.3	32.5	30.5	30.7	7.44	12.8	23.9	22.8			Sub G1	1.43	6.9	4.7	3.56	6.2	10.5	12.3	10.5
	G1	57.1	48.8	59.1	47	48.5	29.1	57.1	51.1	62.8	69.8	55.5	54.4			G1	37.6	36.4	44	32.8	40.3	45.2	50.6	41.8
	S	34.2	38.9	35.2	38.7	29.5	7.54	9.88	13.9	26.6	18.2	14.3	16.6			S	54.5	47.2	43.1	53.7	46.8	35.4	29.7	36.2
	G2	3.35	4.12	6.39	8.6	6.01	6.01	1.69	3.28	5.16	3.2	4.47	5.03			G2	6.08	8.8	7.96	10.1	6.06	8.18	6.5	11.3
Fig. 1d		MOLM-13				U937
		pLKO	shRNF5 #1	shRNF5 #2		pLKO	shRNF5 #1	shRNF5 #2
		292	17.67	10		1104	161	100
		231	13	8		797	374	120
		364	47	8		988	516	50
		688	67			486	48
Fig. 1f		Time (h)	pLVX Empty-pLKO				pLVX Empty-shRNF5				pLVX RNF5-pLKO				pLVX RNF5-shRNF5				pLVX RNF5 RM-pLKO				pLVX RNF5 RM-shRNF5
		0	1	1	1	1	1	1	1	1	1	1	1	1	1	1	1	1	1	1	1		1	1	1
		24	2.36391	2.60677	2.03679	2.88834	0.643297	0.801148	0.604199	0.667996	1.64044	2.17805	2.42178	2.98198	1.30265	2.18941	2.07261	2.26111	1.61366	2.99217	1.99639		1.05816	1.83931	1.37132
		48	4.48157	3.82018	3.73272	3.79047	0.869649	0.79163	0.598978	0.622702	4.06288	3.59108	4.40836	4.28126	3.37221	3.63917	4.23694	3.20501	2.41627	3.74133	2.93162		1.15234	1.42426	1.56828
		72	7.84625	5.81777	5.609	6.73179	0.88328	0.8052	0.523379	0.827781	8.12909	5.73839	7.89526	6.97283	4.71552	5.80554	5.61749	5.32469	4.32045	9.25	4.89527		1.21249	2.42904	1.56952
Fig. 1h		Time (h)	Renilla				sgRNF5 #3				sgRNF5 #4
		0	1	1	1	1	1	1	1	1	1	1	1
		24	2.32568	1.98852	2.6688	2.09724	1.75768	1.60512	1.93812	1.60023	1.914	1.86862	2.09113
		48	4.89156	3.39927	4.78783	4.33204	2.56275	2.60517	2.92623	2.27495	2.75092	2.0621	3.6965
		72	10.2086	9.90144	10.2916	7.14556	2.99542	6.21722	4.44811	3.70265	4.13719	3.81274	6.0875
Fig. 1j		Time (h)	pLKO		shRNF5#1		shRNF5#2
		0	1	1	1	1	1	1
		24	1	1	0.693479	0.709908	0.748492	0.734165
		48	1	1	0.760112	0.717468	0.743197	0.759647
		72	1	1	0.565381	0.57	0.531976	0.6
Fig. 1k
			pLKO		shRNF5#1		shRNF5#2
			0.999746	0.999953	0.479	0.55	0.51	0.47

## Sheet: Fig. 3
Fig. 2c	Time (h)	"-DOX+TG"			"+DOX+TG"
	0	1	1	1	1	1	1
	24	1.44196	1.27058	1.13086	1.16877	0.758556	0.719808
	48	0.92854	0.687098	0.638099	0.458145	0.223799	0.230175
	72	0.203586	0.0814937	0.114781	0.0878125	0.0283978	0.0355663
		CHOP												ATF3
Fig. 2d	Time (h)	pLKO					shRNF5 #1						Time (h)	pLKO				shRNF5 #1
	0	1.00245	1.00256	1.0298	0.99988	0.98999	1.72864	2.18579	1.99255	9.26608	5.42598		0	0.999997	0.999997	0.999997	1	0.80856	0.995734	1.22887	3.42762
	6	8.16033	3.73872	14.0949	11.7721	23.4332	12.8756	14.4433	21.0119	43.0311	62.4689		6	10.7739	11.9236	19.583	11.5891	22.4123	20.7723	40.9206	57.2993
	12	10.8929	8.57468	7.09767	10.418	19.4511	13.7257	16.9444	15.2459	42.4711	28.4881		12	18.6631	15.6298	16.5083	11.9466	20.7169	23.7073	17.0661	57.4981
Fig. 2f	Time (h)	pLKO				shRNF5 #1
	0	95.1	95.3	95.2	96.3	85.8	95.7	89.7	90.8
	24	85.4	90.8	85.8	92.7	57.8	83.7	62.8	71.6
	48	54.5	48.2	46.2	47.2	1.64	25.2	13.9	22.1
Fig. 2g		BTZ (nM)	pLKO			shRNF5#1
		0	1	1	1	1	1	1
		1	1.172	1.15679	1.11767	1.03425	1.01488	0.98109
		1.5	1.172	1.12929	1.10868	0.882106	1.01917	0.970564
		2	1.05	1.0599	1.13495	0.767631	0.811076	0.924933
		2.5	1.02	0.919719	0.934678	0.584512	0.666212	0.788402
		3	0.9	0.953172	1.03767	0.336395	0.68639	0.695044
		3.5	0.763	1.02534	1.01178	0.218551	0.664217	0.694045
		4	0.675	0.891031	0.930961	0.204706	0.468329	0.526324
		4.5	0.621	0.810596	0.861019	0.161094	0.354276	0.425609
		5	0.526	0.516215	0.777302	0.132963	0.216133	0.286735
		5.5	0.514	0.402255	0.619617	0.0848803	0.170732	0.216393
		6	0.465	0.327477	0.563058	0.0497353	0.120118	0.129934

## Sheet: Fig. 4
Fig. 4a	Time (days)	pLKO							shRNF5
	8	382000	367000	487000	436000	519000			383000	351000	364000	219000	391000
	13	588000	518000	388000	448000	361000	966000	494000	351000	368000	321000	296000	943000	979000	489000
	15	1600000	1150000	2740000	551000	1210000	1030000	362000	714000	510000	358000	1660000	955000	2610000	882000
	18	6070000	1330000	482000	12400000	1430000	5760000	313000	1280000	213000	828000	369000	1700000	410000	864000
	21	24700000	9460000	903000	18100000	2420000	5170000		451000	1530000	834000	457000	1250000
	24	82700000	2110000	86500000	16700000	6030000			1570000	1330000	746000	445000	2090000	403000	504000
	29	531000000	23700000						663000	1040000	4220000	495000
	32	349000000	11500000						1280000	724000	1830000	331000	474000	500000	657000
Fig. 4b		mouse#	Days post injection	pLKO	shRNF5
		1	25	1
		2	25	1
		29	25	1
		11	27	1
		8	32	1
		14	34	1
		16	39	1
		4	39		1
		20	39		1
		27	39		1
		3	102		0
		22	102		0
		23	102		0
		19	102		0
Fig. 4d							Day 7						Day 14						Day 21
							Blasts			Differentiated			Blasts			Differentiated			Blasts			Differentiated
	WT	321	308	372		WT	503.5	436.5	544	138	179	200	394	530	567	118.5	71	121	243	373	498	42.5	100	50
	Rnf5-/-	110	137	208		Rnf5-/-	60.5	154	232	159	119.5	184	183.5	247.5	279	166.5	56.5	100	225	272	249	66.5	74	28
Fig. 4g		Day 15			Day 28
		WT	Rnf5-/-		WT	Rnf5-/-
		90.8	88.5		83	71.2
		95.4	74.5		86	70
		88.7	85.7		88	73
		88.1	89.5		80
Fig. 4h		Days post injection	MLL-AF9 WT	MLL-AF9 RNF5-/-
		50	1
		50	1
		50	1
		51	1
		50	1
		50	1
		56	1
		57	1
		53		1
		54		1
		60		1
		61		1
		61		1
		61		1
		65		1
		72		1

## Sheet: Fig. 5
Fig. 5c		ANXA1														NCF1								CDKN1A
		pLKO						shRNF5								pLKO			shRNF5					pLKO			shRNF5
	U937	1.0546	1.0698	1.04575	1.03232	0.9895	0.9999	3.20115	1.70729	2.19634	2.06608	1.98892			U937	1.0035	1.002	0.998	6.90196	5.37255	6.2		U937	1.0054	1	1.00214	6.68987	4.70886	5.69
	MOLM-13	1.085	1.0245	1.00256	0.99452	0.9456	0.98989	2.60774	3.25582	1.79418	4.468	2.83093	3.18997		MOLM-13	1.0354	1.0078	0.9945	2.28105	3.9998	3.2		MOLM-13	1.0025	0.99945	0.9998	2.01235	2.90105	2.45
	HL-60	1.0445	0.99954	0.99788	0.99546	0.99897	1.00476	1.22892	2.00676	1.80508	1.87877	1.52893			HL-60	1	0.9998	0.99945	2.98089	2.80892	4.35669		HL-60	1	0.9952	1.0023	4.73077	2.62308	4.5
Fig. 5j		Time(h)	pLKO			shRBBP4#1			shRBBP4#2			shRBBP4#3
		0	1	1	1	1	1	1	1	1	1	1	1	1
		24	1.97494	1.68572	1.5484	1.88997	1.777	1.34118	0.690519	0.129642	0.404511	0.937819	1.24733	0.884436
		48	3.14886	2.62494	2.4819	2.19064	2.08252	1.59094	1.10778	0.080678	0.222018	1.61234	1.05664	0.835856
		72	3.5982	3.45156	3.34395	2.03668	2.0614	1.41823	0.754633	0.068189	0.09974	0.911048	0.563077	0.813811
Fig. 5l		RBBP4					NCF1					ANXA1					CDKN1A
		pLKO	shRBBP4#1	shRBBP4#2	shRBBP4#3		pLKO	shRBBP4#1	shRBBP4#2	shRBBP4#3		pLKO	shRBBP4#1	shRBBP4#2	shRBBP4#3		pLKO	shRBBP4#1	shRBBP4#2	shRBBP4#3
		0.999995	0.118848	0.170253	0.23537		0.999995	3.5	10.534	3.32007		0.999995	2.13244	2.04587	1.21798		0.999995	3.12551	10.4991	1.81403
		0.99998	0.181491	0.5	0.361741		0.99989	2.5	10.9744	2.06656		0.99998	1.52189	1.89326	1.3		0.99998	1.69042	7.03003	0.969778
		0.999998	0.239448	0.45	0.223583		0.99954	2.6	8.00449	1.86373		0.998	1.7	1.9			1	1.88238	6.36894	1.05218
		0.99994	0.168722	0.4	0.306615		0.99954	2.4553	8.61628								0.99998	1.8707	4.9738
		0.99994	0.179625	0.454928
Fig. 5n		Days post injection	Scr	shRBBP4#1	shRBBP4#2
		26	1
		34	1
		29	1
		32	1
		33	1
		96		0
		38		1
		56		1
		60		1
		52		1
		96			0
		96			0
		33			1
		96			0
		38			1
		32			1

## Sheet: Fig. 6
Fig. 6k	ANXA1				NCF1				CDKN1A
	pLKO	shRNF5 #1	shRNF5 #2		pLKO	shRNF5 #1	shRNF5 #2		pLKO	shRNF5 #1	shRNF5 #2
	1.29	0.65	0.7		0.83	0.2	0.146448		2.22668	0.709525	0.577701
	1.51764	0.827673	0.713553		0.793165	0.215896	0.144434		2.22144	0.77188	0.562723
	0.31	0.07	0.0992652		0.72355	0.483095	0.176884		1.55438	0.760474	0.83179
	0.304558	0.0637225	0.07
Fig. 6i	ANXA1				CDKN1A				NCF1
	pLKO	shRNF5 #1	shRNF5 #2		pLKO	shRNF5 #1	shRNF5 #2		pLKO	shRNF5 #1	shRNF5 #2
	1.4	2.01	2.7		0.76	2.55	2.4		0.155918	0.436087	0.804093
	0.48	1.15	1.31388		0.756279	2.58336	1.45722		1.6	2.64	2.10748
	0.11893	0.659159	0.186113		0.330333	1.2	1.87697		1.21851	1.6	2.00237
	0.42345	1.07146	1.3659						0.182636	0.386686	0.65311
									1.21851	1.57484	2.00237
Fig. 6m	NCF1				ANXA1
	pLKO	shRNF5 #1	shRNF5 #2		pLKO	shRNF5 #1	shRNF5 #2
	1.23	1.62	2.10779		1.68547	2.23917	3.55201
	1.21851	1.57484	2.00237		2.06	3.12	3.96774
Fig. 6n	ANXA1				CDKN1A
	pLKO	shRNF5 #1	shRNF5 #2		pLKO	shRNF5 #1	shRNF5 #2
	0.32	0.2	0.104454		0.2	0.16	0.13
	0.33	0.16	0.15		0.24	0.12	0.2

## Sheet: Fig. 7
Fig. 7c	Log (CI-994), µM	pLKO				shRNF5 #1				shRNF5 #3
	0.2	1.00851	1.09036	0.922652	1.11679	0.996449	0.911386	1.04782	1.12185	0.95785	1.02165	1.06645
	0.4	1.05319	1.0662	0.917489	1.12193	1.04593	0.885201	1.01636	1.12213	1.04095	1.03002	1.07195
	0.8	1.01149	1.03465	0.930904	1.09509	1.01443	0.829595	0.918747	1.13014	1.09221	0.990791	1.07796
	1.6	0.933257	0.964338	0.871492	0.968404	0.867131	0.694297	0.772094	0.983875	0.965494	0.858981	0.95828
	3.2	0.973403	1.18378	0.855424	1.02357	0.758095	0.635037	0.735342	0.822162	0.920873	0.857001	0.813507
	6.4	0.952602	1.13425	0.90904	1.12877	0.587891	0.531258	0.614464	0.688391	0.749875	0.668255	0.824448
	12.8	0.825171	0.808237	0.656572	1.08746	0.412412	0.327587	0.372638	0.479955	0.540176	0.460787	0.634888
	25.6	0.642076		0.490112	0.857472	0.288332		0.186399	0.283651	0.383002	0.239913	0.442935
Fig. 7d	Time(h)	pLKO				shRNF5 #1
	0	1	1	1	1	1	1	1	1
	24	0.672892	0.714626	0.804637	0.815647	0.271371	0.294013	0.577308	0.348924
	48	0.0131146	0.0213287	0.0216668	0.0193137	0.00792927	0.0145194	0.0116158	0.00745899
		MOLM-13												U937
Fig. 7e	FK228 (nM)	pLKO			shRNF5 #1			shRNF5 #3					FK228 (nM)	pLKO			shRNF5 #1			shRNF5 #3
	0	1	1	1	1	1	1	1	1	1			0	1	1	1	1	1	1	1	1	1
	1	1.08122	1.07594	1.02513	1.09814	1.09487	1.03845	0.938253	1.03841	1.0146			1	1.09479	1.085	1.06939	1.16909	1.04623	1.09781	1.07121	1.11466	1.07988
	1.5	1.06631	1.09459	1.02125	1.04319	1.07035	0.99485	0.716088	1.03481	0.703056			1.5	1.14434	1.12235	1.08804	1.14496	1.0843	1.10521	1.05934	0.901379	1.06824
	2	1.00402	1.04766	1.02087	0.977981	1.00356	0.954552	0.512732	1.00386	0.55742			2	1.13094	1.11108	1.03793	1.08231	1.06083	1.10839	0.984092	0.825171	1.05829
	2.5	0.937116	1.02557	0.976982	0.796651	0.945331	0.785176	0.387292	0.90184	0.372658			2.5	1.08843	1.09821	1.03715	1.00187	1.02554	1.0476	0.810475	0.590892	1.05206
	3	0.751371	0.888613	0.907104	0.420472	0.757405	0.64269	0.236685	0.801212	0.220493			3	0.974797	1.07056	0.913177	0.901092	0.959588	0.886645	0.608916	0.425083	0.743679
	3.5	0.763993	0.852442	0.782872	0.354134	0.541663	0.50639	0.1538	0.544468	0.172117			3.5	0.960344	1.12543	0.978544	0.34553	0.660398	0.49318	0.457207	0.448974	0.606096
	4	0.740833	0.668284	0.847909	0.354134	0.541663	0.50639	0.1538	0.544468	0.172117			4	0.929713	1.0654	0.948163	0.34553	0.660398	0.49318	0.457207	0.448974	0.606096
	4.5	0.600445	0.654131	0.65441	0.277046	0.529315	0.228536	0.134428	0.480491	0.139472			4.5	0.867135	1.04135	0.948719	0.429365	0.602179	0.371739	0.309643	0.291786	0.501142
	5	0.423031	0.571171	0.73994	0.146002	0.444455	0.369702	0.12545	0.449513	0.122979			5	0.8616	0.977331	0.764266	0.364386	0.489184	0.246544	0.264775	0.262655	0.445707
	5.5	0.480874	0.434302	0.532856	0.168113	0.356844	0.166816	0.113011	0.402755	0.109847			5.5	0.740458	0.932183	0.81589	0.313209	0.490131	0.190677	0.183389	0.192248	0.414809
	6	0.351789	0.419018	0.510855	0.0957872	0.276295	0.204805	0.106938	0.346929	0.113257			6	0.701202	0.83577	0.742878	0.226142	0.407632	0.217847	0.173273	0.17733	0.377744
Fig. 7g	FK228 (nM)	EV-PLKO			EV-shRNF5			RNF5-pLKO			RNF5-shRNF5
	0	1	1	1	1	1	1	1	1	1	1	1	1
	1	1.14089	1.18274	1.07832	1.07121	1.11466	1.07988	1.11851	1.13932	1.05448	1.0794	1.11619	1.01895
	1.5	1.16766	1.18727	1.11572	1.05934	0.901379	1.06824	1.11221	1.18596	1.05292	1.05737	1.16217	1.03176
	2	1.15149	1.19458	1.12377	0.984092	0.825171	1.05829	1.10774	1.10445	1.08123	1.03282	1.02294	1.08915
	2.5	1.10314	1.20903	1.12664	0.810475	0.590892	1.05206	1.03811	1.00788	1.17792	0.958313	0.854842	1.12315
	3	1.00124	1.06833	1.06018	0.608916	0.425083	0.743679	0.964645	1.02382	1.10343	0.841135	0.737353	1.07513
	3.5	1.06767	1.20507	1.14953	0.457207	0.448974	0.606096	1.01247	1.12015	1.0745	0.78563	0.784796	1.03194
	4	1.12956	1.06833	1.18946	0.457207	0.448974	0.606096	1.05265	1.12567	1.07661	0.773556	0.78848	0.895338
	4.5	1.0831	1.17731	1.14728	0.309643	0.291786	0.501142	0.959232	0.99983	0.991059	0.596152	0.663934	0.836408
	5	1.02131	0.996003	1.08708	0.264775	0.262655	0.445707	0.90741	0.843612	0.929926	0.54897	0.60708	0.843487
	5.5	0.738173	0.851193	1.07631	0.183389	0.192248	0.414809	0.665369	0.515695	0.856785	0.475978	0.498429	0.678985
	6	0.677362	0.627027	0.949928	0.173273	0.17733	0.377744	0.62558	0.50862	0.849659	0.385405	0.419831	0.626178
Fig. 7h	FK228 (nM)	pLKO					shRBBP4 #2				shRBBP4 #3
	0	1	1	1	1	1	1	1	1	1	1	1	1	1	1
	1	1.05173	1.13684	1.00278	0.94482	1	0.946169	0.963587	0.929952	0.979833	1.00903	0.990317	1.02567	0.878536	1
	1.5	1.09017	1.1043	1.02082	0.969073	1.10049	0.875704	0.939562	0.816251	0.94119	0.948235	0.972547	0.913183	0.96176	0.952077
	2	1.06387	1.07716	0.946782	1.01404	1.03292	0.847345	0.87874	0.818115	0.812626	0.880487	0.860016	0.801606	0.924347	0.890133
	2.5	1.07815	1.04977	0.897717	0.971107	0.98652	0.747752	0.805227	0.694242	0.781218	0.796145	0.737168	0.78237	0.806804	0.759672
	3	1.09012	1.01732	0.814409	0.922031	0.965826	0.775511	0.825399	0.729064	0.755081	0.70061	0.730681	0.78	0.746388	0.693735
	3.5	1.04692	0.887912	0.857723	0.698184	0.825365	0.670863	0.684354	0.658303	0.54751	0.490322	0.623633	0.593423	0.494905	0.488008
	4	1.01861	0.881467	0.797242	0.633111	0.798193	0.665303	0.694389	0.638225	0.517709	0.490322	0.576599	0.556981	0.466174	0.365439
	4.5	0.949564	0.814206	0.729104	0.539423	0.766033	0.533019	0.4	0.465136	0.450982	0.447176	0.543631	0.547011	0.349606	0.365439
	5	0.881442	0.757265	0.684746	0.544068	0.704175	0.491318	0.486893	0.495438	0.378696	0.391219	0.451087	0.421067	0.275794	0.322609
	5.5	0.823911	0.681906	0.610812	0.539407	0.640556	0.457537	0.467387	0.448366	0.383461	0.337786	0.417633	0.416615	0.341479	0.279548
	6	0.736921	0.641655	0.515261	0.465549	0.618408	0.446095	0.446536	0.445684	0.35361	0.300798	0.378374	0.372663	0.280254	0.267357
	6.5	0.7	0.6	0.5	0.4	0.49195	0.4	0.4	0.4	0.3	0.25	0.25	0.32	0.23	0.207012
		ANXA1						CDKN1A
		Plko		shRNF5				Plko		shRNF5
Fig. 7i	-FK228	0.118912	0.118948	0.605488	0.717587		-FK228	0.756279	0.722987	2.58336	0.717587
	+FK228	1.40117	1.11592	3.4744	3.67636		+FK228	4.58956	3.7696	9.48264	3.67636
		ANXA1								CDKN1A
Fig. 7j		-FK228			+FK228					-FK228			+FK228
	pLKO	1	0.989	0.989	3.79515	7.2	5.45071		pLKO	1	0.9898	0.99899	3.84258	2.92469	3.5
	shRNF5	2.73176	4.00574	3.38482	7	12.4434	13.4666		shRNF5	4.93313	5.06768	5.2	9.32823	7.46063	8.5
Fig. 7j	Log 10 [FK228]	AML SH-075B		AML SH-034		AML SH-072B		AML SH-013
		Mean	SEM	Mean	SEM	Mean	SEM	Mean	SEM
	-12.7255					90.337	1.378	97.292	0.528
	-12.2483					95.331	2.299	103.407	1.336
	-11.7712					100.097	4.045	91.716	2.651
	-11.2941					104.086	4.65	107.163	1.232
	-10.817					94.423	5.038	92.043	3.984
	-10.3398					85.117	5.345	88.44	6.939
	-9.86273					57.944	4.674	52.049	6.811
	-9.38561					44.747	4.406	34.622	5.06
	-8.90849					38.165	6.54	23.324	1.775
	-8.43136					23.962	2.614	22.217	0.795
	-7.95424					13.489	0.875	22.923	2.35
	-7.47712					10.538	0.39	25.784	1.181
	-7					12.03	0.924	30.997	0.835
	-11.7255	97.921	5.994	117.312	5.191
	-11.2483	96.835	14.795	120.25	5.036
	-10.7712	75.797	10.578	112.946	15.755
	-10.2941	42.965	5.484	42.896	10.635
	-9.81697	26.073	2.649	10.408	1.42
	-9.33985	20.464	0.803	5.012	0.348
	-8.86273	18.886	0.807	3.835	0.115
	-8.38561	22.731	2.274	3.762	0.247
	-7.90849	28.351	3.921	3.373	0.18
	-7.43136	43.497	4.078	3.388	0.208
	-6.95424	52.826	2.447	3.038	0.176
	-6.47712	52.512	0.734	2.927	0.152
	-6	45.566	2.478	2.754	0.082
Fig. 7m		AML SH-075B	AML SH-034	AML SH-013	AML SH-072B
		0.099385	0.525136	1.27522	1.07995

## Sheet: Fig. S1
Fig. S1a
	T-cell_lymphoma_other	CML	Medulloblastoma	Multiple_myeloma	liver	AML	T-cell_ALL	NA	Lung_small_cell	Breast	B-cell_ALL	Lymphoma_Burkitt	Mesothelioma	Meningioma	Glioma	Lung_NSC	Leukemia_other	Thyroid	Melanoma	Lymphoma_DLBCL	Prostate	Endometrium	Stomach	Esophague	Soft_tissue	Pancreas	Ovary	Lymphoma_Hodgkin	Urinary_tract	Ewings_sarcoma	Osteosarcoma		kidne	B-cell_lymphoma other			Neuroblastoma	Colorectal		Bile_Duct
	0.2055	0.6601	0.1267	0.0708	0.3891	0.3926	0.2633	0.5451	0.215	-0.2896	0.2998	0.1321	0.1233	-0.0316	-0.2288	-1.0798	0.0608	-0.1598	0.4976	-0.077	0.2702	0.1117	0.1008	0.5479	0.1002	0.0401	-0.2813	-0.0208	-0.0646	0.0621	0.4141		-0.3348	-0.019			0.0398	-0.4458		-0.002
	-0.034	0.1205	0.5292	0.0266	0.4757	0.0928	0.1313	-0.0026	-0.2151	-0.0096	-0.0155	0.1856	-0.1217	0.1648	0.0361	0.1014	0.1263	0.1544	-0.0433	0.0048	-0.1587	-0.0648	0.0687	0.1095	0.1263	0.2737	0.0953	0.6941	-0.5396	-0.0389	-0.1024		-0.1232	-0.014			-0.1466	-0.0082		-0.2405
	0.1904	0.3661	0.3432	0.273	0.1394	0.2124	-0.937	0.2332	0.1954	0.429	0.5076	-0.0109	0.2804		-0.3118	-0.3042	0.0478	-0.0213	0.0568	0.0079	-0.0259	0.0968	0.0923	0.1963	0.0217	1.305	0.209	-0.0069	0.8974	0.1255	-0.0184		0.343	0.3283			0.052	0.1378		-0.2014
	0.0419	0.4364	0.108	0.0467	0.0133	0.0294	0.1901	-0.0043	0.2372	0.0202	0.1089	0.1036	0.0241		0.1071	0.4459	0.0727	-0.1136	0.2016	-0.0307	0.3134	0.1245	0.395	-0.189	-0.1469	0.107	-0.1355	0.0061	0.2247	0.0935	0.0964		-0.5283	0.0964			-0.1264	-0.1863		0.2499
	0.3209	0.103		0.2266	-0.1794	0.1884	0.1586	0.1339	0.538	-0.2566	0.0598	0.2262	-0.5016		0.19	0.3527	-0.0421	0.1152	-0.0169	-0.0896	-0.0177	0.3296	0.1678	-0.3182	0.1706	-0.4286	0.1712	-0.0142	-0.2443	-0.1717	0.1463		0.0347	-0.0465			-0.0444	-0.218		-0.4222
	0.1127	0.0822		0.1074	0.1434	0.2347	0.3066	0.1576	0.422	-0.3037	0.0102	0.0551	0.3351		0.2598	-0.6992		0.1762	-0.0007	-0.5547	-0.0327	0.012	-0.0386	-0.4264	0.5005	0.0208	0.0647	0.0351	-0.1427	-0.0042	-0.5629		-0.7194	0.1289			-0.1292	0.0419		-0.1384
	0.3773	0.4103		0.2816	0.1755	0.665	0.0124	0.0092	-0.1201	0.1268	-0.0115	0.0015	0.4555		-0.1139	-0.322		0.1501	0.3903	0.2789	0.0133	-0.0108	-0.1537	-0.1857	0.1118	-0.5778	0.2386	0.0306	0.0059	0.043	-0.182		0.2272	-0.2616			0.0405	0.2419		0.1895
	0.1556	0.0643		0.1368	-0.2052	0.0011	0.4036	-0.0341	0.2621	-0.0184	0.0182	0.0755	0.1512		0.5808	-0.0182		0.4872	-0.6487	0.01	0.0138	0.2738	0.1601	0.1139	-0.1607	0.0521	0.1272	0.0641	-0.533	-0.0826	0.1454		0.1406	-0.0302			0.3975	0.2115		-1.531
	0.0195	0.2002		0.4353	0.0391	-0.0128	0.1063		0.0274	-0.1385	0.0144	-0.0042	-0.0004		0.1821	0.009		0.5377	-0.007	-0.5377		0.017	-0.098	-0.0379	0.0243	0.0589	-0.0559	-1.1974	0.4005	0.0932	-0.1355		-0.0181	0.0666			0.0346	-0.0422
	0.5887	0.1171		0.0172	-0.1772	0.0062	0.1087		-0.6254	0.6668	-0.0017	0.0538	0.0349		0.1293	0.5799		-0.0431	0.1603	0.0582		0.0033	-0.1994	0.1065	0.011	0.0099	0.4082	0.1329	-0.1538	-0.0504			-0.6245	0.5785			0.0948	-0.0098
	1.612	0.0644		-0.0502	-0.1236	0.121	0.1795		-0.0264	0.0148	0.0844	0.0507			0.3722	0.4159		0.1226	-0.1968	-0.0494		0.2566	-0.1743	0.2004	-0.0015	0.1333	0.006	0.1205	-0.1743	-0.1145			-0.1232	-0.0214			0.1488	-0.2472
		-0.0145		0.0338	-0.0578	0.0172	0.2046		0.3748	0.2016	0.0276				0.1129	0.1603		-0.7751	0.1048	0.4866		0.1483	-0.1422	-0.078	0.4043	1.2803	-0.036	0.0368	-0.4155	-0.1384			-0.1028	-0.0199			0.0422	0.0205
		0.5463		0.7364	0.2077	0.1255	0.3783		0.1768	0.6605	0.0434				-0.268	-0.1491			-0.3117	0.1814		0.0457	0.1842	-0.4318	0.2276	-0.437	-0.1368	0.1396	-0.0519				0.048	-0.8452			0.0801	-1.2912
		0.4473		0.1314	0.5878	0.1159	0.1426		0.1237	-0.134					0.3326	-0.044			0.6347	0.0023		-0.2401	0.1128	0.0787	0.0096	0.027	0.1225		0.1129				0.0916	-0.1965			-0.1497	0.0324
		1.0304		0.2091	0.4323	-0.0876	0.016		0.0818	-0.2177					-0.0602	-0.407			0.1462	-0.0751		-0.1094	0.0415	0.2729	-0.1893	-0.4329	0.3058		-0.0744				-0.1472	0.203			-0.0638	0.0461
				0.0851	0.5399	0.3708	0.4538		0.1852	0.5048					0.1208	0.1976			-0.1191	0.9542		-0.0692	-0.0694	-0.3878	-0.0083	0.1215	-0.6845		-0.0165				0.1999	-0.6957			-1.4841	0.1441
				0.2376	0.0078	0.0893			0.2437	0.3384					-0.0049	-0.0777			0.2847	0.1535		-0.3758	0.0499	0.132	-0.6799	0.2864	-0.2402		-0.0758				-0.1769				-0.0241	-0.0318
				0.1201	0.4445	0.3585			-0.6975	-0.4678					-0.118	0.1215			-0.0962	0.1421		-0.0551	0.0643	0.2467	-0.0098	0.2594	-0.1644		-0.1611				0.3578					0.0053
				0.1294	0.0762	0.36			0.3941	-0.6658					-0.0367	-0.2948			-0.0695			0.0121	1.052	0.3304	0.3156	-0.1987	0.2548		-0.0335				-0.0533					-0.5979
				0.9477	-0.4281	0.115			-0.1166	-0.3955					0.0965	0.1927			-0.3133			-0.1945	-0.2126	0.2438	-0.2165	0.1589	0.0019		0.1569				0.0471					0.0139
				0.406	0.3587	-0.0529			-0.8303	0.2766					0.0164	-0.115			0.3699			0.2096	0.1072	-0.3936		0.4105	0.1485		-0.0645				-0.1298					-0.1753
				0.1402	0.5774	-0.0428			0.2069	0.0917					0.2991	0.0171			-0.4416			-0.1407	-0.3478	0.0788		-0.2562	0.091		-0.0317				0.0877					-0.9249
				0.1824	0.2639	0.5467			-0.0597	0.0047					0.2458	0.0883			0.4183			0.0628	-0.8389	0.2488		0.0923	0.3904		0.1818				0.0548					-0.0425
				-0.0462	0.278	0.0518			0.0311	0.3553					0.1178	0.245			-0.5953			0.5128	-0.0991	-0.5417		0.2242	-0.0948		0.5134				0.2121					-0.3561
				-0.0212	0.289	0.3526			0.1815	0.5803					0.2868	-0.3247			-0.2867			-0.0553	0.1202	0.9747		-0.0121	0.6304						0.3698					-0.3548
				0.0055	0.0703	-0.005			0.2164	-0.51					0.0561	-0.3337			0.1871			-0.087	0.5033	0.2732		0.3221	-0.3289						0.0416					-0.0904
				0.8628	-0.0196	0.0083			0.0195	-0.0497					0.1063	0.3169			0.2173			0.3249	-0.4145	-0.2464		-0.684	0.2115						0.321					0.0153
				-0.0396	0.1403	-0.0604			0.3063	0.1444					-0.0648	-0.1779			-0.0488			-0.013	0.1386			-0.3712	0.1848						-0.2836					-0.0078
				0.015		0.0101			-0.0324	0.3031					0.3394	0.5074			0.2428				-0.1182			0.104	-0.004						-0.1949					-0.1201
						0.3098			0.7957	0.2528					0.0806	-0.0322			-0.0072				-0.0038			-0.7655	0.0222						-0.1066					-0.0021
						0.2972			-0.0305	0.3727					-0.161	-0.0574			-0.0323				0.0559			-0.2623	-0.137						-0.3554					-0.327
						-0.0448			0.0109	0.4174					0.1278	-0.2911			0.1752				0.04			0.2266	-0.0101						0.0624					-0.2725
						0.3333			0.237	-0.0671					0.2372	-0.1447			0.3386				-0.0888			-0.1927	0.3046						0.0273					-0.0019
						-0.0888			0.2975	0.421					0.2186	-0.2726			0.2075				0.2691			-0.048	0.2136						-0.271					0.1052
						0.021			0.029	0.0242					-0.3048	0.3517			0.1303				0.2093			0.2491	-0.217						0.2042					0.017
						0.0303			0.0173	-0.0394					-0.1739	-0.2735			0.1615				-0.0627			-0.3529	0.069						-0.1586					0.0132
						0.1756			0.6272	0.3876					0.5053	0.3683			-0.2012				0.3301			-0.4738	-0.0219											-0.0484
									-0.0638	0.4447					-0.1009	-0.1415			-0.0909				0.2195			-0.1302	-0.1113											-0.053
									0.6102	0.1569					-0.0721	0.4234			-0.24				0.0396			-0.0202	0.367											0.0465
									0.0504	0.4177					0.1119	-0.4727			0.0848							0.3127	-0.0674											-0.1017
									0.3908	-0.1219					0.0921	-0.1763			0.3264							0.2817	0.0684											-0.0604
									0.0628	0.5248					-0.1077	0.4668			-0.0799							0.2874	0.1142											0.057
									0.2115	0.1247					-0.0064	0.04			-0.016							-0.4274	0.0118											-0.004
									0.1605	-0.0205					0.0999	-0.4809			-0.0691							0.402	-0.1399											-0.0291
									0.0152	0.0746					0.2442	-0.6961			0.4007								0.3654											0.0077
									0.2068	-0.0386					0.3173	-0.2416			0.0033								-0.8566											0.0877
									0.0351	-0.1864					-0.7682	0.3114			0.3868								0.2447											0.0896
									0.2174	0.1053					0.2654	-0.0047			0.3288								0.3011											0.0042
									-0.0049	0.3331					0.1212	0.2786			-0.0012								0.1293											-0.1759
									0.1475	0.1019					0.0598	0.4213			-0.3819								-0.1961											0.0344
									0.5224	0.11					-0.058	-0.1848			0.0367								-0.1057											-1.0711
									0.017	-0.0654					-0.2308	0.3246			-0.0599								0.0068											0.1335
									0.1541	-0.0965					0.0712	0.2999			0.6018								-0.4454											0.3576
										-0.0365					-0.2088	-0.3025			-0.2503								-0.222											-0.0966
										0.0432					-0.4502	0.0014			0.1942																			-0.0633
										-0.0158					0.2326	0.2368			0.2515																			0.2255
										0.0317					0.2833	0.5307			0.4821																			-0.2567
										0.2819					-0.0782	0.3325			-0.2098																			-1.1272
										0.2782					-0.1571	0.3695			-0.0505																			0.3062
															0.1966	0.3423			0.0601																			0.0328
															0.4336	0.2957			-0.034
															0.169	0.0236
																0.4611
																0.4554
																-1.5367
																0.1196
																0.2405
																0.1231
																-0.0028
																-0.0018
																-0.2214
																0.0699
																0.2173
																0.4294
																-0.2471
																-0.0196
																-0.0391
																0.1294
																0.6321
																0.5294
																-0.0581
																-0.3299
																0.1993
																0.1968
																0.3621
																-0.2412
																-0.5279
																-0.3136
																0.2908
																0.3528
																0.316
																0.2174
																-0.1751
																0.4891
																-0.0007
																0.3702
																0.4524
																0.3106
																0.499
																0.2926
																0.1631
																0.1373
																0.0637
																0.4934
																0.281
																0.6299
																0.1216
																-0.754
																-0.9866
																-0.0643
																-0.2687
																-0.3054
																0.4757
																0.8395
																0.1152
																-0.2053
																0.5795
																0.036
																-0.0714
																0.1326
																-0.2975
																0.5452
																0.4755
																0.1287
																0.0198
																0.3318
																-0.2393
																-0.2358
Fig. S1e				Fig. S1f				Fig. S1g				Fig. S1h							Fig. S1i
	Healthy control (n=4)	AML (n=17)			High RNF5	Low RNF5			Blasts count (%)	Relative RNF5 expression			AML NPM1(-)	AML NPM1(+)		AML FLT3-ITD(-)	AML FLT3-ITD(+)			AML FLT3-ITD(-)	AML FLT3-ITD(+)		AML NPM1(-)	AML NPM1(+)
	1	1.07376			7	91			7	1.46901			0.423445	0.982902		0.423445	0.982902			0.0175732	0.801905		0.0175732	0.801905
	0.345591	0.923863			8	94			8	0.91			0.347417	0.517981		1.55927	0.517981			0.0474363	0.473		0.0474363	0.103287
	0.27406	0.326442			33	65			33	0.878			0.659785	1.55927		1.4039	0.347417			1.46901	0.215543		1.46901	0.193162
	0.183249	0.202298			51	31			51	0.871705			0.46783	0.163746		0.659785	0.163746			0.103287	0.851678		0.473	0.471889
		0.679159			90	37			90	0.817545			1.12006	0.221683		0.46783	0.221683			0.193162	0.2466		0.491285	0.215543
		0.661924			35	5			35	0.801905			0.605311	1.4039		1.12006	1.57704			0.491285	0.6875		0.0589174	0.972966
		1.17367			15	13			15	0.701132			0.420206	1.57704		0.420206	0.946763			0.0589174	0.296796		0.00447303	0.496915
		0.98773			70	86			70	0.699			0.423165	0.946763		0.423165	0.605311			0.00447303	0.338605		0.246008	0.882006
		1.19743				23			91	0.6985				0.849571		1.00533	0.849571			0.246008	0.421646		0.205431	0.6875
		0.83815				10			94	0.687				1.00533						0.205431	0.199		0.851678	0.191485
		0.644238				1			65	0.617										0.972966	0.19271		0.2466	0.296796
		0.555928				90			31	0.679										0.496915			0.4635	0.817545
		0.0303263				44			37	0.5026										0.4635			0.6985	0.679362
		0.942228				48			5	0.46										0.882006			0.2945	0.421646
		1.19275				56			13	0.491										0.191485			0.0364693	0.389283
		0.349159				27			86	0.473										0.6985			0.1935	0.699
		0.135934				74			23	0.463										0.2945			0.871705	0.19271
						2			10	0.447										0.0364693			0.338605
						33			1	0.4216										0.1935			0.617244
						13			90	0.389										0.817545			0.320651
						19			44	0.338										0.871705			0.199
						43			48	0.3215										0.679362
						32			56	0.32										0.389283
						2			27	0.303										0.617244
						2			74	0.296										0.699
						35			2	0.29										0.320651
						3			33	0.282
						12			13	0.246
						87			14	0.216
						1			43	0.215
						36			32	0.205
						63			2	0.2
						16			2	0.199
						47			35	0.1935
						23			3	0.193
									72	0.1927
									87	0.103
									1	0.058
									36	0.047
									63	0.0267
									16	0.02
									47	0.017
									23	0.0447

## Sheet: Fig. S2
Fig. 2a		pLKO			shRNF5 #3
		1	1	1	1	1	1
		2.36391	2.60677	2.88834	0.643297	0.801148	0.667996
		4.48157	3.82018	3.79047	0.869649	0.79163	0.622702
		7.84625	5.81777	6.73179	0.88328	0.8052	0.827781
Fig. S2c	Time(h)	pLKO			shRNF5#1			shRNF5#2			shRNF5 #3
	0	1	1	1	1	1	1	1	1	1	1	1
	24	2.16912	2.26763	2.71707	2.73427	2.63662	2.37529	4.56903	2.95439	2.00512	2.26065	2.88741
	48	6.57943	5.38932	10.4157	5.07707	5.17579	6.61021	8.58695	6.00111	5.94384	5.23789	10.6751
	72	8.80362	9.8072	15.8178	9.8906	8.46089	9.50153	11.8457	11.2871	9.39564	9.05707	15.8519
Fig. S2e	Time (h)	pLKO				shRNF5 #1
	0	1	1	1	1	1	1	1	1
	24	2.01965	1.65003	1.97088	2.37165	1.58419	1.48523	1.32828	1.72593
	48	3.48384	2.60864	3.75301	3.65572	2.0622	1.84931	2.02168	2.60566
	72	5.94795	4.04589	5.95978	5.72561	3.27754	2.36111	2.83948	3.48873
Fig. S2f	Time (h)	pLKO				shRNF5 #1
	0	1	1	1	1	1	1	1	1
	24	1.68329	1.01961	1.42615	1.52434	1.06243	0.741085	1.09945	0.912191
	48	2.41987	1.88721	3.05785	2.8895	1.16706	0.970465	1.3245	1.02421
	72	2.68756	2.41907	4.5588	4.81782	1.00885	0.680561	0.8044	0.966889
Fig. S2g
		pLKO	shRNF5 #1
		278	8
		296	100
		222	99
		237	71

## Sheet: Fig. S3
Fig. S3a	time (h)	pLKO						shRNF5 #1
	0	1	1	1	1	1	1	1	1	1	1	1	1
	6	0.593249	0.70863	0.729458	0.518889	0.773292	0.472464	0.434121	0.686041	0.511597	0.414073	0.578285	0.47732
	12	0.399908	0.504912	0.364722	0.34621	0.451537	0.322752	0.106854	0.236451	0.210451	0.138281	0.161336	0.172477
	24	0.233188	0.182623	0.134858	0.171303	0.202301	0.179414	0.058654	0.079989	0.100487	0.036793	0.070226	0.076414
Fig. S3b		CHOP												sXBP1												ATF3
	time (h)	pLKO					shRNF5 #1						time (h)	pLKO					shRNF5 #1						time (h)	pLKO				shRNF5 #1
	0	1	1	1	1	1	1.72864	2.18579	1.99255	9.26608	5.42598		0	1	1	1	1	1	1.61809	3.48744	1.03333	6.35242	4.79389		0	0.999997	0.999997	0.999997	1	0.80856	0.995734	1.22887	3.42762
	6	8.16033	3.73872	14.0949	11.7721	23.4332	12.8756	14.4433	21.0119	43.0311	62.4689		6	15.0446	9.68641	11.8102	17.9455	30.3344	16.6071	25.9537	15.6043	34.8204	50.4209		6	10.7739	11.9236	19.583	11.5891	22.4123	20.7723	40.9206	57.2993
	12	10.8929	8.57468	7.09767	10.418	19.4511	13.7257	16.9444	15.2459	42.4711	28.4881		12	15.8427	8.46308	5.58116	12.9376	28.5654	13.6064	19.8987	7.91645	25.1348	25.5442		12	18.6631	15.6298	16.5083	11.9466	20.7169	23.7073	17.0661	57.4981
	24	3.84458	15.1962	10.174	17.2494	22.4105	3.77748	19.2135	9.22133	35.3341	41.6823		24	4.15723	14.2976	5.69609	14.0946	20.0976	5.27257	17.5511	3.96028	11.3745	31.8183		24	2.47469	22.3031	17.5217	54.5484	3.18582	16.4956	9.38861	37.8668

[truncated: 4 more sheets: Fig. S4, Fig. S5, Fig. S6, Fig. S7]
